# Supplementary material for: TargetDB: A target information aggregation tool and tractability predictor
Source: PLoS One. 2020 Sep 2;15(9):e0232644. doi: 10.1371/journal.pone.0232644 (PMC7467329; doi:10.1371/journal.pone.0232644)
Supplement: S2 File — Output from the single mode for the gene BACE1. (XLSX) [file pone.0232644.s002.xlsx]

## Sheet: General info
Gene_name	BACE1		Tractable	Tractability_probability
Synonyms	3.4.23.46,ASP2,Asp 2,Aspartyl protease 2,BACE,BACE1,Beta-secretase 1,Beta-site APP cleaving enzyme 1,Beta-site amyloid precursor protein cleaving enzyme 1,KIAA1149,Memapsin-2,Membrane-associated aspartic protease 2		True	90.92
Target_id	P56817		In Training data set ?
Protein_class	Aspartic protease A1A subfamily		No
Protein_class_desc	enzyme -> protease -> aspartic -> aa -> a1a
Species	Homo sapiens (Human).
Number_isoforms	6
DISEASE			PATHWAYS
disease_id	disease_name		Reactome	KEGG
			Amyloid fiber formation	Alzheimer's disease
			Metabolism of proteins

## Sheet: Pubmed_search
Title	Journal Title	Year of Publication	Journal Article	Case Reports	Clinical Trial	Comparative Study	Letter	Meta-Analysis	Review	Neurodegeneration	Chemistry	Major Keywords	Abstract	Author	Affiliation	PMID	MeSH Terms	Other Term
miR-340 reduces accumulation of amyloid-beta through targeting BACE1 (beta-site amyloid precursor protein cleaving enzyme 1) in Alzheimer' s disease.	Current neurovascular research	2020	TRUE	FALSE	FALSE	FALSE	FALSE	FALSE	FALSE	TRUE	FALSE		BACKGROUND: Alzheimer' s disease (AD) is the most common neurodegenerative disease, and accumulation of amyloid-beta is the initial process in AD. MicroRNAs (miRNAs) are widely known as key regulator of accumulation of amyloid-beta in AD. This study analyzed the potential e ff ects and possible internal mechanism of miR-340 on AD. METHODS: Expression of miR-340 in senescence accelerated mouse pro…	['Tan X', 'Luo Y', 'Pi D', 'Xia L', 'Li Z', 'Tu Q']	["Department of Neurology, Jingzhou First People's Hospital, the First Affiliated Hospital of Yangtze University, Jingzhou City, Hubei Province, 434000, China.", "Department of Neurology, Jingzhou First People's Hospital, the First Affiliated Hospital of Yangtze University, Jingzhou City, Hubei Province, 434000, China.", "Department of Neurology, Jingzhou First People's Hospital, the First Affili…	https://www.ncbi.nlm.nih.gov/pubmed/31957613/		["Alzheimer' s disease", "Alzheimer' s disease (AD)", 'Amyloid precursor protein (APPswe)', 'BACE1', 'amyloid-beta;', 'miR-340']
Exploring 2D-QSAR for prediction of beta-secretase 1 (BACE1) inhibitory activity against Alzheimer's disease.	SAR and QSAR in environmental research	2020	TRUE	FALSE	FALSE	FALSE	FALSE	FALSE	FALSE	TRUE	FALSE		We have developed a robust quantitative structure-activity relationship (QSAR) model employing a dataset of 98 heterocycle compounds to identify structural features responsible for BACE1 (beta-secretase 1) enzyme inhibition. We have used only 2D descriptors for model development purpose thus avoiding the conformational complications arising due to 3D geometry considerations. Following the strict …	['Kumar V', 'Ojha PK', 'Saha A', 'Roy K']	['Drug Theoretics and Cheminformatics Laboratory, Department of Pharmaceutical Technology, Jadavpur University, Kolkata, India.', 'Drug Theoretics and Cheminformatics Laboratory, Department of Pharmaceutical Technology, Jadavpur University, Kolkata, India.', 'Department of Chemical Technology, University of Calcutta, Kolkata, India.', 'Drug Theoretics and Cheminformatics Laboratory, Department of…	https://www.ncbi.nlm.nih.gov/pubmed/31865778/		["Alzheimer's disease", 'Abeta', 'BACE1', 'DModX', 'OECD', 'QSAR', 'validation']
Curcumin inhibits BACE1 expression through the interaction between ERbeta and NFkappaB signaling pathway in SH-SY5Y cells.	Molecular and cellular biochemistry	2020	TRUE	FALSE	FALSE	FALSE	FALSE	FALSE	FALSE	FALSE	FALSE		Alzheimer's disease (AD) is the leading cause of dementia, which characterized by toxic senile plaques is composed of amyloid-beta (Abeta). beta-site amyloid precursor protein-cleaving enzyme 1 (BACE1) is the rate-limiting protease in Abeta generation. Therefore, pharmacology BACE1 inhibition is one of the prime targets for potential treatment of AD. Curcumin, a yellow polyphenol derived from the…	['Huang P', 'Zheng N', 'Zhou HB', 'Huang J']	["Hubei Key Laboratory of Cell Homeostasis, College of Life Sciences, Wuhan University, Wuhan, 430072, Hubei, People's Republic of China.", "College of Bioengineering, Wuhan Polytechnic, Wuhan, 430072, Hubei, People's Republic of China.", "College of Pharmaceutical Sciences, Wuhan University, Wuhan, 430072, Hubei, People's Republic of China.", "Hubei Key Laboratory of Cell Homeostasis, College of…	https://www.ncbi.nlm.nih.gov/pubmed/31595422/		['AD', 'BACE1', 'Curcumin', 'ERbeta', 'NFkappaB']
Advanced analytical methodologies in Alzheimer's disease drug discovery.	Journal of pharmaceutical and biomedical analysis	2020	TRUE	FALSE	FALSE	FALSE	FALSE	FALSE	TRUE	TRUE	FALSE		Despite the constant progress in the understanding of the etiopathogenesis of Alzheimer's disease (AD) over the last 50 years, just four long-standing drugs are currently used for AD therapy. This article reviews the analytical methodologies developed and applied in the last five years to address the early-stage tasks of the AD drug discovery process: the fast selection of active compounds (hits)…	['De Simone A', 'Naldi M', 'Tedesco D', 'Bartolini M', 'Davani L', 'Andrisano V']	['Department for Life Quality Studies, Alma Mater Studiorum - University of Bologna, Rimini, Italy.', "Department of Pharmacy and Biotechnology, Alma Mater Studiorum - University of Bologna, Bologna, Italy; Center for Applied Biomedical Research (C.R.B.A.), Sant'Orsola-Malpighi Hospital, Bologna, Italy.", 'Department of Pharmacy and Biotechnology, Alma Mater Studiorum - University of Bologna, Bol…	https://www.ncbi.nlm.nih.gov/pubmed/31606562/		["Alzheimer's disease", 'Amyloid beta peptide', 'BACE1', 'Cholinesterases', 'Mass spectrometry', 'Microscopies', 'Spectroscopies', 'Tau protein']
11beta-HSD1 Inhibition Rescues SAMP8 Cognitive Impairment Induced by Metabolic Stress.	Molecular neurobiology	2020	TRUE	FALSE	FALSE	FALSE	FALSE	FALSE	FALSE	TRUE	FALSE		Ageing and obesity have been shown to increase the risk of cognitive decline and Alzheimer's disease (AD). Besides, elevated glucocorticoid (GCs) levels cause metabolic stress and have been associated with the neurodegenerative process. Direct pieces of evidence link the reduction of GCs caused by the inhibition of 11beta-HSD type 1 (11beta-HSD1) with cognitive improvement. In the present study, …	['Puigoriol-Illamola D', 'Leiva R', 'Vazquez-Carrera M', 'Vazquez S', 'Grinan-Ferre C', 'Pallas M']	['Pharmacology Section, Department of Pharmacology, Toxicology and Therapeutic Chemistry, Faculty of Pharmacy and Food Sciences, University of Barcelona, Av Joan XXIII 27-31, 08028, Barcelona, Spain.', 'Institute of Neuroscience, University of Barcelona (NeuroUB), Barcelona, Spain.', "Laboratori de Quimica Farmaceutica (Unitat Associada al CSIC), Department de Farmacologia, Toxicologia i Quimica …	https://www.ncbi.nlm.nih.gov/pubmed/31399953/		['Ageing', "Alzheimer's disease", 'Cognition', 'Endoplasmic reticulum stress', 'Glucocorticoids', 'High-fat diet', 'Neurodegeneration', 'Neuroinflammation', 'Oxidative stress']
MicroRNA-298 reduces levels of human amyloid-beta precursor protein (APP), beta-site APP-converting enzyme 1 (BACE1) and specific tau protein moieties.	Molecular psychiatry	2020	TRUE	FALSE	FALSE	FALSE	FALSE	FALSE	FALSE	FALSE	FALSE	[]	Alzheimer's disease (AD) is the most common age-related form of dementia, associated with deposition of intracellular neuronal tangles consisting primarily of hyperphosphorylated microtubule-associated protein tau (p-tau) and extracellular plaques primarily comprising amyloid- beta (Abeta) peptide. The p-tau tangle unit is a posttranslational modification of normal tau protein. Abeta is a neuroto…	['Chopra N', 'Wang R', 'Maloney B', 'Nho K', 'Beck JS', 'Pourshafie N', 'Niculescu A', 'Saykin AJ', 'Rinaldi C', 'Counts SE', 'Lahiri DK']	['Laboratory of Molecular Neurogenetics, Department of Psychiatry, Indiana University School of Medicine, Indianapolis, IN, USA.', 'Laboratory of Molecular Neurogenetics, Department of Psychiatry, Indiana University School of Medicine, Indianapolis, IN, USA.', 'Laboratory of Molecular Neurogenetics, Department of Psychiatry, Indiana University School of Medicine, Indianapolis, IN, USA.', 'Indiana…	https://www.ncbi.nlm.nih.gov/pubmed/31942037/
Activation of PKA/SIRT1 signaling pathway by photobiomodulation therapy reduces Abeta levels in Alzheimer's disease models.	Aging cell	2020	TRUE	FALSE	FALSE	FALSE	FALSE	FALSE	FALSE	TRUE	FALSE		A hallmark of Alzheimer's disease (AD) is the accumulation of amyloid-beta (Abeta), which correlates significantly with progressive cognitive deficits. Although photobiomodulation therapy (PBMT), as a novel noninvasive physiotherapy strategy, has been proposed to improve neuronal survival, decrease neuron loss, ameliorate dendritic atrophy, and provide overall AD improvement, it remains unknown w…	['Zhang Z', 'Shen Q', 'Wu X', 'Zhang D', 'Xing D']	['MOE Key Laboratory of Laser Life Science & Institute of Laser Life Science, South China Normal University, Guangzhou, China.', 'College of Biophotonics, South China Normal University, Guangzhou, China.', 'MOE Key Laboratory of Laser Life Science & Institute of Laser Life Science, South China Normal University, Guangzhou, China.', 'College of Biophotonics, South China Normal University, Guangzho…	https://www.ncbi.nlm.nih.gov/pubmed/31663252/		['APP processing', "Alzheimer's disease", 'SIRT1', 'amyloid-beta', 'cAMP/PKA pathway', 'photobiomodulation therapy']
Sarsasapogenin: A steroidal saponin from Asparagus racemosus as multi target directed ligand in Alzheimer's disease.	Steroids	2020	TRUE	FALSE	FALSE	FALSE	FALSE	FALSE	FALSE	TRUE	FALSE		Alzheimer's disease (AD) is multi-factorial disorder characterized by impaired memory and cognition deficit. AD is characterized by impaired cholinergic transmission, extracellular amyloid beta deposits, neurofibrillary tangles and oxidative stress. A multi-target directed ligand (MTDL) approach is required to devise a therapeutic strategy against AD. In the present study, Asparagus racemosus aqu…	['Kashyap P', 'Muthusamy K', 'Niranjan M', 'Trikha S', 'Kumar S']	['University School of Biotechnology, GGS Indraprastha University, Dwarka, Sector 16C, New Delhi 110078, India.', 'Indian Pharmacopoeia Commission, Ministry of Health and Family Welfare, Sector 23, Raj Nagar, Ghaziabad, Uttar Pradesh 201002, India.', 'Indian Pharmacopoeia Commission, Ministry of Health and Family Welfare, Sector 23, Raj Nagar, Ghaziabad, Uttar Pradesh 201002, India.', 'Indian Pha…	https://www.ncbi.nlm.nih.gov/pubmed/31672628/		["Alzheimer's disease", 'Amyloid beta', 'BACE1', 'MAO-B', 'Multi target directed ligand', 'Sarsasapogenin']
BACE1 inhibitors: Current status and future directions in treating Alzheimer's disease.	Medicinal research reviews	2020	TRUE	FALSE	FALSE	FALSE	FALSE	FALSE	TRUE	TRUE	FALSE		Alzheimer's disease (AD) is an irreversible, progressive neurodegenerative brain disorder with no current cure. One of the important therapeutic approaches of AD is the inhibition of beta-site APP cleaving enzyme-1 (BACE1), which is involved in the rate-limiting step of the cleavage process of the amyloid precursor protein (APP) leading to the generation of the neurotoxic amyloid beta (Abeta) pro…	['Moussa-Pacha NM', 'Abdin SM', 'Omar HA', 'Alniss H', 'Al-Tel TH']	['Sharjah Institute for Medical Research, University of Sharjah, Sharjah, United Arab Emirates.', 'Sharjah Institute for Medical Research, University of Sharjah, Sharjah, United Arab Emirates.', 'Sharjah Institute for Medical Research, University of Sharjah, Sharjah, United Arab Emirates.', 'College of Pharmacy and College of Medicine, University of Sharjah, Sharjah, United Arab Emirates.', 'Facu…	https://www.ncbi.nlm.nih.gov/pubmed/31347728/		["Alzheimer's disease", 'BACE-1 inhibitors', 'Fyn', 'GSK-3beta', 'amyloid hypothesis', 'amyloid-beta', 'beta-secretase']
Melatonin attenuates streptozotocin-induced Alzheimer-like features in hyperglycemic rats.	Neurochemistry international	2020	TRUE	FALSE	FALSE	FALSE	FALSE	FALSE	FALSE	TRUE	FALSE		Diabetes mellitus (DM) is increasingly recognized as a risk for developing of Alzheimer's disease (AD). Accordingly, it has been reported that melatonin level is disturbed in both DM and AD which indicates its involvement in the pathophysiology of these diseases. In this study, the neuroprotective activities and relevant mechanisms of melatonin were evaluated in diabetic rat model. Rats were subc…	['Kamsrijai U', 'Wongchitrat P', 'Nopparat C', 'Satayavivad J', 'Govitrapong P']	['Research Center for Neuroscience, Institute of Molecular Biosciences, Mahidol University, Salaya, Nakon Pathom, 73170, Thailand. Electronic address: ukamsrijai@gmail.com.', 'Center for Research and Innovation, Faculty of Medical Technology, Mahidol University, Salaya, Nakon Pathom, 73170, Thailand. Electronic address: prapimpun.won@mahidol.ac.th.', 'Research Center for Neuroscience, Institute o…	https://www.ncbi.nlm.nih.gov/pubmed/31726088/		["Alzheimer's", 'Diabetes', 'Hippocampus', 'Insulin receptors', 'Melatonin']
Prolonged isolation stress accelerates the onset of Alzheimer's disease-related pathology in 5xFAD mice despite running wheels and environmental enrichment.	Behavioural brain research	2020	TRUE	FALSE	FALSE	FALSE	FALSE	FALSE	FALSE	FALSE	FALSE		Research has demonstrated that stress can exacerbate AD pathology in transgenic mouse models of AD. The purpose of the present studies was to extend this work by determining whether a social stressor, isolation stress, would increase the number of Abeta plaques in 5xFAD + transgenic mice in comparison to group-housed controls, and accelerate the onset of cognitive deficits in contextual fear-cond…	['Peterman JL', 'White JD', 'Calcagno A', 'Hagen C', 'Quiring M', 'Paulhus K', 'Gurney T', 'Eimerbrink MJ', 'Curtis M', 'Boehm GW', 'Chumley MJ']	['Department of Psychology, Texas Christian University, United States.', 'Department of Psychology, Texas Christian University, United States.', 'Department of Psychology, Texas Christian University, United States.', 'Department of Biology, Texas Christian University, United States.', 'Department of Biology, Texas Christian University, United States.', 'Department of Biology, Texas Christian Univ…	https://www.ncbi.nlm.nih.gov/pubmed/31743728/		['5xFAD', 'Amyloid beta', 'Exercise', 'Memory', 'Social isolation', 'Stress']
Distinct anterograde trafficking pathways of BACE1 and amyloid precursor protein from the TGN and the regulation of amyloid-beta production.	Molecular biology of the cell	2020	TRUE	FALSE	FALSE	FALSE	FALSE	FALSE	FALSE	FALSE	FALSE	[]	Processing of amyloid precursor protein (APP) by the beta-secretase BACE1 is the initial step of the amyloidogenic pathway to generate amyloid-beta (Abeta). Although newly synthesized BACE1 and APP are transported along the secretory pathway, it is not known whether BACE1 and APP share the same post-Golgi trafficking pathways or are partitioned into different transport routes. Here we demonstrate…	['Tan JZA', 'Fourriere L', 'Wang J', 'Perez F', 'Boncompain G', 'Gleeson PA']	['Department of Biochemistry and Molecular Biology and Bio21 Molecular Science and Biotechnology Institute, University of Melbourne, Victoria 3010, Australia.', 'Department of Biochemistry and Molecular Biology and Bio21 Molecular Science and Biotechnology Institute, University of Melbourne, Victoria 3010, Australia.', 'Department of Biochemistry and Molecular Biology and Bio21 Molecular Science …	https://www.ncbi.nlm.nih.gov/pubmed/31746668/
Preparation and biological evaluation of BACE1 inhibitors: Leveraging trans-cyclopropyl moieties as ligand efficient conformational constraints.	Bioorganic & medicinal chemistry	2020	TRUE	FALSE	FALSE	FALSE	FALSE	FALSE	FALSE	TRUE	FALSE		Inhibition of BACE1 has become an important strategy in the quest for disease modifying agents to slow the progression of Alzheimer's disease. We previously reported the fragment-based discovery of LY2811376, the first BACE1 inhibitor reported to demonstrate robust reduction of human CSF Abeta in a Phase I clinical trial. We also reported on the discovery of LY2886721, a potent BACE1 inhibitor th…	['Winneroski LL', 'Erickson JA', 'Green SJ', 'Lopez JE', 'Stout SL', 'Porter WJ', 'Timm DE', 'Audia JE', 'Barberis M', 'Beck JP', 'Boggs LN', 'Borders AR', 'Boyer RD', 'Brier RA', 'Hembre EJ', 'Hendle J', 'Garcia-Losada P', 'Minguez JM', 'Mathes BM', 'May PC', 'Monk SA', 'Rankovic Z', 'Shi Y', 'Watson BM', 'Yang Z', 'Mergott DJ']	['Lilly Research Laboratories, A Division of Eli Lilly and Company, Lilly Corporate Center, Indianapolis, IN 46285, USA.', 'Lilly Research Laboratories, A Division of Eli Lilly and Company, Lilly Corporate Center, Indianapolis, IN 46285, USA.', 'Lilly Research Laboratories, A Division of Eli Lilly and Company, Lilly Corporate Center, Indianapolis, IN 46285, USA.', 'Lilly Research Laboratories, A …	https://www.ncbi.nlm.nih.gov/pubmed/31786008/		["Alzheimer's disease", 'BACE1 inhibitor', 'Conformational constraint', 'Cyclopropyl', 'Structure-based drug design']
Comprehensive Exploration of Target-specific Ligands Using a Graph Convolution Neural Network.	Molecular informatics	2020	TRUE	FALSE	FALSE	FALSE	FALSE	FALSE	FALSE	FALSE	FALSE		Machine learning approaches are widely used to evaluate ligand activities of chemical compounds toward potential target proteins. Especially, exploration of highly selective ligands is important for the development of new drugs with higher safety. One difficulty in constructing well-performing model predicting such a ligand activity is the absence of data on true negative ligand-protein interacti…	['Miyazaki Y', 'Ono N', 'Huang M', 'Altaf-Ul-Amin M', 'Kanaya S']	['Division of Information Science, Graduate School of Science and Technology, Nara Institute of Science and Technology, 8916-5 Takayama, Ikoma, Nara, 630-0192, Japan.', 'Division of Information Science, Graduate School of Science and Technology, Nara Institute of Science and Technology, 8916-5 Takayama, Ikoma, Nara, 630-0192, Japan.', 'Data Science Center, Graduate School of Science and Technolog…	https://www.ncbi.nlm.nih.gov/pubmed/31815371/		['BACE1', 'GCNN', 'cathepsin D', 'ligand selectivity', 'mapping of principal components']
Silencing of long noncoding RNA XIST attenuated Alzheimer's disease-related BACE1 alteration through miR-124.	Cell biology international	2020	TRUE	FALSE	FALSE	FALSE	FALSE	FALSE	FALSE	TRUE	FALSE		Alzheimer's disease (AD) is a chronic progressive neurodegenerative disorder. However, its pathogenetic mechanism is still poorly understood. An increasing number of studies have evidenced the important role of long noncoding RNAs (lncRNAs) in AD. The aim of the current study was to investigate the effect and molecular mechanism of the lncRNA X-inactive specific transcript (XIST) in AD. Bilateral…	['Yue D', 'Guanqun G', 'Jingxin L', 'Sen S', 'Shuang L', 'Yan S', 'Minxue Z', 'Ping Y', 'Chong L', 'Zhuobo Z', 'Yafen W']	['Harbin Medical University Fourth Hospital, Neurology, Harbin, 150001, China.', 'Harbin Medical University Fourth Hospital, Neurology, Harbin, 150001, China.', 'Heilongjiang Provincial Hospital, Neurology, Harbin, Heilongjiang, 150030, China.', 'Harbin Medical University Fourth Hospital, Neurology, Harbin, 150001, China.', 'Heilongjiang Provincial Hospital, Neurology, Harbin, Heilongjiang, 15003…	https://www.ncbi.nlm.nih.gov/pubmed/31743528/		['AD models', "Alzheimer's disease", 'BACE1', 'lncRNA XIST', 'miR-124']
The Combined Therapy of Berberine Treatment with lncRNA BACE1-AS Depletion Attenuates Abeta25-35 Induced Neuronal Injury Through Regulating the Expression of miR-132-3p in Neuronal Cells.	Neurochemical research	2020	TRUE	FALSE	FALSE	FALSE	FALSE	FALSE	FALSE	FALSE	FALSE		Accumulating articles reported that berberine (Ber) played a neuroprotective role in Alzheimer's disease (AD). Long noncoding RNAs (lncRNAs) have been identified as biomarkers and therapeutic targets of AD. However, the precise mechanism by which lncRNA beta-amyloid cleaving enzyme 1 antisense RNA (BACE1-AS)regulates the progression of AD remains largely unknown. HPN and SK-N-SH cells treated wit…	['Ge Y', 'Song X', 'Liu J', 'Liu C', 'Xu C']	["Department of Neurology, Henan Provincial People's Hospital, No. 7 Weiwu Road, Zhengzhou, 451450, China. geyunli@126.com.", "Department of Neurology, Henan Provincial People's Hospital, No. 7 Weiwu Road, Zhengzhou, 451450, China.", "Department of Neurology, Henan Provincial People's Hospital, No. 7 Weiwu Road, Zhengzhou, 451450, China.", "Department of Neurology, Henan Provincial People's Hospi…	https://www.ncbi.nlm.nih.gov/pubmed/31898085/		['AD', 'Berberine', 'Viability', 'lncRNA BACE1-AS', 'miR-132-3p']
Chronic ghrelin administration suppresses IKK/NF-kappaB/BACE1 mediated Abeta production in primary neurons and improves cognitive function via upregulation of PP1 in STZ-diabetic rats.	Neurobiology of learning and memory	2020	TRUE	FALSE	FALSE	FALSE	FALSE	FALSE	FALSE	FALSE	FALSE		Diabetic rats display cognition impairments accompanied by activation of NF-kappaB signalling and increased Abeta expression. Ghrelin has been suggested to improve cognition in diabetic rats. In this study, we investigated the role of ghrelin on cognition and NF-kappaB mediated Abeta production in diabetic rats. A diabetic rat model was established with streptozotocin (STZ) injection, and diabeti…	['Ma LY', 'Liu SF', 'Du JH', 'Niu Y', 'Hou PF', 'Shu Q', 'Ma RR', 'Wu SD', 'Qu QM', 'Lv YL']	["The Second Department of Geriatrics, Ninth Hospital of Xi'an, Xi'an, China.", "Department of Endocrinology, Ninth Hospital of Xi'an, Xi'an, China.", "Department of Ophthalmology, Ninth Hospital of Xi'an, Xi'an, China.", "Department of Endocrinology, Ninth Hospital of Xi'an, Xi'an, China.", "Department of Neurosurgery, Ninth Hospital of Xi'an, Xi'an, China.", "Department of Pharmacy, Ninth Hospi…	https://www.ncbi.nlm.nih.gov/pubmed/31904547/		['Ghrelin', 'PP1', 'cognition', 'diabetic rats', 'the IKK/NF-kappaB/BACE1 pathway']
A Novel Dual Fluorochrome Near-Infrared Imaging Probe for Potential Alzheimer's Enzyme Biomarkers-BACE1 and Cathepsin D.	Molecules (Basel, Switzerland)	2020	TRUE	FALSE	FALSE	FALSE	FALSE	FALSE	FALSE	TRUE	FALSE		A molecular imaging probe to fluorescently image the beta-site of the amyloid precursor protein (APP) cleaving enzyme 1 (BACE1) and cathepsin D (CatD) enzymes associated with Alzheimer's disease (AD) was designed and synthesized. This imaging probe was built upon iron oxide nanoparticles (cross-linked dextran iron oxide nanoparticles, or CLIO). Peptide substrates containing a terminal near-infrar…	['Tam JM', 'Josephson L', 'Pilozzi AR', 'Huang X']	['Wyss Institute and Harvard Medical School, Boston, MA 02115, USA.', 'Center for Molecular Imaging Research (CMIR), Department of Radiology, Massachusetts General Hospital and Harvard Medical School, Charlestown, MA 02129, USA.', 'Neurochemistry Laboratory, Department of Psychiatry, Massachusetts General Hospital and Harvard Medical School, Charlestown, MA 02129, USA.', 'Neurochemistry Laborator…	https://www.ncbi.nlm.nih.gov/pubmed/31936569/		["Alzheimer's disease", 'BACE1', 'biomarker', 'cathepsin D', 'molecular imaging', 'near-infrared fluorescent probe']
Neuroprotection of SAK3 on scopolamine-induced cholinergic dysfunction in human neuroblastoma SH-SY5Y cells.	Cytotechnology	2020	TRUE	FALSE	FALSE	FALSE	FALSE	FALSE	FALSE	TRUE	FALSE		Alzheimer's disease (AD) is the most common type of senile dementia. A number of factors have been proposed regarding pathology of AD, such as presence of beta-amyloid, and cholinergic and oxidative stress. SAK3 (ethyl 8'-methyl-2',5-dioxo-2-piperidin-1-ylspiro[cyclopentene-3,3'-imidazo[1,2-a]pyridi ne]-1-carboxylate) reduces beta-amyloid deposition and improves cognitive functions in amyloid pre…	['Suthprasertporn N', 'Mingchinda N', 'Fukunaga K', 'Thangnipon W']	['Research Center for Neuroscience, Institute of Molecular Biosciences, Mahidol University, Salaya, Nakhonpathom, 73170, Thailand.', 'Research Center for Neuroscience, Institute of Molecular Biosciences, Mahidol University, Salaya, Nakhonpathom, 73170, Thailand.', 'Department of Pharmacology, Graduate School of Pharmaceutical Sciences, Tohoku University, Sendai, Japan.', 'Research Center for Neur…	https://www.ncbi.nlm.nih.gov/pubmed/31933104/		['Acetylcholine', "Alzheimer's disease", 'Apoptosis', 'Neuroblastoma SH-SY5Y cell line', 'Oxidative stress', 'SAK3', 'Scopolamine']
Fungicide Residues Exposure and beta-amyloid Aggregation in a Mouse Model of Alzheimer's Disease.	Environmental health perspectives	2020	TRUE	FALSE	FALSE	FALSE	FALSE	FALSE	FALSE	FALSE	FALSE	[]	BACKGROUND: Pesticide residues have contaminated our environment and nutrition over the last century. Although these compounds are present at very low concentrations, their long-term effects on human health is of concern. The link between pesticide residues and Alzheimer's disease is not clear and difficult to establish. To date, no in vivo experiments have yet modeled the impact of this chronic …	['Lafon PA', 'Wang Y', 'Arango-Lievano M', 'Torrent J', 'Salvador-Prince L', 'Mansuy M', 'Mestre-Frances N', 'Givalois L', 'Liu J', 'Mercader JV', 'Jeanneteau F', 'Desrumaux C', 'Perrier V']	['MMDN, University of Montpellier, EPHE, INSERM, Montpellier, France.', 'MMDN, University of Montpellier, EPHE, INSERM, Montpellier, France.', 'Cellular Signaling Laboratory, College of Life Science and Technology, Huazhong University of Science and Technology, Wuhan, Hubei, China.', 'Institut de Genomique Fonctionnelle, University of Montpellier, CNRS, INSERM, Montpellier, France.', 'MMDN, Unive…	https://www.ncbi.nlm.nih.gov/pubmed/31939705/
Activating transcription factor 6 reduces Abeta1-42 and restores memory in Alzheimer's disease model mice.	The International journal of neuroscience	2020	TRUE	FALSE	FALSE	FALSE	FALSE	FALSE	FALSE	TRUE	FALSE		Objectives: Amyloid plaques are the most important pathological hallmarks of Alzheimer's disease. The deposition of amyloid plaques will cause ER Stress. Activating Transcription Factor 6(ATF6) is a sensor of ER Stress. However, the role of ATF6 in Alzheimer's disease has not been reported yet.Methods: The levels of beta-site APP-cleaving enzyme 1 (BACE1) and Abeta1-42 were detected by Western bl…	['Du Y', 'Liu X', 'Zhu X', 'Liu Y', 'Wang X', 'Wu X']	['Department of Biochemistry and Molecular Biology & State Key Laboratory of Medical Molecular Biology, Institute of Basic Medical Sciences, Chinese Academy of Medical Sciences & Peking Union Medical College, Beijing, China.', 'Department of Biochemistry and Molecular Biology & State Key Laboratory of Medical Molecular Biology, Institute of Basic Medical Sciences, Chinese Academy of Medical Scien…	https://www.ncbi.nlm.nih.gov/pubmed/31928492/		['Activating transcription factor 6', "Alzheimer's disease", 'BACE1', 'beta-Amyloid']
Novel Multi-Functional Iron Chelators of the Aroyl Nicotinoyl Hydrazone Class that Markedly Enhance Cellular NAD/NADH Ratios.	British journal of pharmacology	2020	TRUE	FALSE	FALSE	FALSE	FALSE	FALSE	FALSE	TRUE	FALSE		BACKGROUND AND PURPOSE: Alzheimer's disease (AD) is a multi-factorial condition that leads to cognitive decline and represents a major global health challenge in ageing populations. The lack of effective AD therapeutics led us to develop multi-functional nicotinoyl hydrazones to target multiple pathological AD hallmarks. EXPERIMENTAL APPROACH: We synthesised 20 novel multi-functional agents based…	['Wu Z', 'Palanimuthu D', 'Braidy N', 'Salikin NH', 'Egan S', 'Huang MLH', 'Richardson DR']	['Molecular Pharmacology and Pathology Program, Department of Pathology and Bosch Institute, The University of Sydney, Sydney, New South Wales, 2006, Australia.', 'Molecular Pharmacology and Pathology Program, Department of Pathology and Bosch Institute, The University of Sydney, Sydney, New South Wales, 2006, Australia.', 'Centre for Healthy Brain Ageing, School of Psychiatry, University of New …	https://www.ncbi.nlm.nih.gov/pubmed/31895471/		['Ageing', "Alzheimer's disease", 'Lifespan', 'Metals', 'NAD+', 'Oxidative stress']
Contribution of GABAergic interneurons to amyloid-beta plaque pathology in an APP knock-in mouse model.	Molecular neurodegeneration	2020	TRUE	FALSE	FALSE	FALSE	FALSE	FALSE	FALSE	TRUE	FALSE		The amyloid-beta (Abeta) peptide, the primary constituent of amyloid plaques found in Alzheimer's disease (AD) brains, is derived from sequential proteolytic processing of the Amyloid Precursor Protein (APP). However, the contribution of different cell types to Abeta deposition has not yet been examined in an in vivo, non-overexpression system. Here, we show that endogenous APP is highly expresse…	['Rice HC', 'Marcassa G', 'Chrysidou I', 'Horre K', 'Young-Pearse TL', 'Muller UC', 'Saito T', 'Saido TC', 'Vassar R', 'de Wit J', 'De Strooper B']	['VIB Center for Brain & Disease Research, Leuven, Belgium.', 'Department of Neurosciences, Leuven Brain Institute, KU Leuven, Leuven, Belgium.', 'Present Address: Department of Biochemistry and Molecular Biology, Oklahoma Center for Geroscience, University of Oklahoma Health Sciences Center, Oklahoma City, OK, USA.', 'VIB Center for Brain & Disease Research, Leuven, Belgium.', 'Department of Neu…	https://www.ncbi.nlm.nih.gov/pubmed/31915042/		['APP knock-in', "Alzheimer's disease", 'Amyloid plaques', 'Amyloid precursor protein', 'BACE1', 'GABA receptor', 'GABAergic neurons', 'Hippocampus', 'Interneurons']
BHBA treatment improves cognitive function by targeting pleiotropic mechanisms in transgenic mouse model of Alzheimer's disease.	FASEB journal : official publication of the Federation of American Societies for Experimental Biology	2020	TRUE	FALSE	FALSE	FALSE	FALSE	FALSE	FALSE	TRUE	FALSE		Accumulation of amyloid beta (Abeta) peptide, inflammation, and oxidative stress contribute to Alzheimer's disease (AD) and trigger complex pathogenesis. The ketone body beta-hydroxybutyrate (BHBA) is an endogenous metabolic intermediate that protects against stroke and neurodegenerative diseases, but the underlying mechanisms are unclear. The present study aims to elucidate the protective effect…	['Wu Y', 'Gong Y', 'Luan Y', 'Li Y', 'Liu J', 'Yue Z', 'Yuan B', 'Sun J', 'Xie C', 'Li L', 'Zhen J', 'Jin X', 'Zheng Y', 'Wang X', 'Xie L', 'Wang W']	['Innovative Institute of Animal Healthy Breeding, Key Laboratory of Waterfowl Healthy Breeding of Guangdong Province, College of Animal Sciences and Technology, Zhongkai University of Agriculture and Engineering, Guangzhou, P.R. China.', 'College of Veterinary Medicine, Jilin University, Changchun, P.R. China.', 'College of Veterinary Medicine, Jilin University, Changchun, P.R. China.', 'Departm…	https://www.ncbi.nlm.nih.gov/pubmed/31914599/		['5XFAD mice', "Alzheimer's disease", 'BHBA', 'inflammation', 'microglia', 'beta-amyloid']
Caniferolide A, a Macrolide from Streptomyces caniferus, Attenuates Neuroinflammation, Oxidative Stress, Amyloid-Beta, and Tau Pathology in Vitro.	Molecular pharmaceutics	2019	TRUE	FALSE	FALSE	FALSE	FALSE	FALSE	FALSE	TRUE	FALSE	*Alzheimer's disease / *NFkappaB / *Nrf2 / *Streptomyces / *p38	The macrolide caniferolide A was isolated from extracts of a culture of the marine-derived actinomycete Streptomyces caniferus, and its ability to ameliorate Alzheimer's disease (AD) hallmarks was determined. The compound reduced neuroinflammatory markers in BV2 microglial cells activated with lipopolysaccharide (LPS), being able to block NFkappaB-p65 translocation to the nucleus and to activate …	['Alvarino R', 'Alonso E', 'Lacret R', 'Oves-Costales D', 'Genilloud O', 'Reyes F', 'Alfonso A', 'Botana LM']	['Departamento de Farmacologia, Facultad de Veterinaria , Universidad de Santiago de Compostela , Lugo 27003 , Spain.', 'Departamento de Farmacologia, Facultad de Veterinaria , Universidad de Santiago de Compostela , Lugo 27003 , Spain.', 'Fundacion MEDINA, Centro de Excelencia en Investigacion de Medicamentos Innovadores en Andalucia , Parque Tecnologico Ciencias de la Salud , Avenida del Conoci…	https://www.ncbi.nlm.nih.gov/pubmed/30821469/		["*Alzheimer's disease", '*NFkappaB', '*Nrf2', '*Streptomyces', '*p38']
PKR knockout in the 5xFAD model of Alzheimer's disease reveals beneficial effects on spatial memory and brain lesions.	Aging cell	2019	TRUE	FALSE	FALSE	FALSE	FALSE	FALSE	FALSE	TRUE	FALSE		Brain lesions in Alzheimer's disease (AD) include amyloid plaques made of Abeta peptides and neurofibrillary tangles composed of hyperphosphorylated tau protein with synaptic and neuronal loss and neuroinflammation. Abeta oligomers can trigger tau phosphorylation and neuronal alterations through activation of neuronal kinases leading to progressive cognitive decline. PKR is a ubiquitous pro-apopt…	['Tible M', 'Mouton Liger F', 'Schmitt J', 'Giralt A', 'Farid K', 'Thomasseau S', 'Gourmaud S', 'Paquet C', 'Rondi Reig L', 'Meurs E', 'Girault JA', 'Hugon J']	['Inserm U1144, Paris, France.', 'Inserm U1144, Paris, France.', 'Inserm U1127, Paris, France.', 'Institut de Biologie Paris Seine, CNRS, UMR 8246, Paris, France.', 'Inserm U1130, Paris, France.', 'Sorbonne Universite, Paris, France.', 'Sorbonne Universite, Paris, France.', 'Inserm U839, Paris, France.', 'Institut du Fer a Moulin, Paris, France.', 'Department of Nuclear Medicine, CHU Fort de Fran…	https://www.ncbi.nlm.nih.gov/pubmed/30821420/		['Alzheimer', 'PKR', 'amyloid', 'memory', 'neurodegeneration', 'neuroinflammation']
Effects of Granulocyte-Macrophage Colony-Stimulating Factor on Neuronal Senescence in Ultraviolet Irradiated Skin.	The Journal of craniofacial surgery	2019	TRUE	FALSE	FALSE	FALSE	FALSE	FALSE	FALSE	FALSE	FALSE	Cellular Senescence/*drug effects/radiation effects / Gene Expression/*drug effects / Granulocyte-Macrophage Colony-Stimulating Factor/metabolism/*pharmacology / Neurons/*drug effects / Skin/innervation/*radiation effects	Ultraviolet (UV) irradiation affects neuronal structures of the skin and accelerates skin aging. Cytokine cascades in keratinocytes after UV irradiation may result in a paracrine inhibitory effect on nerve cells. The purpose of the present study was to determine the direct effect of cytokines induced by UV radiation on nerve cells in terms of neuronal senescence. Our group performed a preliminary…	['Moon KC', 'Lee HS', 'Son ST', 'Lee JS', 'Dhong ES', 'Jeong SH', 'Han SK']	['Department of Plastic Surgery, Korea University Guro Hospital, Seoul, South Korea.']	https://www.ncbi.nlm.nih.gov/pubmed/30807472/	['Amyloid Precursor Protein Secretases/metabolism', 'Antibodies', 'Aspartic Acid Endopeptidases/metabolism', 'Cell Line, Tumor', 'Cellular Senescence/*drug effects/radiation effects', 'Cytokines', 'Gene Expression/*drug effects', 'Granulocyte-Macrophage Colony-Stimulating Factor/metabolism/*pharmacology', 'Humans', 'Interleukin-1beta/genetics', 'Matrix Metalloproteinase 9/genetics', 'NF-kappa B p…
Astrocytes infected with Chlamydia pneumoniae demonstrate altered expression and activity of secretases involved in the generation of beta-amyloid found in Alzheimer disease.	BMC neuroscience	2019	TRUE	FALSE	FALSE	FALSE	FALSE	FALSE	FALSE	TRUE	FALSE	*Alzheimer disease / *Amyloid / *Astrocytes / *BACE1 / *Chlamydia pneumoniae / *Neurodegeneration / *Neuroinflammation / *Pathogens / *Secretase / Alzheimer Disease/*enzymology/immunology / Amyloid beta-Peptides/*metabolism / Astrocytes/*enzymology/immunology/pathology / Chlamydophila Infections/*enzymology/immunology/pathology / *Chlamydophila pneumoniae	BACKGROUND: Epidemiologic studies strongly suggest that the pathophysiology of late-onset Alzheimer disease (AD) versus early-onset AD has environmental rather than genetic causes, thus revealing potentially novel therapeutic targets to limit disease progression. Several studies supporting the "pathogen hypothesis" of AD demonstrate a strong association between pathogens and the production of bet…	['Al-Atrache Z', 'Lopez DB', 'Hingley ST', 'Appelt DM']	['Department of Bio-Medical Sciences, Center for Chronic Disorders of Aging, Philadelphia College of Osteopathic Medicine, 4170 City Avenue, Philadelphia, PA, 19131, USA.', 'Department of Bio-Medical Sciences, Center for Chronic Disorders of Aging, Philadelphia College of Osteopathic Medicine, 4170 City Avenue, Philadelphia, PA, 19131, USA.', 'Department of Bio-Medical Sciences, Center for Chroni…	https://www.ncbi.nlm.nih.gov/pubmed/30786875/	['ADAM10 Protein/metabolism', 'Alzheimer Disease/*enzymology/immunology', 'Amyloid Precursor Protein Secretases/metabolism', 'Amyloid beta-Peptides/*metabolism', 'Aspartic Acid Endopeptidases/metabolism', 'Astrocytes/*enzymology/immunology/pathology', 'Cell Line, Tumor', 'Chlamydophila Infections/*enzymology/immunology/pathology', '*Chlamydophila pneumoniae', 'Gene Expression', 'Humans', 'Inflamm…	['*Alzheimer disease', '*Amyloid', '*Astrocytes', '*BACE1', '*Chlamydia pneumoniae', '*Neurodegeneration', '*Neuroinflammation', '*Pathogens', '*Secretase']
beta-Secretase 1 and its Naturally Occurring Anti-Sense RNA are Down-Regulated in Gastric Cancer.	Pathology oncology research : POR	2019	TRUE	FALSE	FALSE	FALSE	FALSE	FALSE	FALSE	FALSE	FALSE		beta-secretase (BACE1) and its naturally occurring anti-sense RNA (BACE1-AS) have established role in the pathologic process leading to Alzheimer's disease. Their possible implication in the neoangiogenesis suggests that they might be involved in the tumorigenesis events as well. In the present study, we compared transcript levels of these genes in 30 gastric cancer samples and their adjacent non…	['Esfandi F', 'Ghafouri-Fard S', 'Oskooei VK', 'Taheri M']	['Department of Medical Genetics, Shahid Beheshti University of Medical Sciences, Tehran, Iran.', 'GenIran Lab, Tashkhis Gene Pajohesh, Tehran, Iran.', 'Department of Medical Genetics, Shahid Beheshti University of Medical Sciences, Tehran, Iran. s.ghafourifard@sbmu.ac.ir.', 'Department of Medical Genetics, Shahid Beheshti University of Medical Sciences, Tehran, Iran.', 'Urogenital Stem Cell Rese…	https://www.ncbi.nlm.nih.gov/pubmed/30805871/		['BACE1', 'BACE1-AS', 'Gastric cancer']
Age- and sex-dependent profiles of APP fragments and key secretases align with changes in despair-like behavior and cognition in young APPSwe/Ind mice.	Biochemical and biophysical research communications	2019	TRUE	FALSE	FALSE	FALSE	FALSE	FALSE	FALSE	TRUE	FALSE	*Alzheimer / *Amyloid / *Cortex / *Depression / *GABA / *Monoamines / *Sexual dimorphism / Alzheimer Disease/complications/*pathology / Amyloid beta-Peptides/*analysis / Cognitive Dysfunction/complications/*pathology / Depression/complications/*pathology / Peptide Fragments/*analysis	Biological sex exerts distinct influences on brain levels of the beta-amyloid (Abeta) peptide in both clinical depression and Alzheimer disease (AD), yet studies in animal models focus primarily on males. We examined behavioral 'despair'/depression (using the tail-suspension test) and memory (using the novel object recognition task) in J20 (hAPPSwe/Ind) mice. Three month-old male (but not female)…	['Quartey MO', 'Nyarko JNK', 'Pennington PR', 'Heistad RM', 'Chaharyn BM', 'Wei Z', 'Bainbridge D', 'Baker GB', 'Mousseau DD']	['Cell Signalling Laboratory, Department of Psychiatry, University of Saskatchewan, Saskatoon, Canada.', 'Cell Signalling Laboratory, Department of Psychiatry, University of Saskatchewan, Saskatoon, Canada.', 'Cell Signalling Laboratory, Department of Psychiatry, University of Saskatchewan, Saskatoon, Canada.', 'Cell Signalling Laboratory, Department of Psychiatry, University of Saskatchewan, Sas…	https://www.ncbi.nlm.nih.gov/pubmed/30803762/	['Aging', 'Alzheimer Disease/complications/*pathology', 'Amyloid beta-Peptides/*analysis', 'Animals', 'Brain/pathology', 'Cognitive Dysfunction/complications/*pathology', 'Depression/complications/*pathology', 'Disease Models, Animal', 'Female', 'Humans', 'Male', 'Mice', 'Mice, Transgenic', 'Peptide Fragments/*analysis']	['*Alzheimer', '*Amyloid', '*Cortex', '*Depression', '*GABA', '*Monoamines', '*Sexual dimorphism']
A Close Look at BACE1 Inhibitors for Alzheimer's Disease Treatment.	CNS drugs	2019	TRUE	FALSE	FALSE	FALSE	FALSE	FALSE	TRUE	FALSE	FALSE	[]	Alzheimer's disease (AD), the most common cause of age-dependent dementia, is one of the most significant healthcare problems worldwide. Aggravating this situation, drugs that are currently US Food and Drug Administration (FDA)-approved for AD treatment do not prevent or delay disease progression. Therefore, developing effective therapies for AD patients is of critical urgency. Human genetic and …	['Das B', 'Yan R']	['Department of Neuroscience, Room E4032, UConn Health, 263 Farmington Avenue, Farmington, CT, 06030-3401, USA.', 'Department of Neuroscience, Room E4032, UConn Health, 263 Farmington Avenue, Farmington, CT, 06030-3401, USA. riyan@uchc.edu.']	https://www.ncbi.nlm.nih.gov/pubmed/30830576/
Regulation of AbetaPP Glycosylation Modification and Roles of Glycosylation on AbetaPP Cleavage in Alzheimer's Disease.	ACS chemical neuroscience	2019	TRUE	FALSE	FALSE	FALSE	FALSE	FALSE	FALSE	TRUE	FALSE	*Alzheimer's disease / *O-GlcNAcase / *O-linked N-acetyl-beta-d-glucosamine transferase / *amyloid-beta precursor protein / *protein glycosylation	The presence of senile plaques in the gray matter of the brain is one of the major pathologic features of Alzheimer's disease (AD), and amyloid-beta (Abeta) is the main component of extracellular deposits of the senile plaques. Abeta derives from amyloid-beta precursor protein (AbetaPP) cleaved by beta-secretase (BACE1) and gamma-secretase, and the abnormal cleavage of AbetaPP is an important eve…	['Tao PF', 'Huang HC']	['Beijing Key Laboratory of Bioactive Substances and Functional Foods , Beijing Union University , Beijing , 100191 , China.', 'Beijing Key Laboratory of Bioactive Substances and Functional Foods , Beijing Union University , Beijing , 100191 , China.']	https://www.ncbi.nlm.nih.gov/pubmed/30802027/		["*Alzheimer's disease", '*O-GlcNAcase', '*O-linked N-acetyl-beta-d-glucosamine transferase', '*amyloid-beta precursor protein', '*protein glycosylation']
Increased Secondary Nucleation Underlies Accelerated Aggregation of the Four-Residue N-Terminally Truncated Abeta42 Species Abeta5-42.	ACS chemical neuroscience	2019	TRUE	FALSE	FALSE	FALSE	FALSE	FALSE	FALSE	TRUE	FALSE	*Alzheimer / *BACE / *Misfolding / *aggregation mechanism / *coaggregation / *toxicity	Aggregation of the amyloid-beta (Abeta) peptide into plaques is believed to play a crucial role in Alzheimer's disease. Amyloid plaques consist of fibrils of full length Abeta peptides as well as N-terminally truncated species. beta-Site amyloid precursor protein-cleaving enzyme (BACE1) cleaves amyloid precursor protein in the first step in Abeta peptide production and is an attractive therapeuti…	['Weiffert T', 'Meisl G', 'Flagmeier P', 'De S', 'Dunning CJR', 'Frohm B', 'Zetterberg H', 'Blennow K', 'Portelius E', 'Klenerman D', 'Dobson CM', 'Knowles TPJ', 'Linse S']	['Department of Biochemistry and Structural Biology , Lund University , P O box 124, 221 00 Lund , Sweden.', 'Centre for Misfolding Disease, Department of Chemistry , Cambridge University , Lensfield Road , Cambridge CB2 1EW , United Kingdom.', 'Department of Chemistry , Cambridge University , Lensfield Road , Cambridge CB2 1EW , United Kingdom.', 'Centre for Misfolding Disease, Department of Che…	https://www.ncbi.nlm.nih.gov/pubmed/30793584/		['*Alzheimer', '*BACE', '*Misfolding', '*aggregation mechanism', '*coaggregation', '*toxicity']
Neuroprotective effect of tanshinone IIA-incubated mesenchymal stem cells on Abeta25-35-induced neuroinflammation.	Behavioural brain research	2019	TRUE	FALSE	FALSE	FALSE	FALSE	FALSE	FALSE	TRUE	FALSE	*Alzheimer's disease / *Mesenchymal stem cell / *Neuroinflammation / *Tanshinone IIA	Mesenchymal stem cell transplantation can regulate neuroinflammation and treat Alzheimer's disease (AD), but its effect is attenuated by in vitro expansion. To solve this problem, we used tanshinone IIA (TIIA)-incubated mesenchymal stem cells (MSCs) to treat neuroinflammation caused by amyloid beta-protein (Abeta). Here, we demonstrated that behavioral performance was rescued in rats receiving an…	['Huang N', 'Li Y', 'Zhou Y', 'Zhou Y', 'Feng F', 'Shi S', 'Ba Z', 'Luo Y']	["The First People's Hospital of Zunyi, The Third Affiliated Hospital of Zunyi Medical University, Drug Clinical Trial Institution, Guizhou, China.", "The First People's Hospital of Zunyi, The Third Affiliated Hospital of Zunyi Medical University, Drug Clinical Trial Institution, Guizhou, China.", "The First People's Hospital of Zunyi, The Third Affiliated Hospital of Zunyi Medical University, De…	https://www.ncbi.nlm.nih.gov/pubmed/30831140/		["*Alzheimer's disease", '*Mesenchymal stem cell', '*Neuroinflammation', '*Tanshinone IIA']
Astaxanthin exerts protective effects similar to bexarotene in Alzheimer's disease by modulating amyloid-beta and cholesterol homeostasis in blood-brain barrier endothelial cells.	Biochimica et biophysica acta. Molecular basis of disease	2019	TRUE	FALSE	FALSE	FALSE	FALSE	FALSE	FALSE	TRUE	FALSE		The pathogenesis of Alzheimer's disease (AD) is characterized by overproduction, impaired clearance, and deposition of amyloid-beta peptides (Abeta) and connected to cholesterol homeostasis. Since the blood-brain barrier (BBB) is involved in these processes, we investigated effects of the retinoid X receptor agonist, bexarotene (Bex), and the peroxisome proliferator-activated receptor alpha agoni…	['Fanaee-Danesh E', 'Gali CC', 'Tadic J', 'Zandl-Lang M', 'Carmen Kober A', 'Agujetas VR', 'de Dios C', 'Tam-Amersdorfer C', 'Stracke A', 'Albrecher NM', 'Manavalan APC', 'Reiter M', 'Sun Y', 'Colell A', 'Madeo F', 'Malle E', 'Panzenboeck U']	['Division of Immunology and Pathophysiology, Otto Loewi Research Center, Medical University of Graz, Graz, Austria.', 'Division of Immunology and Pathophysiology, Otto Loewi Research Center, Medical University of Graz, Graz, Austria.', 'Institute of Molecular Biosciences, University of Graz, Graz, Austria.', 'Division of Immunology and Pathophysiology, Otto Loewi Research Center, Medical Univers…	https://www.ncbi.nlm.nih.gov/pubmed/31055081/		['ABCA1', 'APP processing', "Alzheimer's disease", 'Blood-brain barrier', 'Cholesterol efflux', 'LRP-1']
Design and development of multitarget-directed N-Benzylpiperidine analogs as potential candidates for the treatment of Alzheimer's disease.	European journal of medicinal chemistry	2019	TRUE	FALSE	FALSE	FALSE	FALSE	FALSE	FALSE	TRUE	FALSE	Alzheimer Disease/*drug therapy/enzymology/psychology / Amyloid Precursor Protein Secretases/*antagonists & inhibitors / Aspartic Acid Endopeptidases/*antagonists & inhibitors / Cholinesterase Inhibitors/*chemical synthesis/pharmacology / *Drug Design / Piperidines/chemical synthesis/*pharmacology	The multitarget-directed strategy offers an effective and promising paradigm to treat the complex neurodegenerative disorder, such as Alzheimer's disease (AD). Herein, a series of N-benzylpiperidine analogs (17-31 and 32-46) were designed and synthesized as multi-functional inhibitors of acetylcholinesterase (AChE) and beta-secretase-1 (BACE-1) with moderate to excellent inhibitory activities. Am…	['Sharma P', 'Tripathi A', 'Tripathi PN', 'Prajapati SK', 'Seth A', 'Tripathi MK', 'Srivastava P', 'Tiwari V', 'Krishnamurthy S', 'Shrivastava SK']	['Department of Pharmaceutical Engineering & Technology, Indian Institute of Technology (Banaras Hindu University), Varanasi, 221005, India.', 'Department of Pharmaceutical Engineering & Technology, Indian Institute of Technology (Banaras Hindu University), Varanasi, 221005, India.', 'Department of Pharmaceutical Engineering & Technology, Indian Institute of Technology (Banaras Hindu University),…	https://www.ncbi.nlm.nih.gov/pubmed/30784883/	['Alzheimer Disease/*drug therapy/enzymology/psychology', 'Amyloid Precursor Protein Secretases/*antagonists & inhibitors', 'Animals', 'Aspartic Acid Endopeptidases/*antagonists & inhibitors', 'Blood-Brain Barrier/metabolism', 'Cell Line, Tumor', 'Cholinesterase Inhibitors/*chemical synthesis/pharmacology', 'Cognitive Dysfunction', '*Drug Design', 'Humans', 'Mice', 'Piperidines/chemical synthesis…	['Acetylcholinesterase (AChE)', "Alzheimer's disease", 'Abeta aggregation', 'Multitarget-directed ligands', 'Structure-based drug design', 'beta-Secretase-1 (BACE-1)']
Protein-Protein Interactions and Aggregation Inhibitors in Alzheimer's Disease.	Current topics in medicinal chemistry	2019	TRUE	FALSE	FALSE	FALSE	FALSE	FALSE	TRUE	TRUE	FALSE	Alzheimer Disease/*drug therapy/metabolism/*physiopathology / Protein Interaction Domains and Motifs/*drug effects	BACKGROUND: Alzheimer's Disease (AD), a multifaceted disorder, involves complex pathophysiology and plethora of protein-protein interactions. Thus such interactions can be exploited to develop anti-AD drugs. OBJECTIVE: The interaction of dynamin-related protein 1, cellular prion protein, phosphoprotein phosphatase 2A and Mint 2 with amyloid beta, etc., studied recently, may have critical role in …	['Ganeshpurkar A', 'Swetha R', 'Kumar D', 'Gangaram GP', 'Singh R', 'Gutti G', 'Jana S', 'Kumar D', 'Kumar A', 'Singh SK']	['Pharmaceutical Chemistry Research Laboratory, Department of Pharmaceutical Engineering & Technology, Indian Institute of Technology (Banaras Hindu University), Varanasi 221005, India.', 'Pharmaceutical Chemistry Research Laboratory, Department of Pharmaceutical Engineering & Technology, Indian Institute of Technology (Banaras Hindu University), Varanasi 221005, India.', 'Pharmaceutical Chemistr…	https://www.ncbi.nlm.nih.gov/pubmed/30836921/	['Alzheimer Disease/*drug therapy/metabolism/*physiopathology', 'Amyloid Precursor Protein Secretases/metabolism', 'Amyloid beta-Peptides/metabolism', 'Amyloid beta-Protein Precursor/metabolism', 'Drug Development', 'Humans', 'Molecular Targeted Therapy', 'Protein Binding/drug effects', 'Protein Interaction Domains and Motifs/*drug effects']	["Alzheimer's disease", 'Amyloid beta', 'BACE1', 'Mint2', 'Peptidomimetics', 'Protein-protein interactions', 'Small molecule inhibitors', 'Tau.']
Par3 regulates polarized convergence between APP and BACE1 in hippocampal neurons.	Neurobiology of aging	2019	TRUE	FALSE	FALSE	FALSE	FALSE	FALSE	FALSE	TRUE	FALSE	*APP / *Alzheimer's disease / *BACE1 / *Par3 / *Trafficking / Amyloid Precursor Protein Secretases/*metabolism / Amyloid beta-Protein Precursor/*metabolism / Aspartic Acid Endopeptidases/*metabolism / Cell Adhesion Molecules/chemistry/metabolism/*physiology / Hippocampus/*cytology/*metabolism / Neurons/*metabolism	The convergence between amyloid precursor protein (APP) and its beta-secretase beta-site APP cleaving enzyme 1 (BACE1) is a prerequisite for the generation of beta-amyloid peptide, a key pathogenic agent for Alzheimer's disease. Yet the underlying molecular mechanisms regulating their convergence remain unclear. Here, we show that the polarity protein partitioning-defective 3 (Par3) regulates the…	['Sun M', 'Huang C', 'Wang H', 'Zhang H']	['Department of Neuroscience and Cell Biology, Rutgers Robert Wood Johnson Medical School, Piscataway, NJ, USA. Electronic address: sunm2@rwjms.rutgers.edu.', 'Department of Pharmacology, School of Pharmacy, Nantong University, Nantong, Jiangsu, China.', 'Department of Neuroscience and Cell Biology, Rutgers Robert Wood Johnson Medical School, Piscataway, NJ, USA; Department of Pharmacology, Schoo…	https://www.ncbi.nlm.nih.gov/pubmed/30784815/	['Amyloid Precursor Protein Secretases/*metabolism', 'Amyloid beta-Peptides/metabolism', 'Amyloid beta-Protein Precursor/*metabolism', 'Aspartic Acid Endopeptidases/*metabolism', 'Axons/metabolism', 'Cell Adhesion Molecules/chemistry/metabolism/*physiology', 'Hippocampus/*cytology/*metabolism', 'Neurons/*metabolism', 'Protein Binding', 'Protein Domains', 'Protein Transport/genetics']	['*APP', "*Alzheimer's disease", '*BACE1', '*Par3', '*Trafficking']
Dual BACE1 and Cholinesterase Inhibitory Effects of Phlorotannins from Ecklonia cava-An In Vitro and in Silico Study.	Marine drugs	2019	TRUE	FALSE	FALSE	FALSE	FALSE	FALSE	FALSE	TRUE	TRUE	Alzheimer Disease/*drug therapy/enzymology / Amyloid Precursor Protein Secretases/*antagonists & inhibitors / Aspartic Acid Endopeptidases/*antagonists & inhibitors / Cholinesterase Inhibitors/*pharmacology / Seaweed/*chemistry / Tannins/chemistry/*pharmacology	Alzheimer's disease (AD) is one of the most common neurodegenerative diseases with a multifactorial nature. beta-Secretase (BACE1) and acetylcholinesterase (AChE), which are required for the production of neurotoxic beta-amyloid (Abeta) and the promotion of Abeta fibril formation, respectively, are considered as prime therapeutic targets for AD. In our efforts towards the development of potent mu…	['Lee J', 'Jun M']	['Korean Bioinformation Center, Korea Research Institute of Bioscience and Biotechnology (KRIBB), 125, Gwahak-ro, Yuseong-gu, Daejeon 34141, Korea. jinhyuk@kribb.re.kr.', 'Department of Bioinformatics, KIRBB School of Bioscience, Korea University of Sciences and Technology, 217 Gajung-ro, Yuseong-gu, Daejeon 34113, Korea. jinhyuk@kribb.re.kr.', 'Department of Food Science and Nutrition, College o…	https://www.ncbi.nlm.nih.gov/pubmed/30717208/	['ADAM17 Protein/antagonists & inhibitors', 'Alzheimer Disease/*drug therapy/enzymology', 'Amyloid Precursor Protein Secretases/*antagonists & inhibitors', 'Aspartic Acid Endopeptidases/*antagonists & inhibitors', 'Benzofurans/chemistry/pharmacology', 'Cholinesterase Inhibitors/*pharmacology', 'Cholinesterases/chemistry/metabolism', 'Dioxins/chemistry/pharmacology', 'Molecular Docking Simulation'…	["Alzheimer's disease", 'BACE1', 'acetylcholinesterase', 'in silico docking', 'phlorotannins']
Novel Deoxyvasicinone-Donepezil Hybrids as Potential Multitarget Drug Candidates for Alzheimer's Disease.	ACS chemical neuroscience	2019	TRUE	FALSE	FALSE	FALSE	FALSE	FALSE	FALSE	TRUE	FALSE	*Alzheimer's disease / *acetylcholinesterase / *deoxyvasicinone / *beta-amyloid peptide / *beta-secretase	In this study, we designed and synthesized a series of deoxyvasicinone-donepezil hybrids and determined whether they could be used as novel multitarget inhibitors for Alzheimer's disease. In vitro studies showed that most of the hybrids demonstrated moderate to potent inhibition of hAChE, BACE1, and Abeta1-42 aggregation. In particular, the hybrids 10a, 10d, 11a, and 11j exhibited excellent inhib…	['Du H', 'Liu X', 'Xie J', 'Ma F']	['College of Life Science , Xinyang Normal University , Xinyang 464000 , China.', 'College of Plant Protection , Northwest A&F University , Yangling 712100 , Shaanxi Province , China.', 'College of Life Science , Xinyang Normal University , Xinyang 464000 , China.', 'Tea Plant Biology Key Laboratory of Henan Province , Xinyang 464000 , China.', 'College of Life Science , Xinyang Normal University…	https://www.ncbi.nlm.nih.gov/pubmed/30720268/		["*Alzheimer's disease", '*acetylcholinesterase', '*deoxyvasicinone', '*beta-amyloid peptide', '*beta-secretase']
Cerebrospinal fluid levels of synaptic and neuronal integrity correlate with gray matter volume and amyloid load in the precuneus of cognitively intact older adults.	Journal of neurochemistry	2019	TRUE	FALSE	FALSE	FALSE	FALSE	FALSE	FALSE	TRUE	FALSE		The main pathophysiological alterations of Alzheimer's disease (AD) include loss of neuronal and synaptic integrity, amyloidogenic processing, and neuroinflammation. Similar alterations can, however, also be observed in cognitively intact older subjects and may prelude the clinical manifestation of AD. The objectives of this prospective cross-sectional study in a cohort of 38 cognitively intact o…	['Schaeverbeke J', 'Gille B', 'Adamczuk K', 'Vanderstichele H', 'Chassaing E', 'Bruffaerts R', 'Neyens V', 'Stoops E', 'Tournoy J', 'Vandenberghe R', 'Poesen K']	['Laboratory for Cognitive Neurology, Department of Neurosciences, KU Leuven, Leuven, Belgium.', 'Alzheimer Research Centre KU Leuven, Leuven Institute of Neuroscience and Disease, Leuven, Belgium.', 'Laboratory for Molecular Neurobiomarker Research, Department of Neurosciences, KU Leuven, Leuven, Belgium.', 'Department of Chronic disease, Metabolism and Ageing, KU Leuven, Leuven, Belgium.', 'Lab…	https://www.ncbi.nlm.nih.gov/pubmed/30720873/		["Alzheimer's disease", 'BACE1', 'VILIP-1', 'cerebrospinal fluid biomarkers', 'neurogranin', 'precuneus']
Synthesis and Biological Activity of Some Benzochromenoquinolinones: Tacrine Analogs as Potent Anti-Alzheimer's Agents.	Chemistry & biodiversity	2019	TRUE	FALSE	FALSE	FALSE	FALSE	FALSE	FALSE	TRUE	FALSE	Alzheimer Disease/*drug therapy/metabolism / Antioxidants/chemical synthesis/chemistry/*pharmacology / Cholinesterase Inhibitors/chemical synthesis/chemistry/*pharmacology / Neuroprotective Agents/chemical synthesis/chemistry/*pharmacology / Quinolones/chemical synthesis/chemistry/*pharmacology	Alzheimer's disease (AD) is a well-known neurodegenerative disorder affecting millions of old people worldwide and the corresponding epidemiological data emphasize the importance of the disease. As AD is a multifactorial illness, various single target directed drugs that have reached clinical trials have failed. Therefore, various factors associated with outset of AD have been considered in targe…	['Mahdavi M', 'Hariri R', 'Mirfazli SS', 'Lotfian H', 'Rastergari A', 'Firuzi O', 'Edraki N', 'Larijani B', 'Akbarzadeh T', 'Saeedi M']	['Endocrinology and Metabolism Research Center, Endocrinology and Metabolism Research Institute, Tehran University of Medical Sciences, Tehran, 1416753955, Iran.', 'Department of Medicinal Chemistry, Faculty of Pharmacy, Tehran, University of Medical Sciences, Tehran, 1416753955, Iran.', 'Department of Medicinal Chemistry, School of Pharmacy-International Campus, Iran University of Medical Scienc…	https://www.ncbi.nlm.nih.gov/pubmed/30720917/	['Acetylcholinesterase/metabolism', 'Alzheimer Disease/*drug therapy/metabolism', 'Amyloid beta-Peptides/antagonists & inhibitors/metabolism', 'Animals', 'Antioxidants/chemical synthesis/chemistry/*pharmacology', 'Biphenyl Compounds/antagonists & inhibitors', 'Butyrylcholinesterase/metabolism', 'Cholinesterase Inhibitors/chemical synthesis/chemistry/*pharmacology', 'Dose-Response Relationship, Dr…	["Alzheimer's disease", 'BACE1', 'benzochromenoquinolinones', 'cholinesterase', 'docking study', 'inhibitors', 'neuroprotective activity', 'tacrine']
In vivo Evaluation and Alzheimer's Disease Treatment Outcome of siRNA Loaded Dual Targeting Drug Delivery System.	Current pharmaceutical biotechnology	2019	TRUE	FALSE	FALSE	FALSE	FALSE	FALSE	FALSE	TRUE	FALSE	Alzheimer Disease/*drug therapy/genetics/metabolism / Drug Delivery Systems/*methods / Maze Learning/*drug effects/physiology / Nanoparticles/*administration & dosage / RNA, Small Interfering/*administration & dosage/genetics	BACKGROUND: To deliver drugs to treat Alzheimer's Disease (AD), nanoparticles should firstly penetrate through blood brain barrier, and then target neurons. METHODS: Recently, we developed an Apo A-I and NL4 dual modified nanoparticle (ANNP) to deliver beta-amyloid converting enzyme 1 (BACE1) siRNA. Although promising in vitro results were obtained, the in vivo performance was not clear. Therefor…	['Zhang C', 'Gu Z', 'Shen L', 'Liu X', 'Lin H']	['Department of Pharmacy, Renji Hospital, School of Medicine, Shanghai Jiaotong University, Shanghai 200127, China.', 'Department of Pharmacy, Renji Hospital, School of Medicine, Shanghai Jiaotong University, Shanghai 200127, China.', 'Department of Cardiology, Renji Hospital, School of Medicine, Shanghai Jiaotong University, Shanghai 200127, China.', 'Department of Pharmacy, Renji Hospital, Scho…	https://www.ncbi.nlm.nih.gov/pubmed/30727887/	['Alzheimer Disease/*drug therapy/genetics/metabolism', 'Animals', 'Blood-Brain Barrier/drug effects/metabolism', 'Brain/drug effects/metabolism', 'Drug Delivery Systems/*methods', 'Drug Evaluation, Preclinical/methods', 'Maze Learning/*drug effects/physiology', 'Memory/drug effects/physiology', 'Mice', 'Mice, Nude', 'Mice, Transgenic', 'Nanoparticles/*administration & dosage', 'Neuroprotective A…	['AD targeting', "Alzheimer's Disease (AD)", 'BACE1 RNA', 'Blood Brain Barrier (BBB)', 'nanoparticles', 'siRNA.']
Beta-amyloid pathology in human brain microvessel extracts from the parietal cortex: relation with cerebral amyloid angiopathy and Alzheimer's disease.	Acta neuropathologica	2019	TRUE	FALSE	FALSE	FALSE	FALSE	FALSE	FALSE	TRUE	FALSE		Several pieces of evidence suggest that blood-brain barrier (BBB) dysfunction is implicated in the pathophysiology of Alzheimer's disease (AD), exemplified by the frequent occurrence of cerebral amyloid angiopathy (CAA) and the defective clearance of Abeta peptides. However, the specific role of brain microvascular cells in these anomalies remains elusive. In this study, we validated by Western, …	['Bourassa P', 'Tremblay C', 'Schneider JA', 'Bennett DA', 'Calon F']	['Faculte de pharmacie, Universite Laval, Quebec, QC, Canada.', 'Axe Neurosciences, Centre de recherche du CHU de Quebec-Universite Laval, 2705, Boulevard Laurier, Room T2-67, Quebec, QC, G1V 4G2, Canada.', 'Axe Neurosciences, Centre de recherche du CHU de Quebec-Universite Laval, 2705, Boulevard Laurier, Room T2-67, Quebec, QC, G1V 4G2, Canada.', "Rush Alzheimer's Disease Center, Rush University…	https://www.ncbi.nlm.nih.gov/pubmed/30729296/		["Alzheimer's disease", 'Beta-amyloid', 'Blood-brain barrier', 'Brain microvascular cells', 'Cerebral amyloid angiopathy']
Design, synthesis, and bioactivities of tasiamide B derivatives as cathepsin D inhibitors.	Journal of peptide science : an official publication of the European Peptide Society	2019	TRUE	FALSE	FALSE	FALSE	FALSE	FALSE	FALSE	FALSE	FALSE	Cathepsin D/*antagonists & inhibitors/metabolism / *Drug Design / Oligopeptides/chemical synthesis/chemistry/*pharmacology / Protease Inhibitors/chemical synthesis/chemistry/*pharmacology	Cathepsin D (Cath D) is overexpressed and hypersecreted by malignant tumors and involved in the progress of tumor invasion, proliferation, metastasis, and apoptosis. Cath D has been considered as a potential target to treat cancer. Our previous studies revealed that tasiamide B derivatives TB-9 and TB-11 exhibited high potent inhibition against Cath D and other aspartic proteases, but their molec…	['Li Z', 'Bao K', 'Xu H', 'Wu P', 'Li W', 'Liu J', 'Zhang W']	['School of Pharmacy, Nanjing University of Chinese Medicine, Jiangsu Collaborative Innovation Center of Chinese Medicinal Resources Industrialization, Nanjing, China.', 'School of Pharmacy, Fudan University, Shanghai, China.', 'School of Pharmacy, Fudan University, Shanghai, China.', 'School of Pharmacy, Fudan University, Shanghai, China.', 'School of Pharmacy, Nanjing University of Chinese Medi…	https://www.ncbi.nlm.nih.gov/pubmed/30734395/	['Cathepsin D/*antagonists & inhibitors/metabolism', 'Dose-Response Relationship, Drug', '*Drug Design', 'Molecular Structure', 'Oligopeptides/chemical synthesis/chemistry/*pharmacology', 'Protease Inhibitors/chemical synthesis/chemistry/*pharmacology', 'Structure-Activity Relationship']	['Ahppa', 'cathepsin D', 'selective inhibitor', 'tasiamide B derivatives']
Inhibition of beta-site amyloid precursor protein cleaving enzyme 1 and cholinesterases by pterosins via a specific structure-activity relationship with a strong BBB permeability.	Experimental & molecular medicine	2019	TRUE	FALSE	FALSE	FALSE	FALSE	FALSE	FALSE	FALSE	TRUE	Acetylcholinesterase/*chemistry/*metabolism / Amyloid Precursor Protein Secretases/antagonists & inhibitors/*chemistry/*metabolism / Aspartic Acid Endopeptidases/antagonists & inhibitors/*chemistry/*metabolism / Blood-Brain Barrier/*metabolism / Butyrylcholinesterase/*chemistry/*metabolism	We extracted 15 pterosin derivatives from Pteridium aquilinum that inhibited beta-site amyloid precursor protein cleaving enzyme 1 (BACE1) and cholinesterases involved in the pathogenesis of Alzheimer's disease (AD). (2R)-Pterosin B inhibited BACE1, acetylcholinesterase (AChE) and butyrylcholinesterase (BChE) with an IC50 of 29.6, 16.2 and 48.1 microM, respectively. The Ki values and binding ener…	['Jannat S', 'Balupuri A', 'Ali MY', 'Hong SS', 'Choi CW', 'Choi YH', 'Ku JM', 'Kim WJ', 'Leem JY', 'Kim JE', 'Shrestha AC', 'Ham HN', 'Lee KH', 'Kim DM', 'Kang NS', 'Park GH']	['Department of Biochemistry and Molecular Biology, College of Medicine, Korea Molecular Medicine and Nutrition Research Institute, Korea University, Seoul, 02841, Korea.', 'Graduate School of New Drug Discovery and Development, Chungnam National University, Daejeon, 34134, Korea.', 'Department of Biochemistry and Molecular Biology, College of Medicine, Korea Molecular Medicine and Nutrition Rese…	https://www.ncbi.nlm.nih.gov/pubmed/30755593/	['Acetylcholinesterase/*chemistry/*metabolism', 'Amyloid Precursor Protein Secretases/antagonists & inhibitors/*chemistry/*metabolism', 'Animals', 'Aspartic Acid Endopeptidases/antagonists & inhibitors/*chemistry/*metabolism', 'Blood-Brain Barrier/*metabolism', 'Butyrylcholinesterase/*chemistry/*metabolism', 'Cholinesterase Inhibitors/chemistry/pharmacology', 'Dose-Response Relationship, Drug', '…
Editorial: Implications for BACE1 Inhibitor Clinical Trials: Adult Conditional BACE1 Knockout Mice Exhibit Axonal Organization Defects in the Hippocampus.	The journal of prevention of Alzheimer's disease	2019	TRUE	FALSE	FALSE	FALSE	FALSE	FALSE	FALSE	TRUE	FALSE		BACE1 is the rate-limiting enzyme for the production of the Abeta peptide that forms amyloid plaques in Alzheimer's disease (AD). Small molecule inhibitors of BACE1 are being tested in clinical trials for AD, but the safety and efficacy of BACE1 inhibition has yet to be fully explored. Knockout of the Bace1 gene in the germline of mice causes multiple neurological phenotypes, suggesting that BACE…	['Vassar R']	['R. Vassar, Ken and Ruth Davee Department of Neurology, Feinberg School of Medicine, Northwestern University, IL 60611, USA, Email: r-vassar@northwestern.edu.']	https://www.ncbi.nlm.nih.gov/pubmed/30756113/		["Alzheimer's disease", 'BACE1', 'axonal guidance', 'conditional', 'hippocampus', 'knockout mice']
Korean Thistle (Cirsium japonicum var. maackii (Maxim.) Matsum.): A Potential Dietary Supplement against Diabetes and Alzheimer's Disease.	Molecules (Basel, Switzerland)	2019	TRUE	FALSE	FALSE	FALSE	FALSE	FALSE	FALSE	TRUE	TRUE	Alzheimer Disease/*drug therapy / Cirsium/*chemistry / Diabetes Mellitus/*drug therapy / Plant Extracts/*pharmacology	In the search for natural products having a dual inhibitory action on diabetes and Alzheimer's disease, this study investigated the activity of different parts of Korean thistle (Cirsium japonicum var. maackii (Maxim.) Matsum), and its fractional constituents by in vitro enzymatic and in silico molecular docking studies. Cirsium maackii has been used as a traditional medicine for the treatment of…	['Wagle A', 'Seong SH', 'Shrestha S', 'Jung HA', 'Choi JS']	['Department of Food and Life Science, Pukyong National University, Busan 48513, Korea. aditiwagle05@gmail.com.', 'Department of Food and Life Science, Pukyong National University, Busan 48513, Korea. seongsuhui@naver.com.', 'Department of Food and Life Science, Pukyong National University, Busan 48513, Korea. srijanstha003@gmail.com.', 'Department of Food Science and Human Nutrition, Chonbuk Nat…	https://www.ncbi.nlm.nih.gov/pubmed/30759846/	['Alzheimer Disease/*drug therapy', 'Animals', 'Biological Products/pharmacology', 'Caco-2 Cells', 'Cell Line', 'Cell Line, Tumor', 'Cirsium/*chemistry', 'Diabetes Mellitus/*drug therapy', 'Dietary Supplements', 'Dogs', 'Flavones/pharmacology', 'Humans', 'Hydrophobic and Hydrophilic Interactions', 'Luteolin/pharmacology', 'Madin Darby Canine Kidney Cells', 'Molecular Docking Simulation/methods', …	['BACE1', 'Cirsium maackii', 'Korean thistle', 'luteolin', 'supplements', 'alpha-Glucosidase']
OPLS3e: Extending Force Field Coverage for Drug-Like Small Molecules.	Journal of chemical theory and computation	2019	TRUE	FALSE	FALSE	FALSE	FALSE	FALSE	FALSE	FALSE	TRUE	*Molecular Docking Simulation / Proteins/chemistry/*metabolism / Small Molecule Libraries/*chemistry/*pharmacology / *Thermodynamics	Building upon the OPLS3 force field we report on an enhanced model, OPLS3e, that further extends its coverage of medicinally relevant chemical space by addressing limitations in chemotype transferability. OPLS3e accomplishes this by incorporating new parameter types that recognize moieties with greater chemical specificity and integrating an on-the-fly parametrization approach to the assignment o…	['Roos K', 'Wu C', 'Damm W', 'Reboul M', 'Stevenson JM', 'Lu C', 'Dahlgren MK', 'Mondal S', 'Chen W', 'Wang L', 'Abel R', 'Friesner RA', 'Harder ED']	['Department of Chemistry , Columbia University , 3000 Broadway , New York , New York 10027 , United States.', 'Department of Cell and Molecular Biology , Uppsala University , Biomedical Centre, Box 596, SE-751 24 Uppsala , Sweden.', 'Schrodinger, Inc. , 120 West 45th Street , New York , New York 10036 , United States.', 'Schrodinger, Inc. , 120 West 45th Street , New York , New York 10036 , Unit…	https://www.ncbi.nlm.nih.gov/pubmed/30768902/	['Amyloid Precursor Protein Secretases/chemistry/metabolism', 'Aspartic Acid Endopeptidases/chemistry/metabolism', 'Humans', 'Ligands', 'Molecular Conformation', '*Molecular Docking Simulation', 'Molecular Dynamics Simulation', 'Protein Binding', 'Proteins/chemistry/*metabolism', 'Quantum Theory', 'Small Molecule Libraries/*chemistry/*pharmacology', '*Thermodynamics']
Methamphetamine regulates betaAPP processing in human neuroblastoma cells.	Neuroscience letters	2019	TRUE	FALSE	FALSE	FALSE	FALSE	FALSE	FALSE	TRUE	FALSE	*Alzheimer's disease / *Drug abuse / *Metabolism / *Methamphetamine / *Secretase / *betaAPP	Methamphetamine is a potent and highly addictive psychostimulant whose abuse has turned out to be a global health hazard. The multitudinous effects it exerts at the cellular level induces neurotoxic responses in the human brain, ultimately leading to neurocognitive disorders. Strikingly, brain changes, tissue damage and neuropsychological symptoms due to Meth exposure compels and necessitates to …	['Shukla M', 'Maitra S', 'Hernandez JF', 'Govitrapong P', 'Vincent B']	['Institute of Molecular Biosciences, Mahidol University, Nakhon Pathom, 73170, Thailand; The Research Center for Neuroscience, Mahidol University, Nakhon Pathom, 73170, Thailand; Chulabhorn Graduate Institute, Chulabhorn Royal Academy, Bangkok, 10210, Thailand.', 'Institute of Molecular Biosciences, Mahidol University, Nakhon Pathom, 73170, Thailand.', 'Institut des Biomolecules Max Mousseron, U…	https://www.ncbi.nlm.nih.gov/pubmed/30771376/		["*Alzheimer's disease", '*Drug abuse', '*Metabolism', '*Methamphetamine', '*Secretase', '*betaAPP']
Synthesis and evaluation of tetrahydroisoquinoline-benzimidazole hybrids as multifunctional agents for the treatment of Alzheimer's disease.	European journal of medicinal chemistry	2019	TRUE	FALSE	FALSE	FALSE	FALSE	FALSE	FALSE	TRUE	FALSE	Alzheimer Disease/*drug therapy / Benzimidazoles/chemistry/pharmacology/*therapeutic use / *Drug Design / Tetrahydroisoquinolines/chemistry/pharmacology/*therapeutic use	A novel series of tetrahydroisoquinoline-benzimidazole hybrids have been designed and synthesized as multifunctional agents against Alzheimer's disease (AD). These compounds were evaluated for their inhibition of neuroinflammation and human beta-secretase (hBACE1), and neuroprotective activity. Among them, compound BD3 possessed significant anti-neuroinflammatory activity (IC50=5.07muM against ni…	['Fang Y', 'Zhou H', 'Gu Q', 'Xu J']	["Research Center for Drug Discovery, School of Pharmaceutical Sciences, Sun Yat-sen University, Guangzhou, 510006, People's Republic of China.", "Research Center for Drug Discovery, School of Pharmaceutical Sciences, Sun Yat-sen University, Guangzhou, 510006, People's Republic of China.", "Research Center for Drug Discovery, School of Pharmaceutical Sciences, Sun Yat-sen University, Guangzhou, 5…	https://www.ncbi.nlm.nih.gov/pubmed/30771601/	['Alzheimer Disease/*drug therapy', 'Amyloid Precursor Protein Secretases/antagonists & inhibitors', 'Animals', 'Aspartic Acid Endopeptidases/antagonists & inhibitors', 'Benzimidazoles/chemistry/pharmacology/*therapeutic use', 'Cell Line', 'Cell Membrane Permeability', '*Drug Design', 'Glutathione/drug effects/metabolism', 'Humans', 'Inflammation/drug therapy', 'Mice', 'Neuroprotective Agents/pha…	["Alzheimer's disease", 'Anti-neuroinflammation', 'BACE1 inhibition', 'Neuroprotection', 'Tetrahydroisoquinoline-benzimidazole hybrids']
Iron Dyshomeostasis Induces Binding of APP to BACE1 for Amyloid Pathology, and Impairs APP/Fpn1 Complex in Microglia: Implication in Pathogenesis of Cerebral Microbleeds.	Cell transplantation	2019	TRUE	FALSE	FALSE	FALSE	FALSE	FALSE	FALSE	FALSE	FALSE		As a putative marker of cerebral small vessel disease, cerebral microbleeds (CMBs) have been associated with vascular cognitive impairment. Both iron accumulation and amyloid protein precursor (APP) dysregulation are recognized as pathological hallmarks underlying the progression of CMBs, but their cross-talk is not yet understood. In this study, we found a profound increase of amyloid formation …	['Gong L', 'Tian X', 'Zhou J', 'Dong Q', 'Tan Y', 'Lu Y', 'Wu J', 'Zhao Y', 'Liu X']	["1 Department of Neurology, Shanghai Tenth People's Hospital, Tongji University, Shanghai, China.", 'Li Gong, Jing Zhou and Xiangzhu Tian contributed equally to this article.', "1 Department of Neurology, Shanghai Tenth People's Hospital, Tongji University, Shanghai, China.", 'Li Gong, Jing Zhou and Xiangzhu Tian contributed equally to this article.', "2 Department of Neurosurgery, Binhai people…	https://www.ncbi.nlm.nih.gov/pubmed/30776900/		['amyloid protein precursor', 'cerebral microbleeds', 'ferritin', 'iron', 'small vessel disease']
Molecular Docking and 3D Qsar Studies of C000000956 as a Potent Inhibitor of Bace-1.	Drug research	2019	TRUE	FALSE	FALSE	FALSE	FALSE	FALSE	FALSE	FALSE	FALSE	Amyloid Precursor Protein Secretases/*antagonists & inhibitors/chemistry / Aspartic Acid Endopeptidases/*antagonists & inhibitors/chemistry / Protease Inhibitors/*analysis/chemistry/pharmacology	BACKGROUND: BACE-1 is an aspartate protease that is responsible for the proteolysis of amyloid precursor proteins (APP) into beta-amyloid (Abeta), a neurotoxic peptide in patients with Alzheimer's disease (AD). As such, BACE-1 is a prime pharmacological target in the control of Abeta in the brain and its inhibition will be a sound approach in AD therapy. METHODS: The computational pipeline which …	['Joseph OA', 'Babatomiwa K', 'Niyi A', 'Olaposi O', 'Olumide I']	['Centre for Biocomputing and Drug Development, Adekunle Ajasin University, Akungba Akoko, Ondo State Nigeria.', 'Centre for Biocomputing and Drug Development, Adekunle Ajasin University, Akungba Akoko, Ondo State Nigeria.', 'Centre for Biocomputing and Drug Development, Adekunle Ajasin University, Akungba Akoko, Ondo State Nigeria.', 'Centre for Biocomputing and Drug Development, Adekunle Ajasin…	https://www.ncbi.nlm.nih.gov/pubmed/30780168/	['Amyloid Precursor Protein Secretases/*antagonists & inhibitors/chemistry', 'Aspartic Acid Endopeptidases/*antagonists & inhibitors/chemistry', 'Humans', 'Ligands', 'Molecular Docking Simulation', 'Protease Inhibitors/*analysis/chemistry/pharmacology', 'Quantitative Structure-Activity Relationship', 'Structure-Activity Relationship']
Microvesicles from cerebrospinal fluid of patients with Alzheimer's disease display reduced concentrations of tau and APP protein.	Scientific reports	2019	TRUE	FALSE	FALSE	FALSE	FALSE	FALSE	FALSE	FALSE	FALSE	[]	Microvesicles are small membranous particles generated during cellular activation or stress. The analysis of the content and the surface of microvesicles allow conclusions about the cells they are originating from and the underlying pathology. Therefore, CSF microvesicles have been suggested to be promising targets to monitor the (etio)pathology of neurodegenerative diseases. Microvesicles in the…	['Spitzer P', 'Mulzer LM', 'Oberstein TJ', 'Munoz LE', 'Lewczuk P', 'Kornhuber J', 'Herrmann M', 'Maler JM']	['Department of Psychiatry and Psychotherapy, Friedrich-Alexander-University Erlangen-Nuremberg, University Hospital Erlangen, Erlangen, Germany. Philipp.Spitzer@uk-erlangen.de.', 'Department of Psychiatry and Psychotherapy, Friedrich-Alexander-University Erlangen-Nuremberg, University Hospital Erlangen, Erlangen, Germany.', 'Department of Psychiatry and Psychotherapy, Friedrich-Alexander-Univers…	https://www.ncbi.nlm.nih.gov/pubmed/31068645/
L1cam-mediated developmental processes of the nervous system are differentially regulated by proteolytic processing.	Scientific reports	2019	TRUE	FALSE	FALSE	FALSE	FALSE	FALSE	FALSE	FALSE	FALSE	[]	Normal brain development depends on tight temporal and spatial regulation of connections between cells. Mutations in L1cam, a member of the immunoglobulin (Ig) superfamily that mediate cell-cell contacts through homo- and heterophilic interactions, are associated with several developmental abnormalities of the nervous system, including mental retardation, limb spasticity, hydrocephalus, and corpu…	['Linneberg C', 'Toft CLF', 'Kjaer-Sorensen K', 'Laursen LS']	['Department of Molecular Biology and Genetics, Aarhus University, Gustav Wieds Vej 10C, 8000, Aarhus C, Denmark.', 'Department of Molecular Biology and Genetics, Aarhus University, Gustav Wieds Vej 10C, 8000, Aarhus C, Denmark.', 'Department of Molecular Biology and Genetics, Aarhus University, Gustav Wieds Vej 10C, 8000, Aarhus C, Denmark.', 'Department of Molecular Biology and Genetics, Aarhus…	https://www.ncbi.nlm.nih.gov/pubmed/30842511/
Delivery of BACE1 siRNA mediated by TARBP-BTP fusion protein reduces beta-amyloid deposits in a transgenic mouse model of Alzheimer's disease.	Journal of biosciences	2019	TRUE	FALSE	FALSE	FALSE	FALSE	FALSE	FALSE	TRUE	FALSE	Alzheimer Disease/genetics/pathology/*therapy / Amyloid Precursor Protein Secretases/administration & dosage/*genetics / Aspartic Acid Endopeptidases/administration & dosage/*genetics / RNA-Binding Proteins/administration & dosage/*genetics	Systemic delivery of nucleic acids to the central nervous system (CNS) is a major challenge for the development of RNA interference-based therapeutics due to lack of stability, target specificity, non-permeability to the blood-brain barrier (BBB), and lack of suitable carriers. Using a designed bi-functional fusion protein TARBP-BTP in a complex with siRNA, we earlier demonstrated knockdown of ta…	['Haroon MM', 'Saba K', 'Boddedda VH', 'Kumar JM', 'Patel AB', 'Gopal V']	['CSIR-Centre for Cellular and Molecular Biology, Uppal Road, Hyderabad 500 007, India.']	https://www.ncbi.nlm.nih.gov/pubmed/30837353/	['Alzheimer Disease/genetics/pathology/*therapy', 'Amyloid Precursor Protein Secretases/administration & dosage/*genetics', 'Amyloid beta-Peptides/genetics/metabolism', 'Animals', 'Aspartic Acid Endopeptidases/administration & dosage/*genetics', 'Brain/drug effects/metabolism/pathology', 'Cerebral Cortex/drug effects/metabolism/pathology', 'Disease Models, Animal', 'Gene Silencing', 'Hippocampus/…
Notoginseng Saponin Rg1 Prevents Cognitive Impairment through Modulating APP Processing in Abeta1-42-injected Rats.	Current medical science	2019	TRUE	FALSE	FALSE	FALSE	FALSE	FALSE	FALSE	TRUE	TRUE	Amyloid beta-Peptides/*metabolism / Amyloid beta-Protein Precursor/*metabolism / Cognitive Dysfunction/metabolism/*prevention & control / Panax notoginseng/*chemistry / Peptide Fragments/*metabolism / Saponins/*pharmacology	With the intensification of the aging process of the world, Alzheimer's disease (AD), which is the main type of senile dementia, has become a primary problem in the present society. Lots of strategies have been used to prevent and treat AD in animal models and clinical trials, but most of them ended in failure. Panax notoginseng saponins (PNS) contain a variety of monomer compositions which have …	['Liu SZ', 'Cheng W', 'Shao JW', 'Gu YF', 'Zhu YY', 'Dong QJ', 'Bai SY', 'Wang P', 'Lin L']	['Cell Molecular Biology Laboratory of Basic Medical College, Hubei University of Chinese Medicine, Wuhan, 430065, China.', 'Cell Molecular Biology Laboratory of Basic Medical College, Hubei University of Chinese Medicine, Wuhan, 430065, China.', 'Cell Molecular Biology Laboratory of Basic Medical College, Hubei University of Chinese Medicine, Wuhan, 430065, China.', 'Cell Molecular Biology Labor…	https://www.ncbi.nlm.nih.gov/pubmed/31016510/	['Alzheimer Disease/metabolism/prevention & control', 'Amyloid Precursor Protein Secretases/metabolism', 'Amyloid beta-Peptides/*metabolism', 'Amyloid beta-Protein Precursor/*metabolism', 'Animals', 'Cognitive Dysfunction/metabolism/*prevention & control', 'Dentate Gyrus/drug effects/metabolism', 'Disease Models, Animal', 'Hippocampus/drug effects/metabolism', 'Learning/drug effects', 'Male', 'Me…	["Alzheimer's disease", 'degrading enzyme', 'notoginseng saponin Rg1', 'secretase', 'spatial learning and memory deficits', 'beta-amyloid peptide']
Alterations in Striatal microRNA-mRNA Networks Contribute to Neuroinflammation in Multiple System Atrophy.	Molecular neurobiology	2019	TRUE	FALSE	FALSE	FALSE	FALSE	FALSE	FALSE	TRUE	FALSE		Multiple systems atrophy (MSA) is a rare neurodegenerative disorder characterized by the accumulation of alpha-synuclein in glial cells and neurodegeneration in the striatum, substantia nigra, and cerebellum. Aberrant miRNA regulation has been associated with neurodegeneration, including alterations of specific miRNAs in brain tissue, serum, and cerebrospinal fluid from MSA patients. Still, a cau…	['Kim T', 'Valera E', 'Desplats P']	['Department of Neuroscience, University of California San Diego, 9500 Gilman Dr., MTF 344 MC0624, La Jolla, CA, 92093-0624, USA.', 'Department of Neuroscience, University of California San Diego, 9500 Gilman Dr., MTF 344 MC0624, La Jolla, CA, 92093-0624, USA.', 'Department of Neuroscience, University of California San Diego, 9500 Gilman Dr., MTF 344 MC0624, La Jolla, CA, 92093-0624, USA. pdespla…	https://www.ncbi.nlm.nih.gov/pubmed/30968343/		['Alpha-synuclein', 'Inflammation', 'Multiple systems atrophy', 'Neurodegeneration', 'Transcription', 'microRNA']
Sex-based dimorphisms in expression of BDNF and BACE1 in bipolar patients.	Comprehensive psychiatry	2019	TRUE	FALSE	FALSE	FALSE	FALSE	FALSE	FALSE	FALSE	FALSE	*BACE1 / *BACE1-AS / *BDNF / *BDNF-AS / *Bipolar disorder	Bipolar disorder (BD) is a chronic, serious mental disorder distinguished by repeated episodes of mania and depression. Previous studies have demonstrated dysregulation of a number of transcripts in brain tissue or peripheral blood of BD patients. In the present study, we compared expression of two protein coding genes (brain-derived neurotrophic factor (BDNF) and beta-secretase 1 (BACE1)) and th…	['Ghafouri-Fard S', 'Taheri M', 'Arsang-Jang S', 'Kholghi Oskooei V', 'Omrani MD']	['Department of Medical Genetics, Shahid Beheshti University of Medical Sciences, Tehran, Iran.', 'Department of Medical Genetics, Shahid Beheshti University of Medical Sciences, Tehran, Iran. Electronic address: mohammad_823@yahoo.com.', 'Clinical Research Development Center (CRDU), Qom University of Medical Sciences, Qom, Iran.', 'Department of Medical Genetics, Shahid Beheshti University of Me…	https://www.ncbi.nlm.nih.gov/pubmed/30979423/		['*BACE1', '*BACE1-AS', '*BDNF', '*BDNF-AS', '*Bipolar disorder']
Corrigendum to "The BACE1 product sAPPbeta induces ER stress and inflammation and impairs insulin signaling" [Metab Clin Exp 85 (2018) 59-75].	Metabolism: clinical and experimental	2019	FALSE	FALSE	FALSE	FALSE	FALSE	FALSE	FALSE	FALSE	FALSE	[]		['Botteri G', 'Salvado L', 'Guma A', 'Hamilton DL', 'Meakin PJ', 'Montagut G', 'Ashford MLJ', 'Ceperuelo-Mallafre V', 'Fernandez-Veledo S', 'Vendrell J', 'Calderon-Dominguez M', 'Serra D', 'Herrero L', 'Pizarro J', 'Barroso E', 'Palomer X', 'Vazquez-Carrera M']	['Pharmacology Unit, Department of Pharmacology, Toxicology and Therapeutic Chemistry, Faculty of Pharmacy and Food Sciences, University of Barcelona, Spain; Institut de Biomedicina de la Universitat de Barcelona (IBUB), Spain; Centro de Investigacion Biomedica en Red de Diabetes y Enfermedades Metabolicas Asociadas (CIBERDEM), Instituto de Salud Carlos III, Barcelona, Spain; Institut de Recerca …	https://www.ncbi.nlm.nih.gov/pubmed/31005247/
Exposure to fluoride aggravates the impairment in learning and memory and neuropathological lesions in mice carrying the APP/PS1 double-transgenic mutation.	Alzheimer's research & therapy	2019	TRUE	FALSE	FALSE	FALSE	FALSE	FALSE	FALSE	TRUE	FALSE	*APP/PS1 double-transgenic mice / *Alzheimer's disease / *Fluorosis / *Learning and memory / *Neuropathology	BACKGROUND: Alzheimer's disease (AD) is responsible for 60-70% of all cases of dementia. On the other hand, the tap water consumed by hundreds of millions of people has been fluoridated to prevent tooth decay. However, little is known about the influence of fluoride on the expression of APP and subsequent changes in learning and memory and neuropathological injury. Our aim here was to determine w…	['Cao K', 'Xiang J', 'Dong YT', 'Xu Y', 'Li Y', 'Song H', 'Zeng XX', 'Ran LY', 'Hong W', 'Guan ZZ']	["Department of Pathology at the Affiliated Hospital of Guizhou Medical University, Guiyang, 550004, Guizhou, People's Republic of China.", "Key Laboratory of Endemic and Ethnic Diseases of the Ministry of Education of P. R. China (Guizhou Medical University), Guiyang, 550004, Guizhou, People's Republic of China.", "Department of Pathology at the Affiliated Hospital of Guizhou Medical University,…	https://www.ncbi.nlm.nih.gov/pubmed/31010414/		['*APP/PS1 double-transgenic mice', "*Alzheimer's disease", '*Fluorosis', '*Learning and memory', '*Neuropathology']
Therapeutic potential of cyanobacterial pigment protein phycoerythrin: in silico and in vitro study of BACE1 interaction and in vivo Abeta reduction.	International journal of biological macromolecules	2019	TRUE	FALSE	FALSE	FALSE	FALSE	FALSE	FALSE	FALSE	TRUE	Cyanobacteria/*chemistry/metabolism / Phycoerythrin/*chemistry/*pharmacology	Cyanobacteria are an immense source of innovative classes of pharmacologically active compounds exhibiting various biological activities ranging from antioxidants, antibiotics, anticancer, anti-inflammatory to anti-Alzheimer's disease. In the present study, we primarily targeted the inhibition of Beta-site amyloid precursor protein cleaving enzyme-1 (BACE1) by a naturally occurring cyanobacterial…	['Chaubey MG', 'Patel SN', 'Rastogi RP', 'Srivastava PL', 'Singh AK', 'Madamwar D', 'Singh NK']	['Department of Biotechnology, Shree A. N. Patel PG Institute of Science and Research, Sardar Patel University, Anand 388001, Gujarat, India.', 'Post-Graduate Department of Biosciences, UGC-Centre of Advanced Study, Satellite Campus, Vadtal Road, Sardar Patel University, Bakrol, 388315 Anand, Gujarat, India.', 'Post-Graduate Department of Biosciences, UGC-Centre of Advanced Study, Satellite Campu…	https://www.ncbi.nlm.nih.gov/pubmed/31059742/	['Amyloid Precursor Protein Secretases/chemistry/genetics/metabolism', 'Amyloid beta-Peptides/chemistry/genetics/metabolism', 'Animals', 'Aspartic Acid Endopeptidases/chemistry/genetics/metabolism', 'Caenorhabditis elegans', 'Cyanobacteria/*chemistry/metabolism', 'Enzyme Activation', 'Humans', 'Immunohistochemistry', 'Kinetics', 'Molecular Conformation', 'Molecular Docking Simulation', 'Molecular…
The long-non-coding RNA NEAT1 is a novel target for Alzheimer's disease progression via miR-124/BACE1 axis.	Neurological research	2019	TRUE	FALSE	FALSE	FALSE	FALSE	FALSE	FALSE	TRUE	FALSE	Alzheimer Disease/*genetics / Amyloid Precursor Protein Secretases/*genetics / Aspartic Acid Endopeptidases/*genetics / MicroRNAs/*genetics/metabolism / RNA, Long Noncoding/*genetics	OBJECTIVES: Long-non-coding RNAs (lncRNAs) have been involved in central nervous system recently. A number of studies have reported that lncRNA NEAT1 exerts critical roles in neurodegenerative disorder. Beta-site amyloid precursor protein cleaving enzyme 1 (BACE1) has been reported to exert function in the accumulation of amyloid-beta (Abeta). Moreover, BACE1 acts as a target of miR-124 in the pr…	['Zhao MY', 'Wang GQ', 'Wang NN', 'Yu QY', 'Liu RL', 'Shi WQ']	['a Department of Neurology , Zhengzhou Central Hospital Affiliated to Zhengzhou University , Zhengzhou , P.R.China.', 'b Department of Geriatric Medicine , Zhengzhou Central Hospital Affiliated to Zhengzhou University , Zhengzhou , P.R.China.', 'a Department of Neurology , Zhengzhou Central Hospital Affiliated to Zhengzhou University , Zhengzhou , P.R.China.', 'a Department of Neurology , Zhengz…	https://www.ncbi.nlm.nih.gov/pubmed/31014193/	['Alzheimer Disease/*genetics', 'Amyloid Precursor Protein Secretases/*genetics', 'Amyloid beta-Peptides/metabolism', 'Animals', 'Aspartic Acid Endopeptidases/*genetics', 'Cell Line, Tumor', 'Gene Expression Regulation, Neoplastic/genetics', 'Mice, Inbred C57BL', 'MicroRNAs/*genetics/metabolism', 'RNA, Long Noncoding/*genetics', 'Rats', 'Up-Regulation']	["Alzheimer's disease", 'Long-non-coding RNAs', 'NEAT1', 'central nervous system', 'miR-`124/BACE1 axis']
Structure-Based Design of Selective beta-Site Amyloid Precursor Protein Cleaving Enzyme 1 (BACE1) Inhibitors: Targeting the Flap to Gain Selectivity over BACE2.	Journal of medicinal chemistry	2019	TRUE	FALSE	FALSE	FALSE	FALSE	FALSE	FALSE	FALSE	FALSE	[]	BACE1 inhibitors hold potential as agents in disease-modifying treatment for Alzheimer's disease. BACE2 cleaves the melanocyte protein PMEL in pigment cells of the skin and eye, generating melanin pigments. This role of BACE2 implies that nonselective and chronic inhibition of BACE1 may cause side effects derived from BACE2. Herein, we describe the discovery of potent and selective BACE1 inhibito…	['Fujimoto K', 'Matsuoka E', 'Asada N', 'Tadano G', 'Yamamoto T', 'Nakahara K', 'Fuchino K', 'Ito H', 'Kanegawa N', 'Moechars D', 'Gijsen HJM', 'Kusakabe KI']		https://www.ncbi.nlm.nih.gov/pubmed/31021626/
BACE1-AS prevents BACE1 mRNA degradation through the sequestration of BACE1-targeting miRNAs.	Journal of chemical neuroanatomy	2019	TRUE	FALSE	FALSE	FALSE	FALSE	FALSE	FALSE	TRUE	FALSE		Abnormal long noncoding RNAs (lncRNAs) and microRNAs (miRNAs) participate in the pathophysiology of Alzheimer's disease (AD). However, it remains unclear whether these two types of noncoding RNAs functionally interact and which factors mediate these interactions in AD. beta-secretase 1 (BACE1) is the enzyme responsible for amyloid plaque formation, which is a central pathological feature of AD. T…	['Zeng T', 'Ni H', 'Yu Y', 'Zhang M', 'Wu M', 'Wang Q', 'Wang L', 'Xu S', 'Xu Z', 'Xu C', 'Xiong J', 'Jiang J', 'Luo Y', 'Wang Y', 'Liu H']	['Research Center of Developmental Biology, Second Military Medical University, Shanghai, 200433, China.', 'Research Center of Developmental Biology, Second Military Medical University, Shanghai, 200433, China.', 'Department of Thyoid and Breast, Changhai Hospital, Second Military Medical University, Shanghai, 200433, China.', 'Research Center of Developmental Biology, Second Military Medical Uni…	https://www.ncbi.nlm.nih.gov/pubmed/30959172/		["Alzheimer's disease", 'BACE1', 'BACE1-AS', 'Long noncoding RNA (lncRNA)', 'beta-amyloid (Abeta)']
Notch Signalling in the Hippocampus of Patients With Motor Neuron Disease.	Frontiers in neuroscience	2019	TRUE	FALSE	FALSE	FALSE	FALSE	FALSE	FALSE	FALSE	FALSE		Introduction: The Notch signalling pathway regulates neuronal survival. It has some similarities with the APP signalling pathway, and competes with the latter for alpha- and gamma-secretase proteolytic complexes. The objective of this study was to study the Notch signalling pathway in the hippocampi of patients with motor neuron disease. Methods: We studied biological material from the autopsies …	['Gomez-Pinedo U', 'Galan L', 'Matias-Guiu JA', 'Pytel V', 'Moreno T', 'Guerrero-Sola A', 'Matias-Guiu J']	['Laboratory of Neurobiology, Institute of Neurosciences, IdISSC, Hospital Clinico San Carlos, Universidad Complutense de Madrid, Madrid, Spain.', 'Department of Neurology, Institute of Neurosciences, IdISSC, Hospital Clinico San Carlos, Universidad Complutense de Madrid, Madrid, Spain.', 'Department of Neurology, Institute of Neurosciences, IdISSC, Hospital Clinico San Carlos, Universidad Complu…	https://www.ncbi.nlm.nih.gov/pubmed/31024234/		['hippocampal neurogenesis', 'ADAM10', 'ADAM17', 'ALS', 'APP', 'BACE1', 'NICD', 'Notch']
Acute exercise and brain BACE1 protein content: a time course study.	Physiological reports	2019	TRUE	FALSE	FALSE	FALSE	FALSE	FALSE	FALSE	FALSE	FALSE	* AMPK / *beta-secretase / *brain / *exercise recovery / *obesity	Obesity and insulin resistance are risk factors in the development of neurodegenerative disorders. Previous work suggests that one acute bout of exercise may have beneficial neuro-protective effects in obese mice. The rate limiting enzyme in the production of amyloid-beta peptides, BACE1, was reduced in the prefrontal cortex 2 h post-exercise, however if these effects remain over time is unknown.…	['Yang AJ', 'Hayward GC', 'MacPherson REK']	['Department of Health Sciences, Brock University, St. Catharines, Ontario, Canada.', 'Department of Health Sciences, Brock University, St. Catharines, Ontario, Canada.', 'Department of Health Sciences, Brock University, St. Catharines, Ontario, Canada.']	https://www.ncbi.nlm.nih.gov/pubmed/31033251/		['* AMPK', '*beta-secretase', '*brain', '*exercise recovery', '*obesity']
Protective effect of Tenuifolin against Alzheimer's disease.	Neuroscience letters	2019	TRUE	FALSE	FALSE	FALSE	FALSE	FALSE	FALSE	TRUE	FALSE	*Alzheimer's disease / *Autophagy / *BACE1 / *Inflammation / *Tenuifolin / Alzheimer Disease/*metabolism / Autophagy/*drug effects / Diterpenes, Kaurane/*pharmacology / Neuroprotective Agents/*pharmacology	Amyloid-beta (Abeta) plays a critical role in the pathogenesis of Alzheimer's disease (AD), an age-related neurodegenerative ailment. Emerging evidence suggests that Tenuifolin (TEN) significantly decreases Abeta secretion and relieves cellular inflammatory responses. However, the mechanism of this activity has not been fully elucidated. In the present study, we investigate the effect of TEN on a…	['Wang L', 'Jin G', 'Yu H', 'Li Q', 'Yang H']	['Institute of Medical Sciences, Guangdong Pharmaceutical University, Guangdong, 510006, China.', 'Institute of Medical Sciences, Guangdong Pharmaceutical University, Guangdong, 510006, China.', 'Institute of Medical Sciences, Guangdong Pharmaceutical University, Guangdong, 510006, China.', 'Institute of Medical Sciences, Guangdong Pharmaceutical University, Guangdong, 510006, China.', 'Institute…	https://www.ncbi.nlm.nih.gov/pubmed/31039426/	['AMP-Activated Protein Kinases/metabolism', 'Adenine/analogs & derivatives/pharmacology', 'Alzheimer Disease/*metabolism', 'Amyloid Precursor Protein Secretases/metabolism', 'Amyloid beta-Peptides/antagonists & inhibitors/metabolism/pharmacology', 'Amyloid beta-Protein Precursor/metabolism', 'Apoptosis/drug effects', 'Aspartic Acid Endopeptidases/metabolism', 'Autophagy/*drug effects', 'Autophag…	["*Alzheimer's disease", '*Autophagy', '*BACE1', '*Inflammation', '*Tenuifolin']
Sez6 levels are elevated in cerebrospinal fluid of patients with inflammatory pain-associated conditions.	Pain reports	2019	TRUE	FALSE	FALSE	FALSE	FALSE	FALSE	FALSE	FALSE	FALSE		Introduction: Seizure-related protein 6 (Sez6) contributes to chronic pain development as sez6 knockout mice show attenuated pain behaviours after peripheral nerve injury, compared with control mice. The type I transmembrane isoform of Sez6 is cleaved by the beta-amyloid precursor protein cleavage enzyme 1 (BACE1), resulting in Sez6 extracellular domain shedding from the neuron surface. Objective…	['Roitman M', 'Edgington-Mitchell LE', 'Mangum J', 'Ziogas J', 'Adamides AA', 'Myles P', 'Choo-Bunnett H', 'Bunnett NW', 'Gunnersen JM']	['Department of Anatomy and Neuroscience, The University of Melbourne, Parkville, Victoria, Australia.', 'Drug Discovery Biology, Monash Institute of Pharmaceutical Sciences, Monash University, Parkville, Victoria, Australia.', 'Department of Biochemistry and Molecular Biology, Bio21 Molecular Science and Biotechnology Institute, The University of Melbourne, Parkville, Victoria, Australia.', 'Dep…	https://www.ncbi.nlm.nih.gov/pubmed/31041421/		['BACE1', 'CSF', 'Chronic pain', 'Inflammatory pain', 'Seizure-related protein 6']
Lysosomal Dysfunction in Down Syndrome Is APP-Dependent and Mediated by APP-betaCTF (C99).	The Journal of neuroscience : the official journal of the Society for Neuroscience	2019	TRUE	FALSE	FALSE	FALSE	FALSE	FALSE	FALSE	FALSE	FALSE		Lysosomal failure underlies pathogenesis of numerous congenital neurodegenerative disorders and is an early and progressive feature of Alzheimer's disease (AD) pathogenesis. Here, we report that lysosomal dysfunction in Down ayndrome (trisomy 21), a neurodevelopmental disorder and form of early onset AD, requires the extra gene copy of amyloid precursor protein (APP) and is specifically mediated …	['Jiang Y', 'Sato Y', 'Im E', 'Berg M', 'Bordi M', 'Darji S', 'Kumar A', 'Mohan PS', 'Bandyopadhyay U', 'Diaz A', 'Cuervo AM', 'Nixon RA']	['Center for Dementia Research, Nathan Kline Institute for Psychiatric Research, Orangeburg, New York, 10962.', 'Departments of Psychiatry.', 'Center for Dementia Research, Nathan Kline Institute for Psychiatric Research, Orangeburg, New York, 10962.', 'Center for Dementia Research, Nathan Kline Institute for Psychiatric Research, Orangeburg, New York, 10962.', 'Departments of Psychiatry.', 'Cent…	https://www.ncbi.nlm.nih.gov/pubmed/31043483/		['AD', 'APP-betaCTF', 'Down syndrome', 'cathepsin D', 'lysosomal pH', 'lysosome']
Expansion of the structure-activity relationships of BACE1 inhibitors by harnessing diverse building blocks prepared using a unified synthetic approach.	MedChemComm	2019	TRUE	FALSE	FALSE	FALSE	FALSE	FALSE	FALSE	FALSE	FALSE	[]	The structural diversity of beta-site amyloid precursor protein cleaving enzyme 1 (BACE1) inhibitors was expanded by harnessing diverse building blocks that had been prepared via a unified lead-oriented synthetic approach. It was shown that the lipophilic cyclohexylmethyl group within a known series of BACE1 inhibitors could be productively replaced with a range of alternative ring systems.	['Mayol-Llinas J', 'Chow S', 'Nelson A']	['School of Chemistry , University of Leeds , Leeds , LS2 9JT , UK . Email: a.s.nelson@leeds.ac.uk.', 'Astbury Centre for Structural Molecular Biology , University of Leeds , Leeds , LS2 9JT , UK.', 'School of Chemistry , University of Leeds , Leeds , LS2 9JT , UK . Email: a.s.nelson@leeds.ac.uk.', 'Astbury Centre for Structural Molecular Biology , University of Leeds , Leeds , LS2 9JT , UK.', 'S…	https://www.ncbi.nlm.nih.gov/pubmed/31057741/
DNA Aptamers Targeting BACE1 Reduce Amyloid Levels and Rescue Neuronal Deficiency in Cultured Cells.	Molecular therapy. Nucleic acids	2019	TRUE	FALSE	FALSE	FALSE	FALSE	FALSE	FALSE	TRUE	FALSE		beta-amyloid (Abeta) plays an essential role in the pathogenesis of Alzheimer's disease (AD). Beta-site amyloid precursor protein cleaving enzyme 1 (BACE1) is indispensable for Abeta production, and knockout of BACE1 has no overt phenotypes in mouse. Thus, fine modulation of BACE1 may be a safe and effective treatment for AD patients. However, the large active site of BACE1 makes it challenging t…	['Xiang J', 'Zhang W', 'Cai XF', 'Cai M', 'Yu ZH', 'Yang F', 'Zhu W', 'Li XT', 'Wu T', 'Zhang JS', 'Cai DF']	['Department of Integrative Medicine, Zhongshan Hospital, Fudan University, Shanghai 200032, China; Laboratory of Neurology, Institute of Integrative Medicine, Fudan University, Shanghai 200032, China.', 'Department of Integrative Medicine, Zhongshan Hospital, Fudan University, Shanghai 200032, China; Laboratory of Neurology, Institute of Integrative Medicine, Fudan University, Shanghai 200032, C…	https://www.ncbi.nlm.nih.gov/pubmed/30959405/		["Alzheimer's disease", 'BACE1', 'SELEX', 'amyloid', 'aptamer']
Current Updates on the Regulation of Beta-Secretase Movement as a Potential Restorative Focus for Management of Alzheimer's Disease.	Protein and peptide letters	2019	TRUE	FALSE	FALSE	FALSE	FALSE	FALSE	TRUE	TRUE	FALSE	Alzheimer Disease/drug therapy/genetics/*metabolism / Amyloid Precursor Protein Secretases/*metabolism	The most recent decade was described by a developing awareness about the seriousness of dementia in the field of age-related people. Among the dementias, Alzheimer's assumes a plentiful role as a result of its amazingly high rate and casualty. A few pharmacological procedures have been attempted yet at the same time now, Alzheimer continues being an untreatable malady. The collection of Abeta in …	['Ahmad SS', 'Kamal MA']	['Department of Bioengineering, Faculty of Engineering, Integral University, Lucknow, India.', 'King Fahd Medical Research Center, King Abdulaziz University, Jeddah 21589, Saudi Arabia.', 'Enzymoics, 7 Peterlee Place, Hebersham, NSW 2770, Australia.', 'Novel Global Community Educational Foundation, Australia.']	https://www.ncbi.nlm.nih.gov/pubmed/30950339/	['Alzheimer Disease/drug therapy/genetics/*metabolism', 'Amyloid Precursor Protein Secretases/*metabolism', 'Amyloid beta-Peptides/metabolism', 'Aspartic Acid Endopeptidases/metabolism', 'Biological Transport', 'Blood-Brain Barrier/metabolism', 'Drug Discovery/methods', 'Humans', 'LDL-Receptor Related Proteins/metabolism', 'Mutation', 'Presenilins/genetics', 'Receptor for Advanced Glycation End P…	["Alzheimer's disease", 'Abeta', 'BACE1', 'Blood-Brain Barrier', 'RAGE', 'mutation.']
Inhibition of Alzheimer's amyloid-beta42 peptide aggregation by a bi-functional bis-tryptoline triazole: key insights from molecular dynamics simulations.	Journal of biomolecular structure & dynamics	2019	TRUE	FALSE	FALSE	FALSE	FALSE	FALSE	FALSE	TRUE	FALSE		Alzheimer's disease (AD) is a neurodegenerative disease mainly caused by amyloid-beta42 (Abeta42) peptide self-assembly in the brain. During last years, numerous multifunctional small molecules have been designed and synthesized against self-induced Abeta42 aggregation, metal-induced Abeta42 aggregation, beta-secretase (BACE1), acetylcholinesterase (AChE) as well as possessing metal chelating and…	['Narang SS', 'Goyal D', 'Goyal B']	['a Department of Chemistry, Faculty of Basic and Applied Sciences , Sri Guru Granth Sahib World University , Fatehgarh Sahib , Punjab , India.', 'a Department of Chemistry, Faculty of Basic and Applied Sciences , Sri Guru Granth Sahib World University , Fatehgarh Sahib , Punjab , India.', 'b School of Chemistry & Biochemistry , Thapar Institute of Engineering & Technology , Patiala , Punjab , In…	https://www.ncbi.nlm.nih.gov/pubmed/31046642/		["Alzheimer's disease", 'amyloid-beta peptide', 'bis-tryptoline triazole', 'molecular dynamics simulation', 'protein aggregation']
Biological Evaluation and Docking Analysis of Potent BACE1 Inhibitors from Boesenbergia rotunda.	Nutrients	2019	TRUE	FALSE	FALSE	FALSE	FALSE	FALSE	FALSE	TRUE	TRUE	Amyloid Precursor Protein Secretases/*antagonists & inhibitors / Aspartic Acid Endopeptidases/*antagonists & inhibitors / Enzyme Inhibitors/chemistry/*pharmacology / Plant Extracts/*chemistry/*pharmacology / Zingiberaceae/*chemistry	Alzheimer's disease (AD) is an irreversible neurodegenerative disorder characterized by progressive impairment of cognitive functions. Beta-site amyloid precursor protein cleaving enzyme1 (BACE1) is essential for the formation of beta-amyloid peptide (Abeta), a major constituent of amyloid plaques that represent a neuropathological hallmark of this disorder. To find alternative therapies for AD s…	['Youn K', 'Jun M']	['Department of Food Science and Nutrition, College of Health Sciences, Dong-A University, 37, Nakdong-daero 550 beon-gil, Saha-gu, Busan 49315, Korea. kjyoun@dau.ac.kr.', 'Department of Food Science and Nutrition, College of Health Sciences, Dong-A University, 37, Nakdong-daero 550 beon-gil, Saha-gu, Busan 49315, Korea. mjun@dau.ac.kr.', 'Center for Silver-Targeted Biomaterials, Brain Busan 21 P…	https://www.ncbi.nlm.nih.gov/pubmed/30893825/	['Amyloid Precursor Protein Secretases/*antagonists & inhibitors', 'Aspartic Acid Endopeptidases/*antagonists & inhibitors', 'Chalcones/chemistry/pharmacology', 'Enzyme Inhibitors/chemistry/*pharmacology', 'Flavanones/chemistry/pharmacology', 'Humans', 'Kinetics', 'Models, Biological', 'Models, Molecular', 'Molecular Docking Simulation', 'Plant Extracts/*chemistry/*pharmacology', 'Protein Conform…	["Alzheimer's disease", 'Abeta', 'BACE1', 'Boesenbergia rotunda', 'in silico docking']
Hybrid approach to sieve out natural compounds against dual targets in Alzheimer's Disease.	Scientific reports	2019	TRUE	FALSE	FALSE	FALSE	FALSE	FALSE	FALSE	FALSE	FALSE	[]	Excess Abeta production by the key protease BACE1, results in Abeta aggregation, forming amyloid plaques, all of which contribute to the pathogenesis of Alzheimer's disease. Besides the multi-factorial nature of the disease, the diversity in the size and shape of known ligands that bind to the active site of BACE1, that is the flexibility of the enzyme, pose a serious challenge for the identifica…	['Das S', 'Chakraborty S', 'Basu S']	['Department of Microbiology, University of Calcutta, 35 Ballygunge Circular Road, Kolkata, 700 019, India.', 'School of Chemical Sciences, Indian Association for the Cultivation of Science, Jadavpur, Kolkata, 700032, India.', 'Department of Microbiology, University of Calcutta, 35 Ballygunge Circular Road, Kolkata, 700 019, India. soumalee@gmail.com.']	https://www.ncbi.nlm.nih.gov/pubmed/30842555/
In vivo neuronal gene editing via CRISPR-Cas9 amphiphilic nanocomplexes alleviates deficits in mouse models of Alzheimer's disease.	Nature neuroscience	2019	TRUE	FALSE	FALSE	FALSE	FALSE	FALSE	FALSE	TRUE	FALSE	Alzheimer Disease/*genetics/*metabolism/therapy / Amyloid Precursor Protein Secretases/*genetics/metabolism / Amyloid beta-Peptides/*metabolism / Aspartic Acid Endopeptidases/*genetics/metabolism / *CRISPR-Cas Systems / Gene Editing/*methods / Neurons/*metabolism	In vivo gene editing in post-mitotic neurons of the adult brain may be a useful strategy for treating neurological diseases. Here, we develop CRISPR-Cas9 nanocomplexes and show they were effective in the adult mouse brain, with minimal off-target effects. Using this system to target Bace1 suppressed amyloid beta (Abeta)-associated pathologies and cognitive deficits in two mouse models of Alzheime…	['Park H', 'Oh J', 'Shim G', 'Cho B', 'Chang Y', 'Kim S', 'Baek S', 'Kim H', 'Shin J', 'Choi H', 'Yoo J', 'Kim J', 'Jun W', 'Lee M', 'Lengner CJ', 'Oh YK', 'Kim J']	['Department of Biomedical Engineering (BK21 plus), Dongguk University, Seoul, Republic of Korea.', 'Department of Bioengineering, College of Engineering, Hanyang University, Seoul, Republic of Korea.', 'College of Pharmacy, Seoul National University, Seoul, Republic of Korea.', 'Department of Biomedical Engineering (BK21 plus), Dongguk University, Seoul, Republic of Korea.', 'Department of Biome…	https://www.ncbi.nlm.nih.gov/pubmed/30858603/	['Alzheimer Disease/*genetics/*metabolism/therapy', 'Amyloid Precursor Protein Secretases/*genetics/metabolism', 'Amyloid beta-Peptides/*metabolism', 'Animals', 'Aspartic Acid Endopeptidases/*genetics/metabolism', '*CRISPR-Cas Systems', 'Disease Models, Animal', 'Gene Editing/*methods', 'Genetic Therapy/methods', 'Hippocampus/metabolism', 'Male', 'Mice, Transgenic', 'Nanoparticles/administration …
Urolithin A attenuates memory impairment and neuroinflammation in APP/PS1 mice.	Journal of neuroinflammation	2019	TRUE	FALSE	FALSE	FALSE	FALSE	FALSE	FALSE	TRUE	FALSE	Anti-Inflammatory Agents/*therapeutic use / Coumarins/*therapeutic use / Cytokines/genetics/*metabolism / Encephalitis/*drug therapy/etiology / Gene Expression Regulation/*drug effects/genetics / Memory Disorders/*drug therapy/etiology	BACKGROUND: Alzheimer's disease (AD) is a progressive neurodegenerative disorder characterized by an abnormal accumulation of amyloid-beta (Abeta) plaques, neuroinflammation, and impaired neurogenesis. Urolithin A (UA), a gut-microbial metabolite of ellagic acid, has been reported to exert anti-inflammatory effects in the brain. However, it is unknown whether UA exerts its properties of anti-infl…	['Gong Z', 'Huang J', 'Xu B', 'Ou Z', 'Zhang L', 'Lin X', 'Ye X', 'Kong X', 'Long D', 'Sun X', 'He X', 'Xu L', 'Li Q', 'Xuan A']	['Institute of Neuroscience and Department of Neurology of the Second Affiliated Hospital of Guangzhou Medical University, Key Laboratory of Neurogenetics and Channelopathies of Guangdong Province and the Ministry of Education of China, Guangzhou, 510260, China.', 'Institute of Neuroscience and Department of Neurology of the Second Affiliated Hospital of Guangzhou Medical University, Key Laborato…	https://www.ncbi.nlm.nih.gov/pubmed/30871577/	['Alzheimer Disease/complications/genetics', 'Amyloid beta-Peptides/metabolism', 'Amyloid beta-Protein Precursor/genetics/metabolism', 'Animals', 'Anti-Inflammatory Agents/*therapeutic use', 'Brain/drug effects/metabolism/pathology', 'Coumarins/*therapeutic use', 'Cytokines/genetics/*metabolism', 'Disease Models, Animal', 'Encephalitis/*drug therapy/etiology', 'Female', 'Gene Expression Regulatio…	["Alzheimer's disease", 'Memory impairment', 'Neurogenesis', 'Neuroinflammation', 'Urolithin A']
Treadmill exercise inhibits amyloid-beta generation in the hippocampus of APP/PS1 transgenic mice by reducing cholesterol-mediated lipid raft formation.	Neuroreport	2019	TRUE	FALSE	FALSE	FALSE	FALSE	FALSE	FALSE	TRUE	FALSE	Alzheimer Disease/*metabolism/pathology / Amyloid beta-Peptides/*biosynthesis / Hippocampus/*metabolism/pathology / Membrane Microdomains/*metabolism / Physical Conditioning, Animal/*methods	The deposition of amyloid-beta (Abeta) is one of the major pathological hallmarks of Alzheimer's disease (AD), and a higher cholesterol level is involved in the deposition of Abeta. Previous evidence suggested that exercise exerts neuroprotective effects in a variety of AD models. In the present study, we investigated the effects of a 12-week treadmill exercise program on Abeta deposits in amyloi…	['Zhang XL', 'Zhao N', 'Xu B', 'Chen XH', 'Li TJ']	['Shandong University, Jinan.', 'School of Physical Education and Health Care, East China Normal University, Shanghai.', 'School of Physical Education and Health Care, East China Normal University, Shanghai.', 'School of Physical Education, Yangzhou University, Yangzhou, China.', 'Shandong University, Jinan.']	https://www.ncbi.nlm.nih.gov/pubmed/30882716/	['Alzheimer Disease/*metabolism/pathology', 'Amyloid beta-Peptides/*biosynthesis', 'Animals', 'Cholesterol/metabolism', 'Hippocampus/*metabolism/pathology', 'Male', 'Membrane Microdomains/*metabolism', 'Mice', 'Mice, Transgenic', 'Physical Conditioning, Animal/*methods', 'Presenilin-1', 'Random Allocation']
Experimental Pharmacology in Transgenic Rodent Models of Alzheimer's Disease.	Frontiers in pharmacology	2019	TRUE	FALSE	FALSE	FALSE	FALSE	FALSE	FALSE	TRUE	FALSE		This Mini Review discusses the merits and shortfalls of transgenic (tg) rodents modeling aspects of the human Alzheimer's disease (AD) pathology and their application to evaluate experimental therapeutics. It addresses some of the differences between mouse and rat tg models for these investigations. It relates, in a condensed fashion, the experience of our research laboratory with the application…	['Cuello AC', 'Hall H', 'Do Carmo S']	['Department of Pharmacology and Therapeutics, McGill University, Montreal, QC, Canada.', 'Department of Neurology and Neurosurgery, McGill University, Montreal, QC, Canada.', 'Department of Anatomy and Cell Biology, McGill University, Montreal, QC, Canada.', 'Department of Pharmacology and Therapeutics, McGill University, Montreal, QC, Canada.', 'Department of Pharmacology and Therapeutics, McGi…	https://www.ncbi.nlm.nih.gov/pubmed/30886583/		["Alzheimer's disease", 'DNA hypomethylation', 'S-adenosyl methionine', 'cholinergic', 'experimental therapy', 'lithium', 'muscarinic/sigma1 receptors', 'neuroinflammation']
Stroke trial drug is effective in Alzheimer disease mouse model.	Nature reviews. Neurology	2019	TRUE	FALSE	FALSE	FALSE	FALSE	FALSE	FALSE	TRUE	FALSE	*Alzheimer Disease / *Stroke		['Fyfe I']	['Nature Reviews Neurology, . nrneuro@nature.com.']	https://www.ncbi.nlm.nih.gov/pubmed/30710129/	['*Alzheimer Disease', 'Amyloid Precursor Protein Secretases', 'Animals', 'Aspartic Acid Endopeptidases', 'Mice', 'Protein C', '*Stroke']
Activation of peroxisome proliferator-activated receptor delta suppresses BACE1 expression by up-regulating SOCS1 in a JAK2/STAT1-dependent manner.	Journal of neurochemistry	2019	TRUE	FALSE	FALSE	FALSE	FALSE	FALSE	FALSE	TRUE	FALSE		Neuronal expression of beta-secretase 1 (BACE1) has been implicated in the progression of Alzheimer's disease. However, the mechanisms that regulate BACE1 expression are unclear. Here, we show that peroxisome proliferator-activated receptor delta (PPARdelta) decreases BACE1 expression by up-regulating suppressor of cytokine signaling 1 (SOCS1) in SH-SY5Y neuroblastoma cells. The activation of PPA…	['Lee WJ', 'Ham SA', 'Lee GH', 'Choi MJ', 'Yoo H', 'Paek KS', 'Lim DS', 'Hong K', 'Hwang JS', 'Seo HG']	['College of Sang-Huh Life Sciences, Konkuk University, Seoul, Korea.', 'College of Sang-Huh Life Sciences, Konkuk University, Seoul, Korea.', 'College of Sang-Huh Life Sciences, Konkuk University, Seoul, Korea.', 'College of Sang-Huh Life Sciences, Konkuk University, Seoul, Korea.', 'Department of Stem Cell & Regenerative Biotechnology, Konkuk University, Seoul, Korea.', 'Department of Nursing, …	https://www.ncbi.nlm.nih.gov/pubmed/31063584/		["Alzheimer's disease", 'BACE1', 'PPARdelta', 'SOCS1', 'STAT1', 'amyloid beta']
APP processing and metabolism in corneal fibroblasts and epithelium as a potential biomarker for Alzheimer's disease.	Experimental eye research	2019	TRUE	FALSE	FALSE	FALSE	FALSE	FALSE	FALSE	TRUE	FALSE		Alzheimer's disease (AD) primarily affects the brain and is the most common form of dementia worldwide. Despite more than a century of research, there are still no early biomarkers for AD. It has been reported that AD affects the eye, which is more accessible for imaging than the brain; however, links with the cornea have not been evaluated. To investigate whether the cornea could be used to iden…	['Choi SI', 'Lee B', 'Woo JH', 'Jeong JB', 'Jun I', 'Kim EK']	['Department of Ophthalmology, Corneal Dystrophy Research Institute, Yonsei University College of Medicine, Seoul, South Korea.', 'Department of Ophthalmology, Corneal Dystrophy Research Institute, Yonsei University College of Medicine, Seoul, South Korea.', 'Department of Ophthalmology, Corneal Dystrophy Research Institute, Yonsei University College of Medicine, Seoul, South Korea.', 'Department…	https://www.ncbi.nlm.nih.gov/pubmed/30930125/		["Alzheimer's disease", 'Amyloid precursor protein', 'Biomarker', 'Cornea', 'Granular corneal dystrophy type 2']
Treadmill exercise decreases beta-amyloid burden in APP/PS1 transgenic mice involving regulation of the unfolded protein response.	Neuroscience letters	2019	TRUE	FALSE	FALSE	FALSE	FALSE	FALSE	FALSE	TRUE	FALSE	*Alzheimer's disease / *Abeta / *Endoplasmic reticulum stress / *Treadmill exercise / *Unfolded protein response / Amyloid beta-Peptides/*metabolism / Amyloid beta-Protein Precursor/*genetics / *Physical Conditioning, Animal / Presenilin-1/*genetics/metabolism / *Unfolded Protein Response	The accumulation of beta-amyloid protein (Abeta) in the brain is one of major pathological hallmarks of Alzheimer's disease (AD). Overactivation of the unfolded protein response (UPR) signaling has been reported to lead to beta-amyloidogenesis. The current study aimed to investigate the effects of treadmill exercise on UPR signaling and the Abeta production and to demonstrate whether exercise-ind…	['Xia J', 'Li B', 'Yin L', 'Zhao N', 'Yan Q', 'Xu B']	['Key Laboratory of Adolescent Health Assessment and Exercise Intervention of Ministry of Education, East China Normal University, Shanghai, 200241, China; School of Physical Education & Health Care, East China Normal University, Shanghai, 200241, China.', 'Key Laboratory of Adolescent Health Assessment and Exercise Intervention of Ministry of Education, East China Normal University, Shanghai, 20…	https://www.ncbi.nlm.nih.gov/pubmed/30905823/	['Amyloid Precursor Protein Secretases/metabolism', 'Amyloid beta-Peptides/*metabolism', 'Amyloid beta-Protein Precursor/*genetics', 'Animals', 'Aspartic Acid Endopeptidases/metabolism', 'Eukaryotic Initiation Factor-2/metabolism', 'Exercise Test', 'Heat-Shock Proteins/metabolism', 'Hippocampus/metabolism/pathology', 'Mice, Transgenic', 'Peptide Fragments/metabolism', '*Physical Conditioning, Ani…	["*Alzheimer's disease", '*Abeta', '*Endoplasmic reticulum stress', '*Treadmill exercise', '*Unfolded protein response']
Matrix metalloproteinase 13, a new target for therapy in Alzheimer's disease.	Genes & diseases	2019	TRUE	FALSE	FALSE	FALSE	FALSE	FALSE	FALSE	TRUE	FALSE			['Paumier JM', 'Thinakaran G']	['Departments of Neurobiology, Neurology, and Pathology, The University of Chicago, Chicago, IL, 60637, USA.', 'Departments of Neurobiology, Neurology, and Pathology, The University of Chicago, Chicago, IL, 60637, USA.']	https://www.ncbi.nlm.nih.gov/pubmed/30906825/		["Alzheimer's disease", 'BACE1', 'MMP', 'MMP13', 'PI3K signaling', 'eIF4B']
Copy Number Variants in miR-138 as a Potential Risk Factor for Early-Onset Alzheimer's Disease.	Journal of Alzheimer's disease : JAD	2019	TRUE	FALSE	FALSE	FALSE	FALSE	FALSE	FALSE	TRUE	FALSE		Early-onset Alzheimer's disease (EOAD) accounts for 5-10% of all AD cases, with a heritability ranging between 92% to 100%. With the exception of rare mutations in APP, PSEN1, and PSEN2 genes causing autosomal dominant EOAD, little is known about the genetic factors underlying most of the EOAD cases. In this study, we hypothesized that copy number variations (CNVs) in microRNA (miR) genes could c…	['Boscher E', 'Husson T', 'Quenez O', 'Laquerriere A', 'Marguet F', 'Cassinari K', 'Wallon D', 'Martinaud O', 'Charbonnier C', 'Nicolas G', 'Deleuze JF', 'Boland A', 'Lathrop M', 'Frebourg T', 'Campion D', 'Hebert SS', 'Rovelet-Lecrux A']	['Centre de recherche du CHU de Quebec-Universite Laval, CHUL, Axe Neurosciences, Quebec, Canada.', 'Faculte de medecine, Departement de psychiatrie et de neurosciences, Universite Laval, Quebec, Canada.', 'Department of Genetics and CNR-MAJ, Normandie Univ, UNIROUEN, Rouen University Hospital, Normandy Center for Genomic and Personalized Medicine, Rouen, France.', 'Department of Genetics and CNR…	https://www.ncbi.nlm.nih.gov/pubmed/30909216/		['Copy number variants', "early-onset Alzheimer's disease", 'miR-138', 'microRNA']
Royal Jelly Ameliorates Behavioral Deficits, Cholinergic System Deficiency, and Autonomic Nervous Dysfunction in Ovariectomized Cholesterol-Fed Rabbits.	Molecules (Basel, Switzerland)	2019	TRUE	FALSE	FALSE	FALSE	FALSE	FALSE	FALSE	TRUE	FALSE	Autonomic Nervous System/*drug effects/physiopathology / Fatty Acids/*pharmacology	Estrogen deficiency after menopause is associated with autonomic nervous changes, leading to memory impairment and increased susceptibility to Alzheimer's disease (AD). Royal jelly (RJ) from honeybees (Apis mellifera) has estrogenic activity. Here, we investigated whether RJ can improve behavior, cholinergic and autonomic nervous function in ovariectomized (OVX) cholesterol-fed rabbits. OVX rabbi…	['Pan Y', 'Xu J', 'Jin P', 'Yang Q', 'Zhu K', 'You M', 'Chen M', 'Hu F']	['Comparative medical Research Institute, Experimental Animal Research Center, Zhejiang Chinese Medical University, Hangzhou 310053, China. pym@zcmu.edu.cn.', 'College of Animal Sciences, Zhejiang University, Yuhangtang Road 866, Hangzhou 310058, China. pym@zcmu.edu.cn.', 'Comparative medical Research Institute, Experimental Animal Research Center, Zhejiang Chinese Medical University, Hangzhou 31…	https://www.ncbi.nlm.nih.gov/pubmed/30909491/	['Alzheimer Disease/drug therapy/metabolism/pathology', 'Animal Feed', 'Animals', 'Antioxidants/metabolism', 'Autonomic Nervous System/*drug effects/physiopathology', 'Bees', 'Blood-Brain Barrier/drug effects/metabolism', 'Brain/diagnostic imaging/drug effects/metabolism/pathology', 'Cholesterol/administration & dosage', 'Disease Models, Animal', 'Fatty Acids/*pharmacology', 'Female', 'Magnetic R…	["Alzheimer's disease", 'autonomic nervous system', 'bee products', 'cholinergic', 'menopause', 'royal jelly']
Toxic amyloid-beta oligomers induced self-replication in astrocytes triggering neuronal injury.	EBioMedicine	2019	TRUE	FALSE	FALSE	FALSE	FALSE	FALSE	FALSE	TRUE	FALSE	Amyloid beta-Peptides/chemistry/*metabolism / Astrocytes/*metabolism/pathology / Neurons/*metabolism/pathology / *Protein Aggregates / Protein Aggregation, Pathological/*metabolism	BACKGROUND: Soluble amyloid-beta oligomer (AbetaO) induced deleterious cascades have recently been considered to be the initiating pathologic agents of Alzheimer's disease (AD). However, little is known about the neurotoxicity and production of different AbetaOs. Understanding the production and spread of toxic AbetaOs within the brain is important to improving understanding of AD pathogenesis an…	['Wang W', 'Hou TT', 'Jia LF', 'Wu QQ', 'Quan MN', 'Jia JP']	['Inovation Center for Neurological Disorders, Department of Neurology, Xuan Wu Hospital, Capital Medical University, Beijing 100053, PR China; Beijing Key Laboratory of Geriatric Cognitive Disorders, Beijing 100053, PR China.', 'Inovation Center for Neurological Disorders, Department of Neurology, Xuan Wu Hospital, Capital Medical University, Beijing 100053, PR China.', 'Inovation Center for Neu…	https://www.ncbi.nlm.nih.gov/pubmed/30926423/	['Amyloid beta-Peptides/chemistry/*metabolism', 'Animals', 'Apolipoproteins E/metabolism', 'Astrocytes/*metabolism/pathology', 'Cell Survival', 'Cells, Cultured', 'Cognitive Dysfunction/genetics/metabolism/psychology', 'Disease Models, Animal', 'Fluorescent Antibody Technique', 'Humans', 'Male', 'Mice', 'Mice, Knockout', 'Mice, Transgenic', 'Neurons/*metabolism/pathology', '*Protein Aggregates', …	["Alzheimer's disease", 'Amyloid-beta oligomers', 'Apolipoprotein E', 'Astrocyte', 'BACE1', 'PS1V97L transgenic mice']
Design, synthesis, in vivo and in vitro studies of 1,2,3,4-tetrahydro-9H-carbazole derivatives, highly selective and potent butyrylcholinesterase inhibitors.	Molecular diversity	2019	TRUE	FALSE	FALSE	FALSE	FALSE	FALSE	FALSE	TRUE	FALSE		Inhibition of butyrylcholinesterase (BChE) might be a useful therapeutic target for Alzheimer's disease (AD). A new series of 1,2,3,4-tetrahydro-9H-carbazole derivatives were designed synthesized and evaluated as BChE inhibitors. While all of the derivatives have shown for AChE IC50 values below the detectable limit (> 100 microM), they were selective potent BChE inhibitors. 1-(2-(6-fluoro-1,2,3,…	['Ghobadian R', 'Esfandyari R', 'Nadri H', 'Moradi A', 'Mahdavi M', 'Akbarzadeh T', 'Khaleghzadeh-Ahangar H', 'Edraki N', 'Sharifzadeh M', 'Amini M']	['Department of Medicinal Chemistry, Faculty of Pharmacy, and Drug Design & Development Research Center, The Institute of Pharmaceutical Sciences (TIPS), Tehran University of Medical Sciences, Tehran, Iran.', 'Department of Medicinal Chemistry, Faculty of Pharmacy, and Drug Design & Development Research Center, The Institute of Pharmaceutical Sciences (TIPS), Tehran University of Medical Sciences…	https://www.ncbi.nlm.nih.gov/pubmed/30927138/		["Alzheimer's disease", 'Butyrylcholinesterase', 'Carbazole', 'Neuroprotective activity', 'Synthesis']
A Diet Enriched in Palmitate and Deficient in Linoleate Exacerbates Oxidative Stress and Amyloid-beta Burden in the Hippocampus of 3xTg-AD Mouse Model of Alzheimer's Disease.	Journal of Alzheimer's disease : JAD	2019	TRUE	FALSE	FALSE	FALSE	FALSE	FALSE	FALSE	TRUE	FALSE		Epidemiological studies have suggested a positive correlation between saturated fat intake and the risk for developing Alzheimer's disease (AD). While diets-enriched in the saturated free fatty acid (sFFA) palmitate has been shown to induce cognitive dysfunction and AD-like pathology, polyunsaturated fatty acids (PUFA) such as linoleate have been suggested to protect against AD in mouse models. H…	['Marwarha G', 'Claycombe-Larson K', 'Lund J', 'Schommer J', 'Ghribi O']	['Department of Biomedical Sciences, School of Medicine & Health Sciences, University of North Dakota, Grand Forks, ND, USA.', 'U.S. Department of Agriculture, Agricultural Research Service, Grand Forks Human Nutrition Research Center, Grand Forks, ND, USA.', 'Department of Biomedical Sciences, School of Medicine & Health Sciences, University of North Dakota, Grand Forks, ND, USA.', 'Department o…	https://www.ncbi.nlm.nih.gov/pubmed/30714957/		["Alzheimer's disease", 'BACE1', 'NF-kappaB', 'amyloid-beta', 'linoleate', 'oxidative stress', 'palmitate']
Design, synthesis, and biological evaluation of 4-aminopyrimidine or 4,6-diaminopyrimidine derivatives as beta amyloid cleaving enzyme-1 inhibitors.	Chemical biology & drug design	2019	TRUE	FALSE	FALSE	FALSE	FALSE	FALSE	FALSE	TRUE	FALSE		A series of novel aminopyrimidine and diaminopyrimidine derivatives were designed and optimized to improve their potency and permeability relative to lead compound 1 (IC50 = 37.4 muM), which was discovered in a previous virtual screening. The potency of the optimized compound, 13g (IC50 = 1.4 muM), was 26-fold greater than that of 1 based on a fluorescence resonance energy transfer assay, and a p…	['Xu X', 'Lu P', 'Wang J', 'Xu F', 'Liang L', 'Wang C', 'Niu Y', 'Xu P']	['Department of Medicinal Chemistry, School of Pharmaceutical Sciences, Peking University Health Science Center, Beijing, China.', 'Department of Medicinal Chemistry, School of Pharmaceutical Sciences, Peking University Health Science Center, Beijing, China.', 'Department of Medicinal Chemistry, School of Pharmaceutical Sciences, Peking University Health Science Center, Beijing, China.', 'Departm…	https://www.ncbi.nlm.nih.gov/pubmed/30667164/		["Alzheimer's disease", 'BACE1 inhibitors', 'aminopyrimidine', 'diaminopyrimidine']
New evolutions in the BACE1 inhibitor field from 2014 to 2018.	Bioorganic & medicinal chemistry letters	2019	TRUE	FALSE	FALSE	FALSE	FALSE	FALSE	TRUE	TRUE	FALSE	*Alzheimer's / *Amidine / *Amyloid / *BACE / *BACE1 / *Inhibitor / *Neurodegenerative diseases	beta-Site amyloid precursor protein cleaving enzyme 1 (BACE1) inhibitors offer the potential of disease-modifying treatment for Alzheimer's disease (AD). Since 2014, major breakthroughs have appeared in the field of BACE1 inhibitors. This review provides an overview of amidine-based BACE1 inhibitors between 2014 and 2018. Herein are summarized i) the structure-activity relationship, ii) the physi…	['Hsiao CC', 'Rombouts F', 'Gijsen HJM']	['Janssen Research & Development, Janssen Pharmaceutica N. V, Turnhoutseweg 30, B-2340 Beerse, Belgium. Electronic address: mhsiao3@its.jnj.com.', 'Janssen Research & Development, Janssen Pharmaceutica N. V, Turnhoutseweg 30, B-2340 Beerse, Belgium.', 'Janssen Research & Development, Janssen Pharmaceutica N. V, Turnhoutseweg 30, B-2340 Beerse, Belgium.']	https://www.ncbi.nlm.nih.gov/pubmed/30709653/		["*Alzheimer's", '*Amidine', '*Amyloid', '*BACE', '*BACE1', '*Inhibitor', '*Neurodegenerative diseases']
Design, synthesis and anti-Alzheimer's activity of novel 1,2,3-triazole-chromenone carboxamide derivatives.	Bioorganic chemistry	2019	TRUE	FALSE	FALSE	FALSE	FALSE	FALSE	FALSE	TRUE	FALSE	*1,2,3-Triazole / *Alzheimer's disease / *Beta secretase (BACE1) / *Cholinesterase / *Chromenone / *Click reaction / *Neuroprotectivity / Coumarins/chemical synthesis/chemistry/metabolism/*pharmacology / Neuroprotective Agents/chemical synthesis/chemistry/metabolism/*pharmacology / Triazoles/chemical synthesis/chemistry/metabolism/*pharmacology	Alzheimer's disease (AD) is a well-known neurodegenerative disorder affecting millions of old people worldwide and the corresponding epidemiological data highlights the significance of the disease. As AD is a multifactorial illness, various single-target directed drugs that have reached clinical trials have failed. Therefore, various factors associated with outset of AD have been considered in ta…	['Rastegari A', 'Nadri H', 'Mahdavi M', 'Moradi A', 'Mirfazli SS', 'Edraki N', 'Moghadam FH', 'Larijani B', 'Akbarzadeh T', 'Saeedi M']	['Department of Medicinal Chemistry, Faculty of Pharmacy, Tehran University of Medical Sciences, Tehran, Iran.', 'Department of Medicinal Chemistry, Faculty of Pharmacy, Shahid Sadoughi University of Medical Sciences, Yazd, Iran.', 'Endocrinology and Metabolism Research Center, Endocrinology and Metabolism Research Institute, Tehran University of Medical Sciences, Tehran, Iran.', 'Department of M…	https://www.ncbi.nlm.nih.gov/pubmed/30412794/	['Acetylcholinesterase/chemistry/metabolism', 'Alzheimer Disease/drug therapy', 'Amyloid Precursor Protein Secretases/antagonists & inhibitors', 'Animals', 'Apoptosis/drug effects', 'Catalytic Domain', 'Chelating Agents/chemical synthesis/chemistry/metabolism/pharmacology', 'Cholinesterase Inhibitors/chemical synthesis/chemistry/metabolism/pharmacology', 'Coumarins/chemical synthesis/chemistry/me…	['*1,2,3-Triazole', "*Alzheimer's disease", '*Beta secretase (BACE1)', '*Cholinesterase', '*Chromenone', '*Click reaction', '*Neuroprotectivity']
Removal of p75 Neurotrophin Receptor Expression from Cholinergic Basal Forebrain Neurons Reduces Amyloid-beta Plaque Deposition and Cognitive Impairment in Aged APP/PS1 Mice.	Molecular neurobiology	2019	TRUE	FALSE	FALSE	FALSE	FALSE	FALSE	FALSE	TRUE	FALSE	Aging/*metabolism / Amyloid beta-Peptides/*metabolism / Basal Forebrain/*metabolism / Cognitive Dysfunction/*metabolism / Neurons/*metabolism / Presenilin-1/*metabolism / Receptor, Nerve Growth Factor/*metabolism	The degeneration of cholinergic basal forebrain (cBF) neurons in Alzheimer's disease (AD) leads to the cognitive impairment associated with this condition. cBF neurons express the p75 neurotrophin receptor (p75(NTR)), which mediates cell death, and the extracellular domain of p75(NTR) can bind to amyloid beta (Abeta) and promote its degradation. Here, we investigated the contribution of cBF neuro…	['Qian L', 'Milne MR', 'Shepheard S', 'Rogers ML', 'Medeiros R', 'Coulson EJ']	['Queensland Brain Institute, Clem Jones Centre for Ageing Dementia Research, The University of Queensland, Brisbane, QLD, 4072, Australia.', 'School of Biomedical Sciences, The University of Queensland, Brisbane, QLD, 4072, Australia.', 'Queensland Brain Institute, Clem Jones Centre for Ageing Dementia Research, The University of Queensland, Brisbane, QLD, 4072, Australia.', 'School of Biomedica…	https://www.ncbi.nlm.nih.gov/pubmed/30374941/	['Aging/*metabolism', 'Alleles', 'Amyloid beta-Peptides/*metabolism', 'Animals', 'Antigens, CD/metabolism', 'Antigens, Differentiation, Myelomonocytic/metabolism', 'Basal Forebrain/*metabolism', 'Cognitive Dysfunction/*metabolism', 'Genotype', 'Glial Fibrillary Acidic Protein/metabolism', 'Mice, Inbred C57BL', 'Mice, Transgenic', 'Neurons/*metabolism', 'Presenilin-1/*metabolism', 'Receptor, Nerve…	["Alzheimer's disease", 'Amyloid plaque', 'Cholinergic basal forebrain', 'Cognitive impairment', 'Conditional knockout', 'p75 extracellular domain', 'p75 neurotrophin receptor']
Pseudoginsenoside-F11 alleviates cognitive deficits and Alzheimer's disease-type pathologies in SAMP8 mice.	Pharmacological research	2019	TRUE	FALSE	FALSE	FALSE	FALSE	FALSE	FALSE	TRUE	FALSE	*Amyloid beta / *Cognitive impairment / *Protein phosphatase 2A / *Pseudoginsenoside-F11 / *Tau hyperphosphorylation / Alzheimer Disease/*drug therapy/metabolism/physiopathology / Cognitive Dysfunction/*drug therapy/metabolism/physiopathology / Ginsenosides/pharmacology/*therapeutic use	Alzheimer's disease (AD) is a common neurodegenerative disease which is characterized by aggregation of amyloid beta (Abeta) and hyperphosphorylated tau. We previously reported that pseudoginsenoside-F11 (PF11), an ocotillol-type saponin, improved cognitive function and reduced Abeta aggregation in APP/PS1 mice, a familial AD model. Here, we chose senescence-accelerated mouse prone 8 (SAMP8) mice…	['Zhang Z', 'Yang J', 'Liu C', 'Xie J', 'Qiu S', 'Yang X', 'Wu C']	['Department of Pharmacology, Shenyang Pharmaceutical University, Shenyang, PR China.', 'Department of Pharmacology, Shenyang Pharmaceutical University, Shenyang, PR China.', 'Department of Pharmacology, Shenyang Pharmaceutical University, Shenyang, PR China.', 'Department of Pharmacology, Shenyang Pharmaceutical University, Shenyang, PR China.', 'Department of Pharmacology, Shenyang Pharmaceutic…	https://www.ncbi.nlm.nih.gov/pubmed/30394318/	['Alzheimer Disease/*drug therapy/metabolism/physiopathology', 'Amyloid Precursor Protein Secretases/metabolism', 'Amyloid beta-Peptides/metabolism', 'Amyloid beta-Protein Precursor/metabolism', 'Animals', 'Aspartic Acid Endopeptidases/metabolism', 'Cerebral Cortex/drug effects/metabolism', 'Cognitive Dysfunction/*drug therapy/metabolism/physiopathology', 'Disease Models, Animal', 'Ginsenosides/p…	['*Amyloid beta', '*Cognitive impairment', '*Protein phosphatase 2A', '*Pseudoginsenoside-F11', '*Tau hyperphosphorylation']
Novel tacrine-coumarin hybrids linked to 1,2,3-triazole as anti-Alzheimer's compounds: In vitro and in vivo biological evaluation and docking study.	Bioorganic chemistry	2019	TRUE	FALSE	FALSE	FALSE	FALSE	FALSE	FALSE	TRUE	FALSE	*1,2,3-Triazole / *Alzheimer's disease / *Docking study / *Dual binding site / *Morris water maze / *Tacrine-Coumarins / Coumarins/chemical synthesis/metabolism/pharmacology/*therapeutic use / Neuroprotective Agents/chemical synthesis/metabolism/pharmacology/*therapeutic use / Tacrine/*analogs & derivatives/chemical synthesis/metabolism/*therapeutic use / Triazoles/chemical synthesis/metabolism/p…	A new series of tacrine-coumarin hybrids linked to 1,2,3-triazole were designed, synthesized, and tested as potent dual binding site cholinesterase inhibitors (ChEIs) for the treatment of Alzheimer's disease (AD). Among them, compound 8e was the most potent anti-AChE derivative (IC50=27nM) and compound 8m displayed the best anti-BChE activity (IC50=6nM) much more active than tacrine and donepezil…	['Najafi Z', 'Mahdavi M', 'Saeedi M', 'Karimpour-Razkenari E', 'Edraki N', 'Sharifzadeh M', 'Khanavi M', 'Akbarzadeh T']	['Department of Medicinal Chemistry, Faculty of Pharmacy, Tehran University of Medical Sciences, Tehran, Iran; Department of Medicinal Chemistry, School of Pharmacy, Hamadan University of Medical Sciences, Hamadan, Iran.', 'Endocrinology and Metabolism Research Center, Endocrinology and Metabolism Clinical Sciences Institute, Tehran University of Medical Sciences, Tehran, Iran.', 'Medicinal Plant…	https://www.ncbi.nlm.nih.gov/pubmed/30396115/	['Acetylcholinesterase/chemistry/metabolism', 'Alzheimer Disease/drug therapy', 'Animals', 'Butyrylcholinesterase/chemistry/metabolism', 'Catalytic Domain', 'Cell Line, Tumor', 'Cholinesterase Inhibitors/chemical synthesis/metabolism/pharmacology/therapeutic use', 'Coumarins/chemical synthesis/metabolism/pharmacology/*therapeutic use', 'Humans', 'Male', 'Maze Learning/drug effects', 'Molecular Do…	['*1,2,3-Triazole', "*Alzheimer's disease", '*Docking study', '*Dual binding site', '*Morris water maze', '*Tacrine-Coumarins']
Alterations in the Expression of Amyloid Precursor Protein Cleaving Enzymes mRNA in Alzheimer Peripheral Blood.	Current Alzheimer research	2019	TRUE	FALSE	FALSE	FALSE	FALSE	FALSE	FALSE	TRUE	FALSE	*APP-cleaving enzymes / *Alzheimer's disease / *amyloid beta / *gene expression / *plasma biomarkers / *sirtuins.	BACKGROUND: Alzheimer's disease (AD) is the most common cause of dementia in elderly populations. Changes in the expression of the Amyloid Precursor Protein (APP)-cleaving enzymes directly affect the formation of Amyloid Beta (Abeta) plaques, a neuropathological hallmark of AD. OBJECTIVE: We used peripheral blood from AD patients to investigate the expression of genes related to APP-processing [(…	['Wongchitrat P', 'Pakpian N', 'Kitidee K', 'Phopin K', 'Dharmasaroja PA', 'Govitrapong P']	['Center for Research and Innovation, Faculty of Medical Technology, Mahidol University, Salaya, Nakon Pathom, Thailand.', 'Research Center for Neuroscience, Institute of Molecular Biosciences, Mahidol University, Nakon Pathom, Thailand.', 'Center for Research and Innovation, Faculty of Medical Technology, Mahidol University, Salaya, Nakon Pathom, Thailand.', 'Center for Research and Innovation, …	https://www.ncbi.nlm.nih.gov/pubmed/30411686/		['*APP-cleaving enzymes', "*Alzheimer's disease", '*amyloid beta', '*gene expression', '*plasma biomarkers', '*sirtuins.']
Carbon monoxide attenuates amyloidogenesis via down-regulation of NF-kappaB-mediated BACE1 gene expression.	Aging cell	2019	TRUE	FALSE	FALSE	FALSE	FALSE	FALSE	FALSE	TRUE	FALSE	*27-hydroxycholesterol / *Alzheimer's disease / *BACE1 / *NF-kappaB / *SIRT1 / *carbon monoxide	Amyloid-beta (Abeta) peptides, the major constituent of plaques, are generated by sequential proteolytic cleavage of the amyloid precursor protein (APP) via beta-secretase (BACE1) and the gamma-secretase complex. It has been proposed that the abnormal secretion and accumulation of Abeta are the initial causative events in the development of Alzheimer's disease (AD). Drugs modulating this pathway …	['Kim HJ', 'Joe Y', 'Chen Y', 'Park GH', 'Kim UH', 'Chung HT']	['Meta-Inflammation Research Institute of Basic Research, School of Biological Sciences, University of Ulsan, Ulsan, South Korea.', 'Meta-Inflammation Research Institute of Basic Research, School of Biological Sciences, University of Ulsan, Ulsan, South Korea.', 'Meta-Inflammation Research Institute of Basic Research, School of Biological Sciences, University of Ulsan, Ulsan, South Korea.', 'Coll…	https://www.ncbi.nlm.nih.gov/pubmed/30411846/		['*27-hydroxycholesterol', "*Alzheimer's disease", '*BACE1', '*NF-kappaB', '*SIRT1', '*carbon monoxide']
MicroRNA-128 knockout inhibits the development of Alzheimer's disease by targeting PPARgamma in mouse models.	European journal of pharmacology	2019	TRUE	FALSE	FALSE	FALSE	FALSE	FALSE	FALSE	TRUE	FALSE	*Alzheimer Disease/genetics/metabolism / *MicroRNAs/genetics/metabolism / *PPAR gamma/genetics/metabolism	Alzheimer's disease (AD) is a great threat for the health and life of elderly people. MicroRNA-128 (miR-128) has been reported to be abnormally expressed in the brain of AD patients and associated with the pathogenesis of AD. Our study aimed to have a deep insight into the roles and molecular basis of miR-128 in the development and progression of AD. The cognitive ability and exploratory behavior…	['Liu Y', 'Zhang Y', 'Liu P', 'Bai H', 'Li X', 'Xiao J', 'Yuan Q', 'Geng S', 'Yin H', 'Zhang H', 'Wang Z', 'Li J', 'Wang S', 'Wang Y']	['Department of Neurology, PLA 960 Hospital, Zibo, Shandong 255300, China.', 'Department of Neurology, PLA 960 Hospital, Zibo, Shandong 255300, China.', 'Department of Neurology, Central Hospital of Zibo, Zibo, Shandong 255000, China.', 'Department of Neurology, The Second Affiliated Hospital of Zhengzhou University, Zhengzhou, Henan 450014, China.', 'Department of Neurology, The Second Affiliate…	https://www.ncbi.nlm.nih.gov/pubmed/30412727/	['*Alzheimer Disease/genetics/metabolism', 'Amyloid beta-Peptides/metabolism', 'Amyloid beta-Protein Precursor/metabolism', 'Animals', 'Behavior, Animal', 'Cell Line, Tumor', 'Cerebral Cortex/metabolism', 'Cytokines/metabolism', 'Disease Models, Animal', 'Down-Regulation', 'Locomotion', 'Maze Learning', 'Mice, Inbred C57BL', 'Mice, Transgenic', '*MicroRNAs/genetics/metabolism', '*PPAR gamma/genet…	['3xTg-AD triple transgenic mouse model', "Alzheimer's disease", 'PPARgamma', 'miR-128']
Design and Synthesis of Selective Acetylcholinesterase Inhibitors: Arylisoxazole-Phenylpiperazine Derivatives.	Chemistry & biodiversity	2019	TRUE	FALSE	FALSE	FALSE	FALSE	FALSE	FALSE	FALSE	FALSE	Cholinesterase Inhibitors/chemical synthesis/*pharmacology / *Drug Design / Piperazines/chemical synthesis/*pharmacology	In this work, a novel series of arylisoxazole-phenylpiperazines were designed, synthesized, and evaluated toward acetylcholinesterase (AChE) and butyrylcholinesterase (BChE). Our results revealed that [5-(2-chlorophenyl)-1,2-oxazol-3-yl](4-phenylpiperazin-1-yl)methanone (5c) was the most potent AChE inhibitor with IC50 of 21.85 mum. It should be noted that most of synthesized compounds showed no …	['Saeedi M', 'Mohtadi-Haghighi D', 'Mirfazli SS', 'Mahdavi M', 'Hariri R', 'Lotfian H', 'Edraki N', 'Iraji A', 'Firuzi O', 'Akbarzadeh T']	['Medicinal Plants Research Center, Faculty of Pharmacy, Tehran University of Medical Sciences, 14155, Tehran, Iran.', 'Persian Medicine and Pharmacy Research Center, Tehran University of Medical Sciences, 14155 Tehran, Iran.', 'Department of Medicinal Chemistry, Faculty of Pharmacy, Tehran University of Medical Sciences, 14176, Tehran, Iran.', 'Department of Medicinal Chemistry, School of Pharma…	https://www.ncbi.nlm.nih.gov/pubmed/30460743/	['Acetylcholinesterase/drug effects/metabolism', 'Amyloid beta-Peptides/toxicity', 'Animals', 'Butyrylcholinesterase/drug effects/metabolism', 'Cholinesterase Inhibitors/chemical synthesis/*pharmacology', '*Drug Design', 'Inhibitory Concentration 50', 'Molecular Docking Simulation', 'Neuroprotective Agents/chemical synthesis/pharmacology', 'PC12 Cells', 'Piperazines/chemical synthesis/*pharmacolo…	['arylisoxazole', 'beta-secretase (BACE1)', 'cholinesterase', 'docking', 'inhibitory activity', 'kinetic study', 'neuroprotection', 'phenylpiperazine', 'synthesis design']
Are antibodies directed against amyloid-beta (Abeta) oligomers the last call for the Abeta hypothesis of Alzheimer's disease?	Immunotherapy	2019	FALSE	FALSE	FALSE	FALSE	FALSE	FALSE	TRUE	TRUE	FALSE	*Alzheimer's disease / *BAN2401 / *MCI / *aducanumab / *dementia / *monoclonal antibodies / *passive immunotherapy / *prodromal Alzheimer's disease / Alzheimer Disease/immunology/*therapy / Amyloid beta-Peptides/immunology/*metabolism / Antibodies, Monoclonal, Humanized/*therapeutic use / Brain/*metabolism/pathology / Immunotherapy/*methods / Neuroprotective Agents/pharmacology/*therapeutic use /…		['Panza F', 'Lozupone M', 'Dibello V', 'Greco A', 'Daniele A', 'Seripa D', 'Logroscino G', 'Imbimbo BP']	['Neurodegenerative Disease Unit, Department of Basic Medicine, Neuroscience, & Sense Organs, University of Bari Aldo Moro, Bari, Italy.', 'Department of ClinicalResearch in Neurology, Center for Neurodegenerative Diseases and the AgingBrain, University of Bari "Aldo Moro", "Pia Fondazione Cardinale G. Panico", Tricase, Lecce, Italy.', 'Geriatric Unit, Fondazione IRCCS "Casa Sollievo della Soffer…	https://www.ncbi.nlm.nih.gov/pubmed/30702009/	['Alzheimer Disease/immunology/*therapy', 'Amyloid Precursor Protein Secretases/antagonists & inhibitors', 'Amyloid beta-Peptides/immunology/*metabolism', 'Animals', 'Antibodies, Monoclonal, Humanized/*therapeutic use', 'Aspartic Acid Endopeptidases/antagonists & inhibitors', 'Brain/*metabolism/pathology', 'Clinical Trials as Topic', 'Humans', 'Immunotherapy/*methods', 'Neuroprotective Agents/pha…	["*Alzheimer's disease", '*BAN2401', '*MCI', '*aducanumab', '*dementia', '*monoclonal antibodies', '*passive immunotherapy', "*prodromal Alzheimer's disease"]
Ameliorative effect of alendronate against intracerebroventricular streptozotocin induced alteration in neurobehavioral, neuroinflammation and biochemical parameters with emphasis on Abeta and BACE-1.	Neurotoxicology	2019	TRUE	FALSE	FALSE	FALSE	FALSE	FALSE	FALSE	TRUE	FALSE	*Alendronate / *Alzheimer's disease / *Amyloid beta / *BACE-1 / *Neuroinflammation / *Streptozotocin / Alendronate/chemistry/pharmacology/*therapeutic use / Amyloid Precursor Protein Secretases/*metabolism / Amyloid beta-Peptides/*metabolism / Aspartic Acid Endopeptidases/*metabolism / Cognitive Dysfunction/chemically induced/*metabolism/prevention & control / Inflammation Mediators/antagonists &…	Alzheimer's disease (AD) is the most prevalent age related neurodegenerative disorder manifested by progressive cognitive decline and neuronal loss in the brain, yet precise etiopathology of majority of sporadic or late-onset AD cases is unknown. AD is associated with various pathological events such as Abeta deposition due to BACE-1 induced cleavage of APP, neuroinflammation, increased cholester…	['Zameer S', 'Kaundal M', 'Vohora D', 'Ali J', 'Kalam Najmi A', 'Akhtar M']	['Department of Pharmacology, School of Pharmaceutical Education & Research, Jamia Hamdard, New Delhi, India.', 'Department of Pharmacology, School of Pharmaceutical Education & Research, Jamia Hamdard, New Delhi, India.', 'Department of Pharmacology, School of Pharmaceutical Education & Research, Jamia Hamdard, New Delhi, India.', 'Department of Pharmacology, School of Pharmaceutical Education &…	https://www.ncbi.nlm.nih.gov/pubmed/30481507/	['Alendronate/chemistry/pharmacology/*therapeutic use', 'Amyloid Precursor Protein Secretases/*metabolism', 'Amyloid beta-Peptides/*metabolism', 'Animals', 'Aspartic Acid Endopeptidases/*metabolism', 'Bone Density Conservation Agents/chemistry/pharmacology/therapeutic use', 'Cognitive Dysfunction/chemically induced/*metabolism/prevention & control', 'Female', 'Inflammation/chemically induced/drug…	['*Alendronate', "*Alzheimer's disease", '*Amyloid beta', '*BACE-1', '*Neuroinflammation', '*Streptozotocin']
Temporal Effects of Neuron-specific beta-secretase 1 (BACE1) Knock-in on the Mouse Brain Metabolome: Implications for Alzheimer's Disease.	Neuroscience	2019	TRUE	FALSE	FALSE	FALSE	FALSE	FALSE	FALSE	TRUE	FALSE	*Alzheimer's disease / *PLB4 / *beta secretase 1 (BACE1) / *brain / *metabolites / Alzheimer Disease/*metabolism / Amyloid Precursor Protein Secretases/genetics/*metabolism / Aspartic Acid Endopeptidases/genetics/*metabolism / Brain/*metabolism / *Metabolome / Neurons/*enzymology	Beta secretase 1 (BACE1) is an enzyme involved in the pathogenesis of Alzheimer's disease (AD). PLB4 mice are a neuron-specific human BACE1 knock-in mouse model characterized by the accumulation of extracellular Abeta and an AD-like phenotype. In this investigation brain hemispheres from 'young' (4-6months) and 'old' (8months) female PLB4 mice and age-matched wild-type littermates underwent targe…	['Pan X', 'Green BD']	["Advanced Asset Technology Centre, Institute for Global Food Security, School of Biological Sciences, Queen's University Belfast, Belfast, UK.", "Advanced Asset Technology Centre, Institute for Global Food Security, School of Biological Sciences, Queen's University Belfast, Belfast, UK; Core Techology Unit for Mass Spectrometry, Faculty of Medicine, Health and Life Sciences, Queen's University B…	https://www.ncbi.nlm.nih.gov/pubmed/30496823/	['Aging/metabolism', 'Alzheimer Disease/*metabolism', 'Amyloid Precursor Protein Secretases/genetics/*metabolism', 'Animals', 'Aspartic Acid Endopeptidases/genetics/*metabolism', 'Brain/*metabolism', 'Disease Models, Animal', 'Female', 'Humans', '*Metabolome', 'Mice, Transgenic', 'Neurons/*enzymology']	["*Alzheimer's disease", '*PLB4', '*beta secretase 1 (BACE1)', '*brain', '*metabolites']
Azure B affects amyloid precursor protein metabolism in PS70cells.	Chemico-biological interactions	2019	TRUE	FALSE	FALSE	FALSE	FALSE	FALSE	FALSE	TRUE	FALSE	Amyloid beta-Protein Precursor/analysis/*metabolism / Azure Stains/*pharmacology / Down-Regulation/*drug effects	Alzheimer's disease (AD), the most common form of dementia, is characterized by abundant deposition of amyloid-beta (Abeta) peptide that is the result of sequential cleavage of amyloid precursor protein (APP) by beta-secretase and gamma-secretase. Several studies have documented that inhibition of Abeta peptide synthesis or facilitating its degradation is one of the attractive therapeutic strateg…	['Biberoglu K', 'Yuksel M', 'Tacal O']	['Department of Biochemistry, School of Pharmacy, Hacettepe University, 06100, Ankara, Turkey. Electronic address: kevserb@hacettepe.edu.tr.', 'Department of Biochemistry, School of Pharmacy, Hacettepe University, 06100, Ankara, Turkey.', 'Department of Biochemistry, School of Pharmacy, Hacettepe University, 06100, Ankara, Turkey. Electronic address: tacal@hacettepe.edu.tr.']	https://www.ncbi.nlm.nih.gov/pubmed/30500345/	['Amyloid beta-Peptides/analysis/metabolism', 'Amyloid beta-Protein Precursor/analysis/*metabolism', 'Animals', 'Azure Stains/*pharmacology', 'CHO Cells', 'Cell Survival/drug effects', 'Cricetinae', 'Cricetulus', 'Down-Regulation/*drug effects', 'Humans', 'Peptide Fragments/analysis/metabolism', 'Presenilin-1/genetics/metabolism', 'Up-Regulation/drug effects']	["Alzheimer's disease", 'Amyloid precursor protein', 'Amyloid beta peptide', 'Azure B']
Elevated cleavage of neuregulin-1 by beta-secretase 1 in plasma of schizophrenia patients.	Progress in neuro-psychopharmacology & biological psychiatry	2019	TRUE	FALSE	FALSE	FALSE	FALSE	FALSE	FALSE	FALSE	FALSE	*Biomarker / *Clinical symptoms / *Neuregulin-1 (NRG1) / *Schizophrenia / *beta-secretase-1 (BACE1) / Amyloid Precursor Protein Secretases/*blood / Aspartic Acid Endopeptidases/*blood / Neuregulin-1/*blood / Schizophrenia/*blood/*enzymology	Neuregulin 1 (NRG1) is a key candidate susceptibility gene for schizophrenia. It is reported that the function of NRG1 can be regulated by cleavage via the beta-Secretase (BACE1), particularly during early development. While current knowledge suggested that schizophrenia might have different phenotypes, it is unknown whether BACE1-cleaved-NRG1 (BACE1-NRG1) activity is related to clinical phenotyp…	['Zhang Z', 'Cui J', 'Gao F', 'Li Y', 'Zhang G', 'Liu M', 'Yan R', 'Shen Y', 'Li R']	['National Clinical Research Center for Mental Disorders & Beijing Key Laboratory of Mental Disorders, Beijing Anding Hospital, Capital Medical University, Beijing 100088, China.', 'Center for Hormone Advanced Science and Education, Roskamp Institute, Sarasota, FL 34243, USA.', 'Neurodegenerative Disorder Research Center, School of Life Sciences, University of Science and Technology of China, Hef…	https://www.ncbi.nlm.nih.gov/pubmed/30500411/	['Adult', 'Amyloid Precursor Protein Secretases/*blood', 'Aspartic Acid Endopeptidases/*blood', 'Biomarkers/blood', 'Female', 'Humans', 'Male', 'Neuregulin-1/*blood', 'ROC Curve', 'Schizophrenia/*blood/*enzymology']	['*Biomarker', '*Clinical symptoms', '*Neuregulin-1 (NRG1)', '*Schizophrenia', '*beta-secretase-1 (BACE1)']
Synthesis, molecular modeling and BACE-1 inhibitory study of tetrahydrobenzo[b] pyran derivatives.	Bioorganic chemistry	2019	TRUE	FALSE	FALSE	FALSE	FALSE	FALSE	FALSE	FALSE	TRUE	*1-Butyl-3-imidazolium chloride / *Ionic liquid / *Molecular docking / *Surflex dock / *Tetrahydrobenzo [b] pyrans / *beta-secretase / Amyloid Precursor Protein Secretases/*antagonists & inhibitors/metabolism / *Molecular Docking Simulation / Protease Inhibitors/*chemical synthesis/metabolism / Pyrans/chemical synthesis/*chemistry/metabolism	beta-Secretase (BACE1) has been broadly documented as one of the possible therapeutic targets for the treatment of Alzheimer's disease. In this paper, we report the synthesis and the for beta-secretase (BACE-1) inhibitory activity of new series of tetrahydrobenzo [b] pyran derivatives. One-pot synthesis of tetrahydrobenzo [b] pyrans was carried out by condensing aromatic aldehyde, malononitrile a…	['Bhaskar V', 'Chowdary R', 'Dixit SR', 'Joshi SD']	['Department of Pharmaceutical Chemistry, Manipal College of Pharmaceutical Sciences, Manipal University, Manipal 576104, India. Electronic address: bhaskerkv@gmail.com.', 'Department of Medicinal Chemistry, BITS-Pilani Hyderabad Campus, Hyderabad 500078, India.', "Novel Drug Design and Discovery Laboratory, Department of Pharmaceutical Chemistry, SET's College of Pharmacy, Dharwad 580002, India.…	https://www.ncbi.nlm.nih.gov/pubmed/30502632/	['Aldehydes/chemistry', 'Amyloid Precursor Protein Secretases/*antagonists & inhibitors/metabolism', 'Binding Sites', 'Catalytic Domain', 'Humans', 'Inhibitory Concentration 50', 'Ionic Liquids/chemistry', '*Molecular Docking Simulation', 'Protease Inhibitors/*chemical synthesis/metabolism', 'Pyrans/chemical synthesis/*chemistry/metabolism', 'Structure-Activity Relationship']	['*1-Butyl-3-imidazolium chloride', '*Ionic liquid', '*Molecular docking', '*Surflex dock', '*Tetrahydrobenzo [b] pyrans', '*beta-secretase']
Aberrant accrual of BIN1 near Alzheimer's disease amyloid deposits in transgenic models.	Brain pathology (Zurich, Switzerland)	2019	TRUE	FALSE	FALSE	FALSE	FALSE	FALSE	FALSE	TRUE	FALSE	*Alzheimer's disease / *BIN1 / *GWAS / *LOAD / *amyloid / *senile plaque	Bridging integrator 1 (BIN1) is the most significant late-onset Alzheimer's disease (AD) susceptibility locus identified via genome-wide association studies. BIN1 is an adaptor protein that regulates membrane dynamics in the context of endocytosis and membrane remodeling. An increase in BIN1 expression and changes in the relative levels of alternatively spliced BIN1 isoforms have been reported in…	['De Rossi P', 'Andrew RJ', 'Musial TF', 'Buggia-Prevot V', 'Xu G', 'Ponnusamy M', 'Ly H', 'Krause SV', 'Rice RC', "de l'Estoile V", 'Valin T', 'Salem S', 'Despa F', 'Borchelt DR', 'Bindokas VP', 'Nicholson DA', 'Thinakaran G']	['Department of Neurobiology, The University of Chicago, Chicago, IL.', 'Department of Neurobiology, The University of Chicago, Chicago, IL.', 'Department of Neurological Sciences, Rush University Medical Center, Chicago, IL.', 'Department of Neurobiology, The University of Chicago, Chicago, IL.', 'Center for Translational Research in Neurodegenerative Disease, University of Florida, Gainesville,…	https://www.ncbi.nlm.nih.gov/pubmed/30506549/		["*Alzheimer's disease", '*BIN1', '*GWAS', '*LOAD', '*amyloid', '*senile plaque']
Methamphetamine exposure induces neuropathic protein beta-Amyloid expression.	Toxicology in vitro : an international journal published in association with BIBRA	2019	TRUE	FALSE	FALSE	FALSE	FALSE	FALSE	FALSE	TRUE	FALSE	Amyloid beta-Peptides/*metabolism / Amyloid beta-Protein Precursor/*metabolism / Methamphetamine/*toxicity / Peptide Fragments/*metabolism	Methamphetamine (METH) abusing contributes to dopaminergic neurons degeneration, resulting inParkinson's disease (PD)-like changes. More recently, the association between METH exposure and the Alzheimer's disease (AD)-like changes gained more attention, however, the underlying mechanisms remain poorly understood. In the present study, we aimed to investigate whether METH exposure promotes the for…	['Chen L', 'Yu P', 'Zhang L', 'Zou Y', 'Zhang Y', 'Jiang L', 'Gao R', 'Xiao H', 'Qian Y', 'Wang J']	["Children's Hospital of Nanjing Medical University, 72 Guangzhou Road, Nanjing, Jiangsu 210029, China; Key Lab of Modern Toxicology (NJMU), Ministry of Education, Department of Toxicology, School of Public Health, Nanjing Medical University, 101 Longmian Avenue, Nanjing, Jiangsu 211166, China.", 'Key Lab of Modern Toxicology (NJMU), Ministry of Education, Department of Toxicology, School of Publ…	https://www.ncbi.nlm.nih.gov/pubmed/30367931/	['Amyloid Precursor Protein Secretases/metabolism', 'Amyloid beta-Peptides/*metabolism', 'Amyloid beta-Protein Precursor/*metabolism', 'Animals', 'Aspartic Acid Endopeptidases/metabolism', 'Glycogen Synthase Kinase 3/metabolism', 'Methamphetamine/*toxicity', 'PC12 Cells', 'Peptide Fragments/*metabolism', 'Rats']	['APP', "Alzheimer's disease", 'BACE1', 'METH']
Licoflavonol Reduces Abeta Secretion by Increasing BACE1 Phosphorylation to Facilitate BACE1 Degradation.	Molecular nutrition & food research	2019	TRUE	FALSE	FALSE	FALSE	FALSE	FALSE	FALSE	TRUE	TRUE	*Alzheimer's disease / *BACE1 / *amyloid beta / *licoflavonol / Amyloid Precursor Protein Secretases/*metabolism / Amyloid beta-Peptides/*metabolism / Aspartic Acid Endopeptidases/*metabolism / Flavonoids/*pharmacology / Glycyrrhiza uralensis/*chemistry	SCOPE: In the previous study, Glycyrrhiza uralensis Fisch extract (GUE) inhibited Abeta secretion by inhibiting beta-site APP-cleaving enzyme 1 (BACE1) transcription, and the active compounds semilicoisoflavone B (SB) and licoflavonol (LF) inhibited Abeta secretion. SB corresponds to the same mechanism as GUE, but LF has a different mechanism. In this study, the mechanism underlying inhibition of…	['Gu MY', 'Chun YS', 'Yong RS', 'Yang HO']	['Natural Products Research Center, Korea Institute of Science and Technology, Gangneung, 25457, Gangwon-do, Republic of Korea.', 'Division of Bio-Medical Science &Technology, KIST School, Korea University of Science and Technology, Seoul, 02792, Republic of Korea.', 'Natural Products Research Center, Korea Institute of Science and Technology, Gangneung, 25457, Gangwon-do, Republic of Korea.', 'R…	https://www.ncbi.nlm.nih.gov/pubmed/30365228/	['Amyloid Precursor Protein Secretases/*metabolism', 'Amyloid beta-Peptides/*metabolism', 'Amyloid beta-Protein Precursor/metabolism', 'Aspartic Acid Endopeptidases/*metabolism', 'Cell Survival/drug effects', 'Flavonoids/*pharmacology', 'Glycyrrhiza uralensis/*chemistry', 'HeLa Cells', 'Humans', 'Phosphorylation', 'Protein Transport']	["*Alzheimer's disease", '*BACE1', '*amyloid beta', '*licoflavonol']
Pharmacokinetics and Pharmacodynamics of the BACE1 Inhibitor Verubecestat (MK-8931) in Healthy Japanese Adults: A Randomized, Placebo-Controlled Study.	Clinical pharmacology and therapeutics	2019	TRUE	FALSE	FALSE	FALSE	FALSE	FALSE	FALSE	FALSE	FALSE	[]	beta-site amyloid precursor protein cleaving enzyme 1 (BACE1) is required for the production of beta-amyloid (Abeta) peptides and is considered a potential treatment target for Alzheimer's disease (AD). To support Japan's participation in the global clinical development program, we characterized the safety, pharmacokinetics (PKs), and pharmacodynamics of the BACE1 inhibitor verubecestat (MK-8931)…	['Chris Min K', 'Dockendorf MF', 'Palcza J', 'Tseng J', 'Ma L', 'Stone JA', 'Kleijn HJ', 'Hodsman P', 'Masuo K', 'Tanen M', 'Troyer MD', 'van Vugt M', 'Forman MS']	['Merck & Co., Inc., Kenilworth, New Jersey, USA.', 'Merck & Co., Inc., Kenilworth, New Jersey, USA.', 'Merck & Co., Inc., Kenilworth, New Jersey, USA.', 'Merck & Co., Inc., Kenilworth, New Jersey, USA.', 'Merck & Co., Inc., Kenilworth, New Jersey, USA.', 'Merck & Co., Inc., Kenilworth, New Jersey, USA.', 'Merck & Co., Inc., Kenilworth, New Jersey, USA.', 'Nucleus Network, Melbourne, Victoria, Au…	https://www.ncbi.nlm.nih.gov/pubmed/30347431/
Proamyloidogenic effects of membrane type 1 matrix metalloproteinase involve MMP-2 and BACE-1 activities, and the modulation of APP trafficking.	FASEB journal : official publication of the Federation of American Societies for Experimental Biology	2019	TRUE	FALSE	FALSE	FALSE	FALSE	FALSE	FALSE	TRUE	TRUE	*Alzheimer disease / *amyloid precursor protein / *endosome / *secretase / *beta amyloid peptide / Amyloid/*chemistry / Amyloid Precursor Protein Secretases/genetics/*metabolism / Amyloid beta-Protein Precursor/genetics/*metabolism / Aspartic Acid Endopeptidases/genetics/*metabolism / Gene Expression Regulation/*drug effects / Matrix Metalloproteinase 14/*pharmacology / Matrix Metalloproteinase 2…	We previously demonstrated that membrane type 1 (MT1) matrix metalloproteinase (MMP) was up-regulated in the hippocampus of the model of transgenic mice bearing 5 familial mutations on human amyloid precursor protein (APP) and presenilin 1 of Alzheimer disease (AD), and that the proteinase increased the levels of amyloid beta peptide (Abeta) and its APP C-terminal fragment of 99 aa in a heterolog…	['Paumier JM', 'Py NA', 'Garcia-Gonzalez L', 'Bernard A', 'Stephan D', 'Louis L', 'Checler F', 'Khrestchatisky M', 'Baranger K', 'Rivera S']	['Aix-Marseille Univ, CNRS, INP, Inst Neurophysiopathol, Marseille, France; and.', 'Aix-Marseille Univ, CNRS, INP, Inst Neurophysiopathol, Marseille, France; and.', 'Aix-Marseille Univ, CNRS, INP, Inst Neurophysiopathol, Marseille, France; and.', 'Aix-Marseille Univ, CNRS, INP, Inst Neurophysiopathol, Marseille, France; and.', 'Aix-Marseille Univ, CNRS, INP, Inst Neurophysiopathol, Marseille, Fra…	https://www.ncbi.nlm.nih.gov/pubmed/30332299/	['Alzheimer Disease', 'Amyloid/*chemistry', 'Amyloid Precursor Protein Secretases/genetics/*metabolism', 'Amyloid beta-Protein Precursor/genetics/*metabolism', 'Animals', 'Aspartic Acid Endopeptidases/genetics/*metabolism', 'Gene Expression Regulation/*drug effects', 'HEK293 Cells', 'Humans', 'Matrix Metalloproteinase 14/*pharmacology', 'Matrix Metalloproteinase 2/genetics/*metabolism', 'Mice', '…	['*Alzheimer disease', '*amyloid precursor protein', '*endosome', '*secretase', '*beta amyloid peptide']
Inhibition of sphingomyelin synthase 1 ameliorates alzheimer-like pathology in APP/PS1 transgenic mice through promoting lysosomal degradation of BACE1.	Experimental neurology	2019	TRUE	FALSE	FALSE	FALSE	FALSE	FALSE	FALSE	TRUE	FALSE	*Alzheimer's disease / *Amyloid-beta / *BACE1 / *Lipids / *Lysosomal degradation / *Sphingomyelin / Alzheimer Disease/genetics/*metabolism / Amyloid Precursor Protein Secretases/genetics/*metabolism / *Amyloid beta-Protein Precursor/genetics / Aspartic Acid Endopeptidases/genetics/*metabolism / Lysosomes/genetics/*metabolism / *Presenilin-1/genetics / Transferases (Other Substituted Phosphate Gro…	Sphingolipids emerge as essential modulators in the etiology of Alzheimer's disease (AD) with unclear mechanisms. Elevated levels of SM synthase 1 (SMS1), which catalyzes the synthesis of SM from ceramide and phosphatidylcholine, have been observed in the brains of Alzheimer's disease (AD), where expression of beta-site APP cleaving enzyme 1 (BACE1), a rate limiting enzyme in amyloid-beta (Abeta)…	['Lu MH', 'Ji WL', 'Xu DE', 'Yao PP', 'Zhao XY', 'Wang ZT', 'Fang LP', 'Huang R', 'Lan LJ', 'Chen JB', 'Wang TH', 'Cheng LH', 'Xu RX', 'Liu CF', 'Puglielli L', 'Ma QH']	['Jiangsu Key Laboratory of Translational Research and Therapy for Neuro-Psycho- Diseases, Institute of Neuroscience, Soochow University, Suzhou 215004, China; Department of Neurology and Suzhou Clinical Research Center of Neurological Disease, the Second Affiliated Hospital of Soochow University, Suzhou 215004, China.', 'Jiangsu Key Laboratory of Translational Research and Therapy for Neuro-Psyc…	https://www.ncbi.nlm.nih.gov/pubmed/30243987/	['Alzheimer Disease/genetics/*metabolism', 'Amyloid Precursor Protein Secretases/genetics/*metabolism', '*Amyloid beta-Protein Precursor/genetics', 'Animals', 'Aspartic Acid Endopeptidases/genetics/*metabolism', 'Gene Knockdown Techniques/methods', 'HEK293 Cells', 'Humans', 'Lysosomes/genetics/*metabolism', 'Mice', 'Mice, Transgenic', '*Presenilin-1/genetics', 'Transferases (Other Substituted Pho…	["*Alzheimer's disease", '*Amyloid-beta', '*BACE1', '*Lipids', '*Lysosomal degradation', '*Sphingomyelin']
An In-Silico Investigation of Key Lysine Residues and Their Selection for Clearing off Abeta and Holo-AbetaPP Through Ubiquitination.	Interdisciplinary sciences, computational life sciences	2019	TRUE	FALSE	FALSE	FALSE	FALSE	FALSE	FALSE	TRUE	FALSE		Malicious progression of neurodegeneration is a consequence of toxic aggregates of proteins or peptides such as amyloid beta (Abeta) reported in Alzheimer's disease (AD). These aggregates hinder the electrochemical transmission at neuronal junctions and thus deteriorate neuronal-health by triggering dementia. Electrostatic and hydrophobic interactions among amino-acid residues are the governing p…	['Kumar D', 'Kumar P']	['Molecular Neuroscience and Functional Genomics Laboratory, Delhi Technological University (Formerly DCE), Delhi, 110042, India.', 'Molecular Neuroscience and Functional Genomics Laboratory, Delhi Technological University (Formerly DCE), Delhi, 110042, India. pravirkumar@dtu.ac.in.', 'Department of Biotechnology, Delhi Technological University (Formerly Delhi College of Engineering), Room# FW4TF…	https://www.ncbi.nlm.nih.gov/pubmed/30194628/		["Alzheimer's disease (AD)", 'Amyloid beta (Abeta)', 'Amyloid-beta precursor protein (AbetaPP)', 'Lysine (K)', 'Neurodegeneration', 'Ubiquitin proteasome system (UPS)']
Neuroprotective effects of bergenin in Alzheimer's disease: Investigation through molecular docking, in vitro and in vivo studies.	Behavioural brain research	2019	TRUE	FALSE	FALSE	FALSE	FALSE	FALSE	FALSE	TRUE	FALSE	*Alzheimer's / *Bergenin / *Cholinesterase / *SH-SY5Y / *Scopolamine / *Streptozotocin / Alzheimer Disease/*drug therapy/pathology / Benzopyrans/*metabolism/*pharmacology	Alzheimer's disease (AD) is an enervating and chronic progressive neurodegenerative disorder, occurring frequently in the elderly and adversely affecting intellectual capabilities and the cognitive processes. Bergenin possesses efficacious antioxidant, antiulcerogenic, anti-HIV, hepatoprotective, neuroprotective, anti-inflammatory and immunomodulatory activity along with antinociceptive effect an…	['Barai P', 'Raval N', 'Acharya S', 'Borisa A', 'Bhatt H', 'Acharya N']	['Institute of Pharmacy, Nirma University, S. G. Highway, Ahmedabad, Gujarat, 382481, India.', 'Institute of Pharmacy, Nirma University, S. G. Highway, Ahmedabad, Gujarat, 382481, India.', 'SSR College of Pharmacy, Sayli, Silvassa - 306230, U. T. of D&NH, India.', 'Institute of Pharmacy, Nirma University, S. G. Highway, Ahmedabad, Gujarat, 382481, India.', 'Institute of Pharmacy, Nirma University…	https://www.ncbi.nlm.nih.gov/pubmed/30118774/	['Acetylcholinesterase/metabolism', 'Alzheimer Disease/*drug therapy/pathology', 'Amnesia/metabolism', 'Amyloid Precursor Protein Secretases/metabolism', 'Amyloid beta-Peptides/metabolism', 'Animals', 'Aspartic Acid Endopeptidases/metabolism', 'Benzopyrans/*metabolism/*pharmacology', 'Brain/metabolism', 'Butyrylcholinesterase/metabolism', 'Cell Line', 'Disease Models, Animal', 'Glycogen Synthase …	["*Alzheimer's", '*Bergenin', '*Cholinesterase', '*SH-SY5Y', '*Scopolamine', '*Streptozotocin']
Investigation of intermolecular interactions and stability of verubecestat in the active site of BACE1: Development of first model from QM/MM-based charge density and MD analysis.	Journal of biomolecular structure & dynamics	2019	TRUE	FALSE	FALSE	FALSE	FALSE	FALSE	FALSE	FALSE	FALSE		Alzheimer disease (AD) is a cruel neurodegenerative disorder caused by the deposition of amyloid beta (Abeta) peptide inside the brain. The beta-secretase (beta amyloid precursor protein (APP) cleaving enzyme 1, BACE1) is one of the enzymes involved in the cleavage of APP that leads to the Abeta formation and it is the primary target for the treatment of AD. Recent report outlines that verubecest…	['Saravanan K', 'Sivanandam M', 'Hunday G', 'Mathiyalagan L', 'Kumaradhas P']	['a Laboratory of Biocrystallography and Computational Molecular Biology, Department of Physics , Periyar University , Salem 636 011 , Tamil Nadu , India.', 'a Laboratory of Biocrystallography and Computational Molecular Biology, Department of Physics , Periyar University , Salem 636 011 , Tamil Nadu , India.', 'a Laboratory of Biocrystallography and Computational Molecular Biology, Department of…	https://www.ncbi.nlm.nih.gov/pubmed/30044206/		['ADMET prediction', 'QM/MM-based charge density and electrostatic potential', 'intermolecular interaction', 'molecular dynamics', 'beta-Secretase (BACE1)-Verubecestat']
Resveratrol Induces Brain Resilience Against Alzheimer Neurodegeneration Through Proteostasis Enhancement.	Molecular neurobiology	2019	TRUE	FALSE	FALSE	FALSE	FALSE	FALSE	FALSE	TRUE	FALSE	Alzheimer Disease/*drug therapy/pathology / Brain/*drug effects/metabolism / Nootropic Agents/*pharmacology / Resveratrol/*pharmacology	Resveratrol is a natural compound that mimics the antioxidant and antiaging effects of caloric restriction, mainly mediated through SIRT1, a deacetylase that induces longevity and neuroprotection. We aimed to analyze the effects of resveratrol on the brain status of control non-transgenic (NoTg) and AD transgenic (3xTg-AD) mice to discern the mechanisms involved in a potential inducement of resil…	['Corpas R', 'Grinan-Ferre C', 'Rodriguez-Farre E', 'Pallas M', 'Sanfeliu C']	["Institut d'Investigacions Biomediques de Barcelona (IIBB), CSIC and IDIBAPS, Barcelona, Spain. ruben.corpas@iibb.csic.es.", 'CIBER Epidemiologia y Salud Publica (CIBERESP), Madrid, Spain. ruben.corpas@iibb.csic.es.', 'Faculty of Pharmacy and Food Sciences, Institut de Neurociencies, Universitat de Barcelona and CIBERNED, Barcelona, Spain.', "Institut d'Investigacions Biomediques de Barcelona (I…	https://www.ncbi.nlm.nih.gov/pubmed/29948950/	['Alzheimer Disease/*drug therapy/pathology', 'Amyloid beta-Peptides/metabolism', 'Amyloid beta-Protein Precursor/metabolism', 'Animals', 'Brain/*drug effects/metabolism', 'Disease Models, Animal', 'Hippocampus/drug effects/metabolism', 'Male', 'Mice, Transgenic', 'Neurons/drug effects/metabolism', 'Nootropic Agents/*pharmacology', 'Proteostasis/drug effects', 'Resveratrol/*pharmacology']	['3xTg-AD', 'Neuroprotection', 'Proteasome', 'Resveratrol', 'SIRT1']
Protein levels of ADAM10, BACE1, and PSEN1 in platelets and leukocytes of Alzheimer's disease patients.	European archives of psychiatry and clinical neuroscience	2019	TRUE	FALSE	FALSE	FALSE	FALSE	FALSE	FALSE	TRUE	FALSE		The clinical diagnosis of Alzheimer's disease (AD) is a probabilistic formulation that may lack accuracy particularly at early stages of the dementing process. Abnormalities in amyloid-beta precursor protein (APP) metabolism and in the level of APP secretases have been demonstrated in platelets, and to a lesser extent in leukocytes, of AD patients, with conflicting results. The aim of the present…	['Bram JMF', 'Talib LL', 'Joaquim HPG', 'Sarno TA', 'Gattaz WF', 'Forlenza OV']	['Laboratorio de Neurociencias (LIM-27), Departamento e Instituto de Psiquiatria, Hospital das Clinicas da Faculdade de Medicina da USP (HCFMUSP), Faculdade de Medicina, Universidade de Sao Paulo, Rua Doutor Ovidio Pires de Campos 785, Sao Paulo, SP, 05403-010, Brazil.', 'Laboratorio de Neurociencias (LIM-27), Departamento e Instituto de Psiquiatria, Hospital das Clinicas da Faculdade de Medicina…	https://www.ncbi.nlm.nih.gov/pubmed/29845446/		['ADAM10', "Alzheimer's disease", 'BACE1', 'Leukocyte', 'PSEN1', 'Platelet']
Cellular Trafficking of Amyloid Precursor Protein in Amyloidogenesis Physiological and Pathological Significance.	Molecular neurobiology	2019	TRUE	FALSE	FALSE	FALSE	FALSE	FALSE	TRUE	TRUE	FALSE	Amyloid beta-Peptides/*metabolism / Amyloid beta-Protein Precursor/*metabolism / Cell Membrane/*metabolism / Protein Transport/*physiology	The accumulation of excess intracellular or extracellular amyloid beta (Abeta) is one of the key pathological events in Alzheimer's disease (AD). Abeta is generated from the cleavage of amyloid precursor protein (APP) by beta secretase-1 (BACE1) and gamma secretase (gamma-secretase) within the cells. The endocytic trafficking of APP facilitates amyloidogenesis while at the cell surface, APP is pr…	['Manucat-Tan NB', 'Saadipour K', 'Wang YJ', 'Bobrovskaya L', 'Zhou XF']	['School of Pharmacy and Medical Sciences, Sansom Institute for Health Research, University of South Australia, Adelaide, South Australia, 5000, Australia. noralyn.manucat@gmail.com.', 'Departments of Cell Biology, Physiology and Neuroscience, and Psychiatry, Skirball Institute of Biomolecular Medicine, New York University Langone School of Medicine, New York, NY, USA.', 'Department of Neurology …	https://www.ncbi.nlm.nih.gov/pubmed/29797184/	['Alzheimer Disease/metabolism', 'Amyloid Precursor Protein Secretases/metabolism', 'Amyloid beta-Peptides/*metabolism', 'Amyloid beta-Protein Precursor/*metabolism', 'Animals', 'Cell Membrane/*metabolism', 'Humans', 'Protein Transport/*physiology']	['APP', 'Amyloidogenesis', 'BACE1', 'Cellular trafficking', 'Gamma-secretase']
Vascular endothelial growth factor improves the cognitive decline of Alzheimer's disease via concurrently inducing the expression of ADAM10 and reducing the expression of beta-site APP cleaving enzyme 1 in Tg2576 mice.	Neuroscience research	2019	TRUE	FALSE	FALSE	FALSE	FALSE	FALSE	FALSE	TRUE	FALSE	ADAM10 Protein/*metabolism / Alzheimer Disease/*metabolism/*psychology / Amyloid Precursor Protein Secretases/*metabolism / Aspartic Acid Endopeptidases/*metabolism / Brain/drug effects/*metabolism / Membrane Proteins/*metabolism / Vascular Endothelial Growth Factor A/administration & dosage/*metabolism	Alzheimer's disease (AD) is primarily characterized by the production and deposit of beta-amyloid protein (Abeta) in beta-amyloid plaques (APs). On this basis, we investigated whether vascular endothelial growth factor (VEGF), a growth factor with important neuroprotective activity, may provide a therapeutic opportunity for treating AD. We initially found that the expression and production of VEG…	['Guo H', 'Xia D', 'Liao S', 'Niu B', 'Tang J', 'Hu H', 'Qian H', 'Cao B']	['Department of Neurology, Jinan Clinical Medicine College of The Second Military Medical University, Jinan, 250000, China; Department of Neurology, Jinan Military General Hospital, Jinan, 250000, China.', 'Department of Neurology, Navy General Hospital of Chinese PLA, Beijing, 100048, China.', 'Department of Neurology, Jinan Military General Hospital, Jinan, 250000, China.', 'Department of Neuro…	https://www.ncbi.nlm.nih.gov/pubmed/29702127/	['ADAM10 Protein/*metabolism', 'Alzheimer Disease/*metabolism/*psychology', 'Amyloid Precursor Protein Secretases/*metabolism', 'Amyloid beta-Peptides/metabolism', 'Animals', 'Aspartic Acid Endopeptidases/*metabolism', 'Brain/drug effects/*metabolism', 'Disease Models, Animal', 'Down-Regulation', 'Maze Learning/drug effects', 'Membrane Proteins/*metabolism', 'Mice, Inbred C57BL', 'Mice, Transgeni…	['ADAM10', "Alzheimer's disease", 'BACE1', 'Vascular endothelial growth factor', 'beta-amyloid protein']
Density functional theory based probe of the affinity interaction of saccharide ligands with extra-cellular sialic acid residues.	Journal of biomolecular structure & dynamics	2019	TRUE	FALSE	FALSE	FALSE	FALSE	FALSE	FALSE	FALSE	FALSE		Changes in glycosylation pattern leads to malignant transformations among the cells. In combination with upregulated actions of sialyltransferases, it ultimately leads to differential expression of sialic acid (SA) at cell surface. Given its negative charge and localization to extracellular domain, SA has been exploited for the development of targeted theranostics using approaches, such as, catio…	['Patel A', 'Tiwari S', 'Jha PK']	['a Department of Physics, Faculty of Science , The Maharaja Sayajirao University of Baroda , Vadodara - 390 002 , India.', 'b Maliba Pharmacy College , UKA Tarsadia University, Gopal-Vidyanagar Campus , Surat , 394350 , India.', 'a Department of Physics, Faculty of Science , The Maharaja Sayajirao University of Baroda , Vadodara - 390 002 , India.']	https://www.ncbi.nlm.nih.gov/pubmed/29624120/		['AChE, Acetylcholine Esterase', 'ASDase, aspartate semialdehyde dehydrogenase', 'B3LYP, Becke 3-Parameter Lee, Yang and Parr', 'BACE1, Beta-secretase 1', 'BSSE, basis set superposition error', 'CK2, casein kinase 2', 'CMAS, cytidine monophosphate N-acetylneuraminic acid synthase', 'DFT, density functional theory', 'EcPLA, Echis carinatus Phospholipase A', 'FF, fukui function', 'GSK3beta, glycoge…
Identifying natural compounds as multi-target-directed ligands against Alzheimer's disease: an in silico approach.	Journal of biomolecular structure & dynamics	2019	TRUE	FALSE	FALSE	FALSE	FALSE	FALSE	FALSE	TRUE	FALSE		Alzheimer's disease (AD) is a multi-factorial disease, which can be simply outlined as an irreversible and progressive neurodegenerative disorder with an unclear root cause. It is a major cause of dementia in old aged people. In the present study, utilizing the structural and biological activity information of ligands for five important and mostly studied vital targets (i.e. cyclin-dependant kina…	['Ambure P', 'Bhat J', 'Puzyn T', 'Roy K']	['a Drug Theoretics and Cheminformatics Laboratory, Department of Pharmaceutical Technology , Jadavpur University , Kolkata 700 032 , India.', 'b Laboratory of Environmental Chemometrics, Faculty of Chemistry , University of Gdansk , ul. Wita Stwosza 63, Gdansk 80-308 , Poland.', 'b Laboratory of Environmental Chemometrics, Faculty of Chemistry , University of Gdansk , ul. Wita Stwosza 63, Gdansk…	https://www.ncbi.nlm.nih.gov/pubmed/29578387/		['3D, three-dimensional', 'ACh, acetylcholine', 'AChE, acetylcholinesterase', "AD, Alzheimer's disease", 'ADME, absorption, distribution, metabolism, and elimination', 'APP, amyloid precursor protein', 'AUROC, area under the ROC curve', "Alzheimer's disease", 'Abeta, amyloid beta', 'BACE1, beta-APP-cleaving enzyme 1', 'CDK5, cyclin-dependant kinase 5', 'FDA, food and drug administration', 'FN, fa…
beta-secretase inhibitors for Alzheimer's disease: identification using pharmacoinformatics.	Journal of biomolecular structure & dynamics	2019	TRUE	FALSE	FALSE	FALSE	FALSE	FALSE	FALSE	TRUE	TRUE	Amyloid Precursor Protein Secretases/antagonists & inhibitors/*chemistry / Enzyme Inhibitors/*chemistry/pharmacology / *Molecular Docking Simulation / *Molecular Dynamics Simulation / *Quantitative Structure-Activity Relationship	In this study we searched for potential beta-site amyloid precursor protein cleaving enzyme1 (BACE1) inhibitors using pharmacoinformatics. A large dataset containing 7155 known BACE1 inhibitors was evaluated for pharmacophore model generation. The final model (R = 0.950, RMSD = 1.094, Q(2) = 0.901, se = 0.332, rm2 = 0.901, Rpred2 = 0.756, sp = 0.468, rm-test2 = 0.667) was revealed with the import…	['Islam MA', 'Pillay TS']	['a Faculty of Health Sciences, Department of Chemical Pathology , University of Pretoria and National Health Laboratory Service Tshwane Academic Division , Pretoria , South Africa.', 'b School of Health Sciences , University of Kwazulu-Natal, Westville Campus , Durban , South Africa.', 'a Faculty of Health Sciences, Department of Chemical Pathology , University of Pretoria and National Health La…	https://www.ncbi.nlm.nih.gov/pubmed/29388503/	['Algorithms', 'Alzheimer Disease/drug therapy', 'Amyloid Precursor Protein Secretases/antagonists & inhibitors/*chemistry', 'Drug Discovery/methods', 'Enzyme Inhibitors/*chemistry/pharmacology', 'Humans', '*Molecular Docking Simulation', '*Molecular Dynamics Simulation', 'Molecular Structure', '*Quantitative Structure-Activity Relationship', 'ROC Curve', 'Reproducibility of Results']	['BACE1', 'BACE1 inhibitors', 'molecular docking', 'molecular dynamics', 'pharmacophore', 'virtual screening']
Docking, molecular dynamics, binding energy-MM-PBSA studies of naphthofuran derivatives to identify potential dual inhibitors against BACE-1 and GSK-3beta.	Journal of biomolecular structure & dynamics	2019	TRUE	FALSE	FALSE	FALSE	FALSE	FALSE	FALSE	TRUE	TRUE	Amyloid Precursor Protein Secretases/antagonists & inhibitors/*chemistry / Aspartic Acid Endopeptidases/antagonists & inhibitors/*chemistry / Enzyme Inhibitors/*chemistry/pharmacology / Glycogen Synthase Kinase 3 beta/antagonists & inhibitors/*chemistry / *Molecular Docking Simulation / *Molecular Dynamics Simulation	BACE-1 and GSK-3beta both are potential therapeutic drug targets for Alzheimer's disease. Recently, both these targets received attention for designing dual inhibitors. Till now only two scaffolds (triazinone and curcumin) derivatives have been reported as BACE-1 and GSK-3beta dual inhibitors. In our previous work, we have reported first in class dual inhibitor for BACE-1 and GSK-3beta. In this s…	['Kumar A', 'Srivastava G', 'Negi AS', 'Sharma A']	['a Biotechnology Division , CSIR-Central Institute of Medicinal and Aromatic Plants , P.O. CIMAP, Lucknow 226015 , Uttar Pradesh , India.', 'a Biotechnology Division , CSIR-Central Institute of Medicinal and Aromatic Plants , P.O. CIMAP, Lucknow 226015 , Uttar Pradesh , India.', 'b Chemical Sciences Division , CSIR-Central Institute of Medicinal and Aromatic Plants , P.O. CIMAP, Lucknow 226015 ,…	https://www.ncbi.nlm.nih.gov/pubmed/29310523/	['Amino Acid Sequence', 'Amyloid Precursor Protein Secretases/antagonists & inhibitors/*chemistry', 'Aspartic Acid Endopeptidases/antagonists & inhibitors/*chemistry', 'Binding Sites', 'Enzyme Inhibitors/*chemistry/pharmacology', 'Glycogen Synthase Kinase 3 beta/antagonists & inhibitors/*chemistry', 'Humans', 'Hydrogen Bonding', 'Ligands', 'Molecular Conformation', '*Molecular Docking Simulation'…	["Alzheimer's disease", 'BACE-1 and GSK-3beta', 'MM-PBSA', 'dual inhibitors', 'molecular dynamics']
New substituted aminopyrimidine derivatives as BACE1 inhibitors: in silico design, synthesis and biological assays.	Journal of biomolecular structure & dynamics	2019	TRUE	FALSE	FALSE	FALSE	FALSE	FALSE	FALSE	TRUE	TRUE	Amyloid Precursor Protein Secretases/antagonists & inhibitors/*chemistry / Aspartic Acid Endopeptidases/antagonists & inhibitors/*chemistry / Pyrimidines/chemical synthesis/*chemistry/pharmacology	We report in this work new substituted aminopyrimidine derivatives acting as inhibitors of the catalytic site of BACE1. These compounds were obtained from a molecular modeling study. The theoretical and experimental study reported here was carried out in several steps: docking analysis, Molecular Dynamics (MD) simulations, Quantum Theory Atom in Molecules (QTAIM) calculations, synthesis and bioas…	['Gutierrez LJ', 'Parravicini O', 'Sanchez E', 'Rodriguez R', 'Cobo J', 'Enriz RD']	['a Facultad de Quimica, Bioquimica y Farmacia , Universidad Nacional de San Luis , Chacabuco 915, 5700 San Luis , Argentina.', 'b IMIBIO-CONICET, UNSL , Chacabuco 915, 5700 San Luis , Argentina.', 'a Facultad de Quimica, Bioquimica y Farmacia , Universidad Nacional de San Luis , Chacabuco 915, 5700 San Luis , Argentina.', 'b IMIBIO-CONICET, UNSL , Chacabuco 915, 5700 San Luis , Argentina.', 'a F…	https://www.ncbi.nlm.nih.gov/pubmed/29301478/	['Amyloid Precursor Protein Secretases/antagonists & inhibitors/*chemistry', 'Aspartic Acid Endopeptidases/antagonists & inhibitors/*chemistry', 'Binding Sites', 'Biological Assay', 'Catalytic Domain', 'Drug Design', 'Humans', 'Molecular Conformation', 'Molecular Docking Simulation', 'Molecular Dynamics Simulation', 'Protein Binding', 'Pyrimidines/chemical synthesis/*chemistry/pharmacology', 'Qua…	['Alzheimer', 'BACE1 inhibitors', 'molecular modeling']
Amyloid precursor protein and amyloid precursor-like protein 2 have distinct roles in modulating myelination, demyelination, and remyelination of axons.	Glia	2019	TRUE	FALSE	FALSE	FALSE	FALSE	FALSE	FALSE	FALSE	FALSE	*amyloid precursor protein / *amyloid precursor-like protein / *cuprizone / *knockout / *myelin / Amyloid beta-Protein Precursor/genetics/*metabolism / Demyelinating Diseases/chemically induced/*metabolism / Myelin Sheath/*metabolism / Remyelination/*physiology	The identification of factors that regulate myelination provides important insight into the molecular mechanisms that coordinate nervous system development and myelin regeneration after injury. In this study, we investigated the role of amyloid precursor protein (APP) and its paralogue amyloid precursor-like protein 2 (APLP2) in myelination using APP and APLP2 knockout (KO) mice. Given that BACE1…	['Truong PH', 'Ciccotosto GD', 'Merson TD', 'Spoerri L', 'Chuei MJ', 'Ayers M', 'Xing YL', 'Emery B', 'Cappai R']	['Department of Pathology, The University of Melbourne, Melbourne, Victoria, Australia.', 'The Bio21 Molecular Science and Biotechnology Institute, The University of Melbourne, Melbourne, Victoria, Australia.', 'Department of Pharmacology and Therapeutics, The University of Melbourne, Melbourne, Victoria, Australia.', 'Department of Pathology, The University of Melbourne, Melbourne, Victoria, Aus…	https://www.ncbi.nlm.nih.gov/pubmed/30506868/	['Amyloid Precursor Protein Secretases/genetics/metabolism', 'Amyloid beta-Protein Precursor/genetics/*metabolism', 'Animals', 'Aspartic Acid Endopeptidases/genetics/metabolism', 'Axons/metabolism', 'Corpus Callosum/metabolism', 'Cuprizone', 'Demyelinating Diseases/chemically induced/*metabolism', 'Disease Models, Animal', 'Male', 'Mice', 'Mice, Knockout', 'Myelin Sheath/*metabolism', 'Oligodendr…	['*amyloid precursor protein', '*amyloid precursor-like protein', '*cuprizone', '*knockout', '*myelin']
Multi-target inhibitors against Alzheimer disease derived from 3-hydrazinyl 1,2,4-triazine scaffold containing pendant phenoxy methyl-1,2,3-triazole: Design, synthesis and biological evaluation.	Bioorganic chemistry	2019	TRUE	FALSE	FALSE	FALSE	FALSE	FALSE	FALSE	TRUE	TRUE	*1,2,4- triazine / *Alzheimer's disease / *Antioxidant / *BACE1 / *Metal chelator / *Neuroprotection / *Phenoxy methyl-1,2,3- triazole / *Drug Design / Neuroprotective Agents/*chemical synthesis/pharmacology/therapeutic use / Triazines/*chemistry/pharmacology/therapeutic use	Alzheimer's disease (AD) is a complex neurological disorder with diverse underlying pathological processes. Several lines of evidence suggest that BACE1 is a key enzyme in the pathogenesis of AD and its inhibition is of particular importance in AD treatment. Ten new 3-hydrazinyl-1,2,4-triazines bearing pendant aryl phenoxy methyl-1,2,3-triazole were synthesized as multifunctional ligands against …	['Yazdani M', 'Edraki N', 'Badri R', 'Khoshneviszadeh M', 'Iraji A', 'Firuzi O']	['Department of Chemistry, Khozestan Science and Research Branch, Islamic Azad University, Ahvaz, Iran; Department of Chemistry, Ahvaz Branch, Islamic Azad University, Ahvaz, Iran.', 'Medicinal and Natural Products Chemistry Research Center, Shiraz University of Medical Sciences, Shiraz, Iran. Electronic address: edrakin@sums.ac.ir.', 'Department of Chemistry, Ahvaz Branch, Islamic Azad Universit…	https://www.ncbi.nlm.nih.gov/pubmed/30530107/	['Alzheimer Disease/drug therapy/pathology', 'Amyloid Precursor Protein Secretases/antagonists & inhibitors/metabolism', 'Animals', 'Antioxidants/chemistry/metabolism', 'Apoptosis/drug effects', 'Binding Sites', '*Drug Design', 'Humans', 'Metals/chemistry/metabolism', 'Molecular Docking Simulation', 'Neuroprotective Agents/*chemical synthesis/pharmacology/therapeutic use', 'PC12 Cells', 'Rats', '…	['*1,2,4- triazine', "*Alzheimer's disease", '*Antioxidant', '*BACE1', '*Metal chelator', '*Neuroprotection', '*Phenoxy methyl-1,2,3- triazole']
Quantitative Analysis of (18)F-PF-06684511, a Novel PET Radioligand for Selective beta-Secretase 1 Imaging, in Nonhuman Primate Brain.	Journal of nuclear medicine : official publication, Society of Nuclear Medicine	2019	TRUE	FALSE	FALSE	FALSE	FALSE	FALSE	FALSE	TRUE	FALSE		beta-secretase 1 (BACE1) is a key enzyme in the generation of beta-amyloid, which is accumulated in the brain of Alzheimer disease patients. PF-06684511 was identified as a candidate PET ligand for imaging BACE1 in the brain and showed high specific binding in an initial assessment in a nonhuman primate (NHP) PET study using (18)F-PF-06684511. In this effort, we aimed to quantitatively evaluate t…	['Takano A', 'Chen L', 'Nag S', 'Brodney MA', 'Arakawa R', 'Chang C', 'Amini N', 'Doran SD', 'Dutra JK', 'McCarthy TJ', 'Nolan CE', "O'Neill BT", 'Villalobos A', 'Zhang L', 'Halldin C']	['Department of Clinical Neuroscience, Centre for Psychiatry Research, Karolinska Institutet and Stockholm County Council, Stockholm, Sweden akihiro.takano@ki.se.', 'Worldwide Research and Development, Pfizer Inc., Cambridge, Massachusetts; and.', 'Department of Clinical Neuroscience, Centre for Psychiatry Research, Karolinska Institutet and Stockholm County Council, Stockholm, Sweden.', 'Worldwi…	https://www.ncbi.nlm.nih.gov/pubmed/30530832/		['Alzheimer disease', 'BACE', 'PET', 'nonhuman primate']
Multidisciplinary approaches for targeting the secretase protein family as a therapeutic route for Alzheimer's disease.	Medicinal research reviews	2019	TRUE	FALSE	FALSE	FALSE	FALSE	FALSE	TRUE	TRUE	FALSE		The continual increase of the aging population worldwide renders Alzheimer's disease (AD) a global prime concern. Several attempts have been focused on understanding the intricate complexity of the disease's development along with the on- andgoing search for novel therapeutic strategies. Incapability of existing AD drugs to effectively modulate the pathogenesis or to delay the progression of the …	['Schaduangrat N', 'Prachayasittikul V', 'Choomwattana S', 'Wongchitrat P', 'Phopin K', 'Suwanjang W', 'Malik AA', 'Vincent B', 'Nantasenamat C']	['Faculty of Medical Technology, Center of Data Mining and Biomedical Informatics, Mahidol University, Bangkok, Thailand.', 'Faculty of Medical Technology, Center of Data Mining and Biomedical Informatics, Mahidol University, Bangkok, Thailand.', 'Faculty of Medical Technology, Center of Data Mining and Biomedical Informatics, Mahidol University, Bangkok, Thailand.', 'Faculty of Medical Technolog…	https://www.ncbi.nlm.nih.gov/pubmed/30628099/		['ADAM', "Alzheimer's disease", 'BACE1', 'amyloid peptide', 'computational modeling', 'drug design', 'drug discovery', 'neurodegenerative disease', 'polypharmacology', 'presenilin', 'secretase', 'therapy', 'betaAPP']
Lack of beta-amyloid cleaving enzyme-1 (BACE1) impairs long-term synaptic plasticity but enhances granule cell excitability and oscillatory activity in the dentate gyrus in vivo.	Brain structure & function	2019	TRUE	FALSE	FALSE	FALSE	FALSE	FALSE	FALSE	TRUE	FALSE	Amyloid Precursor Protein Secretases/*deficiency/genetics / Aspartic Acid Endopeptidases/*deficiency/genetics / Biological Clocks/*genetics / Dentate Gyrus/*cytology / Neuronal Plasticity/*genetics / Perforant Pathway/*cytology	BACE1 is a beta-secretase involved in the cleavage of amyloid precursor protein and the pathogenesis of Alzheimer's disease (AD). The entorhinal cortex and the dentate gyrus are important for learning and memory, which are affected in the early stages of AD. Since BACE1 is a potential target for AD therapy, it is crucial to understand its physiological role in these brain regions. Here, we examin…	['Vnencak M', 'Scholvinck ML', 'Schwarzacher SW', 'Deller T', 'Willem M', 'Jedlicka P']	['Institute of Clinical Neuroanatomy, Neuroscience Center, Goethe University, Frankfurt am Main, Germany. matej.vnencak@tyks.fi.', 'Otorhinolaryngology, Head and Neck Surgery, Turku University Hospital, University of Turku, PL 52, 20521, Turku, Finland. matej.vnencak@tyks.fi.', 'Ernst Strungmann Institute (ESI) for Neuroscience in Cooperation with Max Planck Society, Frankfurt am Main, Germany.',…	https://www.ncbi.nlm.nih.gov/pubmed/30701309/	['Action Potentials/genetics', 'Amyloid Precursor Protein Secretases/*deficiency/genetics', 'Animals', 'Aspartic Acid Endopeptidases/*deficiency/genetics', 'Biological Clocks/*genetics', 'Biophysics', 'Dentate Gyrus/*cytology', 'Electric Stimulation', 'Excitatory Postsynaptic Potentials/genetics', 'Male', 'Mice', 'Mice, Knockout', 'Neuronal Plasticity/*genetics', 'Neurons', 'Perforant Pathway/*cy…	["Alzheimer's disease", 'Electrophysiology', 'LTP', 'Local field potentials (LFPs)', 'Population spike']
Inhibition of MAPKs Signaling Pathways Prevents Acrolein-Induced Neurotoxicity in HT22 Mouse Hippocampal Cells.	Biological & pharmaceutical bulletin	2019	TRUE	FALSE	FALSE	FALSE	FALSE	FALSE	FALSE	TRUE	FALSE	Acrolein/*toxicity / Hippocampus/*drug effects/metabolism/pathology / MAP Kinase Signaling System/*drug effects / Mitogen-Activated Protein Kinases/*antagonists & inhibitors / Neurons/*drug effects/metabolism/pathology	Activation of mitogen-activated protein kinases (MAPKs) in neurons may underlie the pathogenesis of Alzheimer's disease (AD). Acrolein, a ubiquitous pollutant, has been reported to implicate in the etiology of AD. Our previous data showed that acrolein changed the levels of key AD-associated proteins, including advanced glycation end products (RAGE), A-disintegrin and metalloprotease (ADAM-10), a…	['Liu M', 'Huang Y', 'Qin J', 'Wang Y', 'Ke B', 'Yang Y']	['Department of Traditional Chinese Medicine, the First Affiliated Hospital, Sun Yat-sen University.', 'Department of Traditional Chinese Medicine, the First Affiliated Hospital, Sun Yat-sen University.', 'Department of Traditional Chinese Medicine, the First Affiliated Hospital, Sun Yat-sen University.', 'Department of Traditional Chinese Medicine, the Eastern Hospital of the First Affiliated Ho…	https://www.ncbi.nlm.nih.gov/pubmed/30700647/	['ADAM10 Protein/metabolism', 'Acrolein/*toxicity', 'Amyloid Precursor Protein Secretases/metabolism', 'Animals', 'Apoptosis/drug effects', 'Aspartic Acid Endopeptidases/metabolism', 'Cell Culture Techniques', 'Cell Line', 'Enzyme Inhibitors/pharmacology', 'Hippocampus/*drug effects/metabolism/pathology', 'MAP Kinase Signaling System/*drug effects', 'Mice', 'Mitogen-Activated Protein Kinases/*ant…	["Alzheimer's disease", 'acrolein', 'inhibitor', 'mitogen-activated protein kinase']
Bennett acceptance ratio method to calculate the binding free energy of BACE1 inhibitors: Theoretical model and design of new ligands of the enzyme.	Chemical biology & drug design	2019	TRUE	FALSE	FALSE	FALSE	FALSE	FALSE	FALSE	TRUE	FALSE		In recent years, the design, development, and evaluation of several inhibitors of the BACE1 enzyme, as part of Alzheimer's treatment, have gathered the scientific community's interest. Here, a linear regression model was built using binding free energy calculations through the Bennett acceptance ratio method for 20 known inhibitors of the BACE1 enzyme, with a Pearson coefficient of R = 0.88 and R…	['Gutierrez M', 'Vallejos GA', 'Cortes MP', 'Bustos C']	['Laboratorio de Sintesis Organica y Actividades Biologicas (LSO-Act-Bio), Instituto de Quimica de los Recursos Naturales, Universidad de Talca, Talca, Chile.', 'Facultad de Ciencias, Instituto de Ciencias Quimicas, Universidad Austral de Chile, Valdivia, Chile.', 'Escuela de Quimica y Farmacia, Facultad de Farmacia, Universidad de Valparaiso, Valparaiso, Chile.', 'Facultad de Ciencias, Instituto…	https://www.ncbi.nlm.nih.gov/pubmed/30693676/		["Alzheimer's disease", 'BACE1 inhibitors', 'Bennett acceptance ratio', 'binding free energy', 'drugs design']
Reduction of the expression of the late-onset Alzheimer's disease (AD) risk-factor BIN1 does not affect amyloid pathology in an AD mouse model.	The Journal of biological chemistry	2019	TRUE	FALSE	FALSE	FALSE	FALSE	FALSE	FALSE	TRUE	FALSE	*5XFAD / *APP / *Alzheimer disease / *BACE1 / *BIN1 / *GWAS / *amphiphysin / *amyloid / *amyloid precursor protein (APP) / *beta-amyloid (AB) / *beta-secretase 1 (BACE1) / *endocytosis / *neurodegeneration / *pathogenesis / *secretase / Adaptor Proteins, Signal Transducing/*genetics / Alzheimer Disease/genetics/*metabolism / Amyloid beta-Peptides/*metabolism / Amyloid beta-Protein Precursor/*meta…	Alzheimer's disease (AD) is pathologically characterized by the deposition of the beta-amyloid (Abeta) peptide in senile plaques in the brain, leading to neuronal dysfunction and eventual decline in cognitive function. Genome-wide association studies have identified the bridging integrator 1 (BIN1) gene within the second most significant susceptibility locus for late-onset AD. BIN1 is a member of…	['Andrew RJ', 'De Rossi P', 'Nguyen P', 'Kowalski HR', 'Recupero AJ', 'Guerbette T', 'Krause SV', 'Rice RC', 'Laury-Kleintop L', 'Wagner SL', 'Thinakaran G']	['From the Department of Neurobiology, The University of Chicago, Chicago, Illinois, 60637.', 'From the Department of Neurobiology, The University of Chicago, Chicago, Illinois, 60637.', 'Department of Neurosciences, University of California, San Diego, La Jolla, California, 92093.', 'From the Department of Neurobiology, The University of Chicago, Chicago, Illinois, 60637.', 'From the Department …	https://www.ncbi.nlm.nih.gov/pubmed/30692199/	['Adaptor Proteins, Signal Transducing/*genetics', 'Alzheimer Disease/genetics/*metabolism', 'Amyloid Precursor Protein Secretases/metabolism', 'Amyloid beta-Peptides/*metabolism', 'Amyloid beta-Protein Precursor/*metabolism', 'Animals', 'Aspartic Acid Endopeptidases/metabolism', 'Brain/metabolism', 'Disease Models, Animal', 'Endocytosis', 'Endosomes/metabolism', 'Female', '*Genetic Predispositio…	['*5XFAD', '*APP', '*Alzheimer disease', '*BACE1', '*BIN1', '*GWAS', '*amphiphysin', '*amyloid', '*amyloid precursor protein (APP)', '*beta-amyloid (AB)', '*beta-secretase 1 (BACE1)', '*endocytosis', '*neurodegeneration', '*pathogenesis', '*secretase']
NKX6.3 protects against gastric mucosal atrophy by downregulating beta-amyloid production.	World journal of gastroenterology	2019	TRUE	FALSE	FALSE	FALSE	FALSE	FALSE	FALSE	FALSE	FALSE	Amyloid beta-Peptides/*genetics/metabolism / Gastritis, Atrophic/microbiology/*pathology / Helicobacter Infections/microbiology/*pathology / Homeodomain Proteins/genetics/*metabolism / Precancerous Conditions/microbiology/*pathology / Stomach Neoplasms/microbiology/*pathology/surgery / Transcription Factors/genetics/*metabolism	BACKGROUND: Atrophic gastritis is characterized by loss of appropriate glands and reduction in gastric secretory function due to chronic inflammatory processes in gastric mucosa. Moreover, atrophic gastritis is considered as a precancerous condition of gastric cancer. However, little is known about the molecular mechanism underlying gastric mucosal atrophy and its contribution to gastric carcinog…	['Yoon JH', 'Lee YS', 'Kim O', 'Ashktorab H', 'Smoot DT', 'Nam SW', 'Park WS']	['Department of Pathology, College of Medicine, The Catholic University of Korea, Seoul 06591, South Korea.', 'Department of Hospital Pathology, College of Medicine, The Catholic University of Korea, Seoul 06591, South Korea.', 'Department of Pathology, College of Medicine, The Catholic University of Korea, Seoul 06591, South Korea.', 'Department of Medicine, Howard University, Washington, DC 200…	https://www.ncbi.nlm.nih.gov/pubmed/30686901/	['Amyloid beta-Peptides/*genetics/metabolism', 'Antigens, Bacterial/analysis', 'Bacterial Proteins/analysis', 'Carcinogenesis/pathology', 'Cell Line', 'Down-Regulation', 'Epithelial Cells', 'Gastrectomy', 'Gastric Mucosa/cytology/pathology/surgery', 'Gastritis, Atrophic/microbiology/*pathology', 'Helicobacter Infections/microbiology/*pathology', 'Helicobacter pylori/isolation & purification', 'Ho…	['Amyloid beta', 'Atrophy', 'Gastric mucosa', 'Gastrokine 1', 'NKX6.3']
Structural bioinformatics-based identification of putative plant based lead compounds for Alzheimer Disease Therapy.	Computational biology and chemistry	2019	TRUE	FALSE	FALSE	FALSE	FALSE	FALSE	FALSE	TRUE	FALSE	Alzheimer Disease/*drug therapy / *Computational Biology / Flavonoids/chemistry/*therapeutic use / Plant Extracts/chemistry/*therapeutic use / Triterpenes/chemistry/*therapeutic use	Plant based lead compounds have been historically incredible as a source of therapeutic agents for various complex disorders including Alzheimer's disease (AD). AD is one of the leading neurodegenerative disorder in which the underlying risk factors remain largely unclear and presently, there is no disease modifying treatment available. Despite its potential, to date only few compounds have enter…	['Borah K', 'Sharma S', 'Silla Y']	['Bioinformatics Infrastructure Facility Center, Biological Sciences & Technology Division, CSIR-North-East Institute of Science and Technology, Jorhat, Assam, 785006, India. Electronic address: bio.sillayumnam@gmail.com.', 'Bioinformatics Infrastructure Facility Center, Biological Sciences & Technology Division, CSIR-North-East Institute of Science and Technology, Jorhat, Assam, 785006, India.',…	https://www.ncbi.nlm.nih.gov/pubmed/30677568/	['Alzheimer Disease/*drug therapy', 'Bacopa/chemistry', '*Computational Biology', 'Flavonoids/chemistry/*therapeutic use', 'Humans', 'Molecular Docking Simulation', 'Molecular Structure', 'Morus/chemistry', 'Plant Extracts/chemistry/*therapeutic use', 'Triterpenes/chemistry/*therapeutic use', 'Withania/chemistry']	['Binding sites', 'Docking', 'Molecular dynamic simulation', 'Pharmacokinetics', 'Plant-base lead compounds']
TFEB-mediated Enhancement of the Autophagy-lysosomal Pathway Dually Modulates the Process of Amyloid beta-Protein Generation in Neurons.	Neuroscience	2019	TRUE	FALSE	FALSE	FALSE	FALSE	FALSE	FALSE	TRUE	FALSE	*ADAM10 / *Alzheimer / *Abeta / *TFEB / *autophagy-lysosomal pathway / *neuron / Amyloid beta-Peptides/*metabolism / *Autophagy / Basic Helix-Loop-Helix Leucine Zipper Transcription Factors/*metabolism / Cerebral Cortex/*metabolism / Lysosomes/*metabolism / Neurons/*metabolism	Abnormalities of the autophagy-lysosomal pathway (ALP) have been implicated in the pathology of Alzheimer's disease (AD). Activation of TFEB (transcription factor EB), a master regulator of the ALP, leads to ALP facilitation. The present study sought to clarify whether TFEB-mediated ALP facilitation influences the process of amyloid beta-protein (Abeta) generation in neurons. TFEB was overexpress…	['Yamamoto F', 'Taniguchi K', 'Mamada N', 'Tamaoka A', 'Kametani F', 'Lakshmana MK', 'Araki W']	['Department of Demyelinating Disease and Aging, National Institute of Neuroscience, NCNP, Kodaira, Tokyo 187-8502, Japan; Department of Neurology, Faculty of Medicine, University of Tsukuba, Tsukuba, Ibaraki 305-8575, Japan.', 'Department of Demyelinating Disease and Aging, National Institute of Neuroscience, NCNP, Kodaira, Tokyo 187-8502, Japan.', 'Department of Neurology, Faculty of Medicine, …	https://www.ncbi.nlm.nih.gov/pubmed/30677488/	['ADAM10 Protein/metabolism', 'Amyloid beta-Peptides/*metabolism', 'Amyloid beta-Protein Precursor/metabolism', 'Animals', '*Autophagy', 'Basic Helix-Loop-Helix Leucine Zipper Transcription Factors/*metabolism', 'Cerebral Cortex/*metabolism', 'Lysosomes/*metabolism', 'Neurons/*metabolism', 'Peptide Fragments/metabolism', 'Primary Cell Culture', 'Proteasome Endopeptidase Complex/metabolism', 'Rats…	['*ADAM10', '*Alzheimer', '*Abeta', '*TFEB', '*autophagy-lysosomal pathway', '*neuron']
French maritime pine bark treatment decelerates plaque development and improves spatial memory in Alzheimer's disease mice.	Phytomedicine : international journal of phytotherapy and phytopharmacology	2019	TRUE	FALSE	FALSE	FALSE	FALSE	FALSE	FALSE	TRUE	FALSE	Alzheimer Disease/*drug therapy/physiopathology / Brain/*drug effects/metabolism/pathology / Flavonoids/*pharmacology / Plant Extracts/*pharmacology / Spatial Memory/*drug effects	BACKGROUND: Plant extracts are increasingly investigated as potential drugs against Alzheimer's disease (AD) and dementia in general. Pycnogenol is an extract from the bark of the French maritime pine (Pinus pinaster Aiton subsp. atlantica) with known anti-oxidative and neuroprotective effects. HYPOTHESIS/PURPOSE: Pycnogenol is thought to improve cognitive functions in elderly. We wanted to inves…	['Paarmann K', 'Prakash SR', 'Krohn M', 'Mohle L', 'Brackhan M', 'Bruning T', 'Eiriz I', 'Pahnke J']	['Department of Neuro-/Pathology, Translational Neurodegeneration Research and Neuropathology Lab, University of Oslo (UiO) and Oslo University Hospital (OUS), Oslo, Norway; LIED, University of Lubeck, Lubeck, Germany.', 'Department of Neuro-/Pathology, Translational Neurodegeneration Research and Neuropathology Lab, University of Oslo (UiO) and Oslo University Hospital (OUS), Oslo, Norway.', 'De…	https://www.ncbi.nlm.nih.gov/pubmed/30668321/	['Aged', 'Alzheimer Disease/*drug therapy/physiopathology', 'Amyloid beta-Peptides/metabolism', 'Animals', 'Astrocytes/drug effects', 'Brain/*drug effects/metabolism/pathology', 'Cognition/drug effects', 'Cognitive Dysfunction/drug therapy', 'Disease Models, Animal', 'Enzymes/genetics/metabolism', 'Female', 'Flavonoids/*pharmacology', 'Humans', 'Mice, Transgenic', 'Neurons/drug effects', 'Neuropr…	['Alzheimer s disease', 'Pycnogenol', 'beta-amyloid, pine bark']
Adalimumab improves cognitive impairment, exerts neuroprotective effects and attenuates neuroinflammation in an Abeta1-40-injected mouse model of Alzheimer's disease.	Cytotherapy	2019	TRUE	FALSE	FALSE	FALSE	FALSE	FALSE	FALSE	TRUE	FALSE		The pathogenesis of Alzheimer's disease (AD) is associated with an increased inflammatory response via activated microglia and astrocytes. In the present study, we investigated whether treatment with the anti-tumor necrosis factor alpha (TNF-alpha) monoclonal antibody adalimumab can improve cognitive function and reduce AD pathology in Abeta1-40-injected animal models of AD, as well as the mechan…	['Park J', 'Lee SY', 'Shon J', 'Kim K', 'Lee HJ', 'Kim KA', 'Lee BY', 'Oh SH', 'Kim NK', 'Kim OJ']	['Department of Neurology, CHA Bundang Medical Center, CHA University, Seongnam, Gyeonggi, Republic of Korea.', 'Department of Neurology, CHA Bundang Medical Center, CHA University, Seongnam, Gyeonggi, Republic of Korea.', 'Department of Neurology, CHA Bundang Medical Center, CHA University, Seongnam, Gyeonggi, Republic of Korea.', 'Department of Neurology, CHA Bundang Medical Center, CHA Univers…	https://www.ncbi.nlm.nih.gov/pubmed/31076196/		["Alzheimer's disease", 'adalimumab', 'neuroinflammation', 'neuroprotection']
Royal jelly peptides: potential inhibitors of beta-secretase in N2a/APP695swe cells.	Scientific reports	2019	TRUE	FALSE	FALSE	FALSE	FALSE	FALSE	FALSE	FALSE	FALSE	[]	Royal jelly (RJ) is a type of natural health product with a long history of use. Royal jelly peptides (RJPs) obtained from RJ have numerous bioactivities. To study the neuroprotective effect of RJPs, major royal jelly proteins were digested into crude RJPs and subsequently purified by RP-HPLC. Purified RJP fractions were evaluated in N2a/APP695swe cells. Our results indicated that purified royal …	['Zhang X', 'Yu Y', 'Sun P', 'Fan Z', 'Zhang W', 'Feng C']	["Beijing Key Laboratory of Protection and Utilization of Chinese Medicine, Beijing Normal University, Beijing, People's Republic of China.", "Beijing Key Laboratory of Protection and Utilization of Chinese Medicine, Beijing Normal University, Beijing, People's Republic of China.", "Beijing Key Laboratory of Protection and Utilization of Chinese Medicine, Beijing Normal University, Beijing, Peopl…	https://www.ncbi.nlm.nih.gov/pubmed/30655564/
3K3A-activated protein C blocks amyloidogenic BACE1 pathway and improves functional outcome in mice.	The Journal of experimental medicine	2019	TRUE	FALSE	FALSE	FALSE	FALSE	FALSE	FALSE	TRUE	FALSE	Alzheimer Disease/*drug therapy/genetics/metabolism/pathology / Amyloid Precursor Protein Secretases/genetics/*metabolism / Aspartic Acid Endopeptidases/genetics/*metabolism / Protein C/*pharmacology / Recombinant Proteins/*pharmacology / Signal Transduction/*drug effects/genetics	3K3A-activated protein C (APC), a cell-signaling analogue of endogenous blood serine protease APC, exerts vasculoprotective, neuroprotective, and anti-inflammatory activities in rodent models of stroke, brain injury, and neurodegenerative disorders. 3K3A-APC is currently in development as a neuroprotectant in patients with ischemic stroke. Here, we report that 3K3A-APC inhibits BACE1 amyloidogeni…	['Lazic D', 'Sagare AP', 'Nikolakopoulou AM', 'Griffin JH', 'Vassar R', 'Zlokovic BV']	['Zilkha Neurogenetic Institute, Keck School of Medicine, University of Southern California, Los Angeles, CA.', 'Department of Physiology and Neuroscience, Keck School of Medicine, University of Southern California, Los Angeles, CA.', 'Department of Neurobiology, Institute for Biological Research, University of Belgrade, Belgrade, Republic of Serbia.', 'Zilkha Neurogenetic Institute, Keck School …	https://www.ncbi.nlm.nih.gov/pubmed/30647119/	['Alzheimer Disease/*drug therapy/genetics/metabolism/pathology', 'Amyloid Precursor Protein Secretases/genetics/*metabolism', 'Amyloid beta-Peptides/genetics/metabolism', 'Animals', 'Aspartic Acid Endopeptidases/genetics/*metabolism', 'Disease Models, Animal', 'Mice', 'Mice, Transgenic', 'Protein C/*pharmacology', 'Recombinant Proteins/*pharmacology', 'Signal Transduction/*drug effects/genetics']
The role of membrane trafficking in the processing of amyloid precursor protein and production of amyloid peptides in Alzheimer's disease.	Biochimica et biophysica acta. Biomembranes	2019	TRUE	FALSE	FALSE	FALSE	FALSE	FALSE	TRUE	TRUE	FALSE	*Alzheimer's disease / *Amyloid precursor protein / *BACE1 / *Membrane transport / *Microglia / *Neurons / *Trans-Golgi network / Alzheimer Disease/genetics/*metabolism/pathology / Amyloid Precursor Protein Secretases/genetics/*metabolism / Amyloid beta-Peptides/genetics/*metabolism / Amyloid beta-Protein Precursor/genetics/*metabolism / Aspartic Acid Endopeptidases/genetics/*metabolism / Cell Me…	Alzheimer's disease (AD) is characterized by progressive accumulation of misfolded proteins, which form senile plaques and neurofibrillary tangles, and the release of inflammatory mediators by innate immune responses. beta-Amyloid peptide (Abeta) is derived from sequential processing of the amyloid precursor protein (APP) by membrane-bound proteases, namely the beta-secretase, BACE1, and gamma-se…	['Tan JZA', 'Gleeson PA']	['The Department of Biochemistry and Molecular Biology and Bio21 Molecular Science and Biotechnology Institute, The University of Melbourne, Victoria 3010, Australia.', 'The Department of Biochemistry and Molecular Biology and Bio21 Molecular Science and Biotechnology Institute, The University of Melbourne, Victoria 3010, Australia. Electronic address: pgleeson@unimelb.edu.au.']	https://www.ncbi.nlm.nih.gov/pubmed/30639513/	['Alzheimer Disease/genetics/*metabolism/pathology', 'Amyloid Precursor Protein Secretases/genetics/*metabolism', 'Amyloid beta-Peptides/genetics/*metabolism', 'Amyloid beta-Protein Precursor/genetics/*metabolism', 'Aspartic Acid Endopeptidases/genetics/*metabolism', 'Cell Membrane/genetics/*metabolism/pathology', 'Genome-Wide Association Study', 'Humans', 'Protein Transport']	["*Alzheimer's disease", '*Amyloid precursor protein', '*BACE1', '*Membrane transport', '*Microglia', '*Neurons', '*Trans-Golgi network']
Highly Selective and Potent Human beta-Secretase 2 (BACE2) Inhibitors against Type 2 Diabetes: Design, Synthesis, X-ray Structure and Structure-Activity Relationship Studies.	ChemMedChem	2019	TRUE	FALSE	FALSE	FALSE	FALSE	FALSE	FALSE	FALSE	FALSE	*BACE2 inhibitors / *Tmem27 / *structure-based design / *type 2 diabetes / *beta-secretase 2 / Amyloid Precursor Protein Secretases/*antagonists & inhibitors / Aspartic Acid Endopeptidases/*antagonists & inhibitors / Diabetes Mellitus, Type 2/*drug therapy / Enzyme Inhibitors/*chemical synthesis/pharmacology / Ethylamines/*chemical synthesis/pharmacology / Hypoglycemic Agents/*chemical synthesis/…	Herein we present the design, synthesis, and biological evaluation of potent and highly selective beta-secretase 2 (memapsin 1, beta-site amyloid precursor protein cleaving enzyme 2, or BACE 2) inhibitors. BACE2 has been recognized as an exciting new target for type 2 diabetes. The X-ray structure of BACE1 bound to inhibitor 2 a {N(3) -[(1S,2R)-1-benzyl-2-hydroxy-3-[[(1S,2S)-2-hydroxy-1-(isobutyl…	['Ghosh AK', 'Brindisi M', 'Yen YC', 'Lendy EK', 'Kovela S', 'Cardenas EL', 'Reddy BS', 'Rao KV', 'Downs D', 'Huang X', 'Tang J', 'Mesecar AD']	['Department of Chemistry and Department of Medicinal Chemistry and Molecular Pharmacology, Purdue University, West Lafayette, IN, 47907, USA.', 'Department of Chemistry and Department of Medicinal Chemistry and Molecular Pharmacology, Purdue University, West Lafayette, IN, 47907, USA.', 'Department of Biochemistry, Purdue University, West Lafayette, IN, 47907, USA.', 'Department of Biochemistry,…	https://www.ncbi.nlm.nih.gov/pubmed/30637955/	['Amyloid Precursor Protein Secretases/*antagonists & inhibitors', 'Aspartic Acid Endopeptidases/*antagonists & inhibitors', 'Binding Sites', 'Crystallography, X-Ray', 'Diabetes Mellitus, Type 2/*drug therapy', 'Drug Evaluation, Preclinical/methods', 'Enzyme Inhibitors/*chemical synthesis/pharmacology', 'Ethylamines/*chemical synthesis/pharmacology', 'Humans', 'Hypoglycemic Agents/*chemical synth…	['*BACE2 inhibitors', '*Tmem27', '*structure-based design', '*type 2 diabetes', '*beta-secretase 2']
Chronic Sleep Restriction Induces Abeta Accumulation by Disrupting the Balance of Abeta Production and Clearance in Rats.	Neurochemical research	2019	TRUE	FALSE	FALSE	FALSE	FALSE	FALSE	FALSE	TRUE	FALSE	Amyloid beta-Peptides/biosynthesis/*metabolism / Hippocampus/*metabolism/pathology / Peptide Fragments/biosynthesis/*metabolism / Prefrontal Cortex/*metabolism/pathology / Sleep Deprivation/complications/*metabolism/pathology	Amyloid-beta (Abeta) plays an important role in Alzheimer's disease (AD) pathogenesis, and growing evidence has shown that poor sleep quality is one of the risk factors for AD, but the mechanisms of sleep deprivation leading to AD have still not been fully demonstrated. In the present study, we used wild-type (WT) rats to determine the effects of chronic sleep restriction (CSR) on Abeta accumulat…	['Zhao B', 'Liu P', 'Wei M', 'Li Y', 'Liu J', 'Ma L', 'Shang S', 'Jiang Y', 'Huo K', 'Wang J', 'Qu Q']	["Department of Neurology, The First Affiliated Hospital of Xi'an Jiaotong University, 277 West Yanta Rd, 710061, Xi'an, China.", "Department of Neurology, The First Affiliated Hospital of Xi'an Jiaotong University, 277 West Yanta Rd, 710061, Xi'an, China.", "Department of Neurology, Shaanxi Provincial People's Hospital, Xi'an, China.", "Department of Neurology, The First Affiliated Hospital of X…	https://www.ncbi.nlm.nih.gov/pubmed/30632087/	['Amyloid beta-Peptides/biosynthesis/*metabolism', 'Animals', 'Hippocampus/*metabolism/pathology', 'Male', 'Maze Learning/physiology', 'Peptide Fragments/biosynthesis/*metabolism', 'Prefrontal Cortex/*metabolism/pathology', 'Random Allocation', 'Rats', 'Rats, Sprague-Dawley', 'Sleep Deprivation/complications/*metabolism/pathology']	["Alzheimer's disease", 'Amyloid-beta accumulation', 'BACE1', 'Chronic sleep restriction', 'LRP-1', 'RAGE']
BACE2, a conditional beta-secretase, contributes to Alzheimer's disease pathogenesis.	JCI insight	2019	TRUE	FALSE	FALSE	FALSE	FALSE	FALSE	FALSE	TRUE	FALSE		Deposition of amyloid-beta protein (Abeta) to form neuritic plaques is the characteristic neuropathology of Alzheimer's disease (AD). Abeta is generated from amyloid precursor protein (APP) by beta- and gamma-secretase cleavages. BACE1 is the beta-secretase and its inhibition induces severe side effects, whereas its homolog BACE2 normally suppresses Abeta by cleaving APP/Abeta at the theta-site (…	['Wang Z', 'Xu Q', 'Cai F', 'Liu X', 'Wu Y', 'Song W']	['The National Clinical Research Center for Geriatric Disease, Xuanwu Hospital, Capital Medical University, Beijing, China.', 'Townsend Family Laboratories, Department of Psychiatry, The University of British Columbia, Vancouver, British Columbia, Canada.', 'Advanced Innovation Center for Human Brain Protection, Capital Medical University, Beijing, China.', 'Townsend Family Laboratories, Departme…	https://www.ncbi.nlm.nih.gov/pubmed/30626751/		["Alzheimer's disease", 'Neuroscience']
Structure-Based Survey of the Binding Modes of BACE1 Inhibitors.	ACS chemical neuroscience	2019	TRUE	FALSE	FALSE	FALSE	FALSE	FALSE	FALSE	TRUE	FALSE	*Alzheimer's disease / *BACE1 / *inhibitor / *ligand binding mode / *subsite / *substructure	BACE1 is a key aspartic protease that cleaves the amyloid precursor protein to generate of the amyloid peptide that is believed to be responsible for the Alzheimer's disease amyloid cascade. It is thus recognized as a promising therapeutic target for Alzheimer's disease treatment, and large efforts have been made in the discovery of novel BACE1 inhibitors. This Review presents a systematic mining…	['Hu H', 'Chen Z', 'Xu X', 'Xu Y']	['CAS Key Laboratory of Receptor Research, Drug Discovery and Design Center , Shanghai Institute of Materia Medica, Chinese Academy of Sciences (CAS) , Shanghai 201203 , China.', 'School of Pharmacy , University of Chinese Academy of Sciences , Beijing 100049 , China.', 'CAS Key Laboratory of Receptor Research, Drug Discovery and Design Center , Shanghai Institute of Materia Medica, Chinese Acade…	https://www.ncbi.nlm.nih.gov/pubmed/30540177/		["*Alzheimer's disease", '*BACE1', '*inhibitor', '*ligand binding mode', '*subsite', '*substructure']
A cellular complex of BACE1 and gamma-secretase sequentially generates Abeta from its full-length precursor.	The Journal of cell biology	2019	TRUE	FALSE	FALSE	FALSE	FALSE	FALSE	FALSE	FALSE	FALSE	Amyloid Precursor Protein Secretases/antagonists & inhibitors/genetics/*metabolism / Amyloid beta-Peptides/*metabolism / Amyloid beta-Protein Precursor/*metabolism / Aspartic Acid Endopeptidases/antagonists & inhibitors/genetics/*metabolism / Brain/drug effects/*enzymology	Intramembrane proteolysis of transmembrane substrates by the presenilin-gamma-secretase complex is preceded and regulated by shedding of the substrate's ectodomain by alpha- or beta-secretase. We asked whether beta- and gamma-secretases interact to mediate efficient sequential processing of APP, generating the amyloid beta (Abeta) peptides that initiate Alzheimer's disease. We describe a hitherto…	['Liu L', 'Ding L', 'Rovere M', 'Wolfe MS', 'Selkoe DJ']	["Ann Romney Center for Neurologic Diseases, Department of Neurology, Brigham and Women's Hospital, Harvard Medical School, Boston, MA.", "Ann Romney Center for Neurologic Diseases, Department of Neurology, Brigham and Women's Hospital, Harvard Medical School, Boston, MA.", "Ann Romney Center for Neurologic Diseases, Department of Neurology, Brigham and Women's Hospital, Harvard Medical School, B…	https://www.ncbi.nlm.nih.gov/pubmed/30626721/	['Amyloid Precursor Protein Secretases/antagonists & inhibitors/genetics/*metabolism', 'Amyloid beta-Peptides/*metabolism', 'Amyloid beta-Protein Precursor/*metabolism', 'Animals', 'Aspartic Acid Endopeptidases/antagonists & inhibitors/genetics/*metabolism', 'Brain/drug effects/*enzymology', 'Enzyme Inhibitors/pharmacology', 'Female', 'HEK293 Cells', 'Humans', 'Induced Pluripotent Stem Cells/enzy…
Identify Compounds' Target Against Alzheimer's Disease Based on In-Silico Approach.	Current Alzheimer research	2019	TRUE	FALSE	FALSE	FALSE	FALSE	FALSE	FALSE	TRUE	FALSE	*AdaBoost / *Alzheimer's disease / *BP neural network (BP) / *BayesNet / *C4.5 / *K nearest-neighbors (KNN) / *Machine learning (ML) / *random forest (RF) / *support vector machine (SVM) / *web server.	BACKGROUND: Alzheimer's disease swept every corner of the globe and the number of patients worldwide has been rising. At present, there are as many as 30 million people with Alzheimer's disease in the world, and it is expected to exceed 80 million people by 2050. Consequently, the study of Alzheimer's drugs has become one of the most popular medical topics. METHODS: In this study, in order to bui…	['Hu Y', 'Zhou G', 'Zhang C', 'Zhang M', 'Chen Q', 'Zheng L', 'Niu B']	['School of Life Sciences, Shanghai University, Shanghai 200444, China.', 'School of Life Sciences, Shanghai University, Shanghai 200444, China.', 'Huaxia Eye Hospital of Foshan, Huaxia Eye Hospital Group, Foshan, Guangdong, China.', 'School of Life Sciences, Shanghai University, Shanghai 200444, China.', 'School of Life Sciences, Shanghai University, Shanghai 200444, China.', 'Department of Radi…	https://www.ncbi.nlm.nih.gov/pubmed/30605059/		['*AdaBoost', "*Alzheimer's disease", '*BP neural network (BP)', '*BayesNet', '*C4.5', '*K nearest-neighbors (KNN)', '*Machine learning (ML)', '*random forest (RF)', '*support vector machine (SVM)', '*web server.']
Transcriptional repression of the ectodomain sheddase ADAM10 by TBX2 and potential implication for Alzheimer's disease.	Cellular and molecular life sciences : CMLS	2019	TRUE	FALSE	FALSE	FALSE	FALSE	FALSE	FALSE	TRUE	FALSE	ADAM10 Protein/*genetics / Alzheimer Disease/*etiology / *Gene Expression Regulation / T-Box Domain Proteins/chemistry/*physiology	BACKGROUND: The ADAM10-mediated cleavage of transmembrane proteins regulates cellular processes such as proliferation or migration. Substrate cleavage by ADAM10 has also been implicated in pathological situations such as cancer or Morbus Alzheimer. Therefore, identifying endogenous molecules, which modulate the amount and consequently the activity of ADAM10, might contribute to a deeper understan…	['Reinhardt S', 'Schuck F', 'Stoye N', 'Hartmann T', 'Grimm MOW', 'Pflugfelder G', 'Endres K']	['Department of Psychiatry and Psychotherapy, University Medical Center of the Johannes Gutenberg University Mainz, Untere Zahlbacher Strasse 8, 55131, Mainz, Germany.', 'Department of Psychiatry and Psychotherapy, University Medical Center of the Johannes Gutenberg University Mainz, Untere Zahlbacher Strasse 8, 55131, Mainz, Germany.', 'Department of Psychiatry and Psychotherapy, University Medi…	https://www.ncbi.nlm.nih.gov/pubmed/30599067/	['ADAM10 Protein/*genetics', 'Alzheimer Disease/*etiology', 'Amyloid Precursor Protein Secretases/genetics', 'Animals', 'Aspartic Acid Endopeptidases/genetics', 'Binding Sites', 'Brain/metabolism', 'Cells, Cultured', 'Disintegrins/genetics', 'Drosophila', 'Drosophila Proteins/genetics', '*Gene Expression Regulation', 'Histone Deacetylase 1/physiology', 'Humans', 'Metalloendopeptidases/genetics', …	['ADAM10', 'APP-processing', 'Alpha-secretase', 'Kuzbanian', 'Omb', 'TBX2', 'Transcriptional regulation']
MMP13 inhibition rescues cognitive decline in Alzheimer transgenic mice via BACE1 regulation.	Brain : a journal of neurology	2019	TRUE	FALSE	FALSE	FALSE	FALSE	FALSE	FALSE	TRUE	FALSE	Alzheimer Disease/genetics/*metabolism / Amyloid Precursor Protein Secretases/*metabolism / Aspartic Acid Endopeptidases/*metabolism / Benzofurans/*therapeutic use / Cognitive Dysfunction/*drug therapy / Matrix Metalloproteinase 13/*metabolism / Matrix Metalloproteinase Inhibitors/*therapeutic use / Morpholines/*therapeutic use	MMP13 (matrix metallopeptidase 13) plays a key role in bone metabolism and cancer development, but has no known functions in Alzheimer's disease. In this study, we used high-throughput small molecule screening in SH-SY5Y cells that stably expressed a luciferase reporter gene driven by the BACE1 (beta-site amyloid precursor protein cleaving enzyme 1) promoter, which included a portion of the 5' un…	['Zhu BL', 'Long Y', 'Luo W', 'Yan Z', 'Lai YJ', 'Zhao LG', 'Zhou WH', 'Wang YJ', 'Shen LL', 'Liu L', 'Deng XJ', 'Wang XF', 'Sun F', 'Chen GJ']	['Department of Neurology, The First Affiliated Hospital of Chongqing Medical University, Chongqing Key Laboratory of Neurology, 1 Youyi Road, Chongqing, China.', 'Department of Neurology, The First Affiliated Hospital of Chongqing Medical University, Chongqing Key Laboratory of Neurology, 1 Youyi Road, Chongqing, China.', 'Department of Medicine, Roswell Park Cancer Institute, Buffalo, NY, USA.'…	https://www.ncbi.nlm.nih.gov/pubmed/30596903/	['Alzheimer Disease/genetics/*metabolism', 'Amyloid Precursor Protein Secretases/*metabolism', 'Amyloid beta-Protein Precursor/genetics', 'Animals', 'Aspartic Acid Endopeptidases/*metabolism', 'Benzofurans/*therapeutic use', 'Cells, Cultured', 'Cognitive Dysfunction/*drug therapy', 'Eukaryotic Initiation Factors/genetics', 'Gene Knockdown Techniques', 'Hippocampus/metabolism', 'Humans', 'Matrix M…
Acidifying Endolysosomes Prevented Low-Density Lipoprotein-Induced Amyloidogenesis.	Journal of Alzheimer's disease : JAD	2019	TRUE	FALSE	FALSE	FALSE	FALSE	FALSE	FALSE	FALSE	FALSE	*Amyloid-beta / *BACE1 / *ML-SA1 / *TRPML1 / *cholesterol / *endolysosome pH / *low-density lipoprotein / *neurons	Cholesterol dyshomeostasis has been linked to the pathogenesis of sporadic Alzheimer's disease (AD). In furthering the understanding of mechanisms by which increased levels of circulating cholesterol augments the risk of developing sporadic AD, others and we have reported that low-density lipoprotein (LDL) enters brain parenchyma by disrupting the blood-brain barrier and that endolysosome de-acid…	['Hui L', 'Soliman ML', 'Geiger NH', 'Miller NM', 'Afghah Z', 'Lakpa KL', 'Chen X', 'Geiger JD']	['Department of Biomedical Sciences, University of North Dakota School of Medicine and Health Sciences, Grand Forks, ND, USA.', 'Department of Biomedical Sciences, University of North Dakota School of Medicine and Health Sciences, Grand Forks, ND, USA.', 'Department of Biomedical Sciences, University of North Dakota School of Medicine and Health Sciences, Grand Forks, ND, USA.', 'Department of Bi…	https://www.ncbi.nlm.nih.gov/pubmed/30594929/		['*Amyloid-beta', '*BACE1', '*ML-SA1', '*TRPML1', '*cholesterol', '*endolysosome pH', '*low-density lipoprotein', '*neurons']
Brain-derived neurotrophic factor modified human umbilical cord mesenchymal stem cells-derived cholinergic-like neurons improve spatial learning and memory ability in Alzheimer's disease rats.	Brain research	2019	TRUE	FALSE	FALSE	FALSE	FALSE	FALSE	FALSE	TRUE	FALSE		Alzheimer's disease (AD) is an age-related neurodegenerative disease and the most common type of dementia. Although it is still incurable, stem cell replacement therapy provides new hope for AD. Human umbilical cord mesenchymal stem cells (hUC-MSCs) have multiple differentiation potentials, which can differentiate into cholinergic-like neurons and promote the release of acetylcholine. Brain-deriv…	['Hu W', 'Feng Z', 'Xu J', 'Jiang Z', 'Feng M']	['Department of Geriatrics, The Second Affiliated Hospital of Nanjing Medical University, Nanjing, Jiangsu 210011, China.', 'School of Stomatology, Nanjing Medical University, Nanjing, Jiangsu 211166, China.', 'Department of Geriatrics, The Second Affiliated Hospital of Nanjing Medical University, Nanjing, Jiangsu 210011, China.', 'Department of Geriatrics, The Second Affiliated Hospital of Nanji…	https://www.ncbi.nlm.nih.gov/pubmed/30586546/		["Alzheimer's disease", 'Brain-derived neurotrophic factor', 'Cholinergic-like neuron', 'Human umbilical cord mesenchymal stem cell']
27-hydroxycholesterol promotes Abeta accumulation via altering Abeta metabolism in mild cognitive impairment patients and APP/PS1 mice.	Brain pathology (Zurich, Switzerland)	2019	TRUE	FALSE	FALSE	FALSE	FALSE	FALSE	FALSE	TRUE	FALSE	*27-hydroxycholesterol / *APP/PS1 mouse model / *Alzheimer's disease / *metabolism / *mild cognitive impairment / *beta-amyloid peptide	The oxysterol 27-hydroxycholesterol (27-OHC) has been considered to play a key role in the pathogenesis of Alzheimer's disease (AD). Because beta-amyloid peptide (Abeta) is the pathological hallmark of AD, the aim of this study is to verify whether 27-OHC could lead to cognitive impairment through modulating Abeta accumulation and deposition. Regulation of Abeta metabolism was explored as the pat…	['Zhang X', 'Xi Y', 'Yu H', 'An Y', 'Wang Y', 'Tao L', 'Wang Y', 'Liu W', 'Wang T', 'Xiao R']	['School of Public Health, Beijing Key Laboratory of Environmental Toxicology, Capital Medical University, Beijing, China.', 'School of Public Health, Beijing Key Laboratory of Environmental Toxicology, Capital Medical University, Beijing, China.', 'School of Public Health, Beijing Key Laboratory of Environmental Toxicology, Capital Medical University, Beijing, China.', 'School of Public Health, …	https://www.ncbi.nlm.nih.gov/pubmed/30582229/		['*27-hydroxycholesterol', '*APP/PS1 mouse model', "*Alzheimer's disease", '*metabolism', '*mild cognitive impairment', '*beta-amyloid peptide']
Down-regulated expression of microRNA-338-5p contributes to neuropathology in Alzheimer's disease.	FASEB journal : official publication of the Federation of American Societies for Experimental Biology	2019	TRUE	FALSE	FALSE	FALSE	FALSE	FALSE	FALSE	FALSE	FALSE		Alzheimer's disease (AD) is a leading cause of dementia. However, the mechanisms responsible for development of AD, especially for the sporadic variant, are still not clear. In our previous study, we discovered that a small noncoding RNA (miR-188-3p) targeting beta-site amyloid precursor protein cleaving enzyme (BACE)-1, a key enzyme responsible for Abeta formation, plays an important role in the…	['Qian Q', 'Zhang J', 'He FP', 'Bao WX', 'Zheng TT', 'Zhou DM', 'Pan HY', 'Zhang H', 'Zhang XQ', 'He X', 'Sun BG', 'Luo BY', 'Chen C', 'Peng GP']	['Department of Neurology, Center for Brain Sciences, The First Affiliated Hospital, Zhejiang University School of Medicine, Hangzhou, China.', 'Neuroscience Center of Excellence, School of Medicine, Louisiana State University Health Sciences Center, New Orleans, Louisiana, USA.', 'College of Basic Medical Sciences, Zhejiang Chinese Medical University, Hangzhou, China; and.', 'Neuroscience Center…	https://www.ncbi.nlm.nih.gov/pubmed/30576233/		['BACE1', 'NF-kappaB', 'epigenetics', 'neuroinflammation', 'noncoding small RNA']
Selective reduction of APP-BACE1 activity improves memory via NMDA-NR2B receptor-mediated mechanisms in aged PDAPP mice.	Neurobiology of aging	2019	TRUE	FALSE	FALSE	FALSE	FALSE	FALSE	FALSE	TRUE	FALSE	*Amyloid / *Amyloid precursor protein / *BACE1 / *Hippocampus / *Memory / *NMDA / *betaCTF antibody / *Aging / Amyloid Precursor Protein Secretases/*genetics/metabolism / Amyloid beta-Protein Precursor/*metabolism / Aspartic Acid Endopeptidases/*genetics/metabolism / Memory/*physiology / Receptors, N-Methyl-D-Aspartate/*genetics/metabolism	beta-Amyloid (Abeta) accumulation is an early event of Alzheimer's disease (AD) pathogenesis. Inhibition of Abeta production by beta-secretase (BACE) has been proposed as a potential therapeutic strategy for AD. However, BACE inhibitors lack specificity and have had limited clinical benefit. To better study the consequences of reducing BACE metabolism, specifically of APP, we used an antibody, 2B…	['Evans CE', 'Thomas RS', 'Freeman TJ', 'Hvoslef-Eide M', 'Good MA', 'Kidd EJ']	['School of Psychology Cardiff University, Cardiff, UK; School of Pharmacy & Pharmaceutical Sciences, Cardiff University, Cardiff, UK.', 'School of Pharmacy & Pharmaceutical Sciences, Cardiff University, Cardiff, UK; Department of Applied Sciences, University of the West of England, Bristol, UK.', 'School of Psychology Cardiff University, Cardiff, UK; School of Pharmacy & Pharmaceutical Sciences,…	https://www.ncbi.nlm.nih.gov/pubmed/30572184/	['*Aging', 'Alzheimer Disease/metabolism/pathology', 'Amyloid Precursor Protein Secretases/*genetics/metabolism', 'Amyloid beta-Protein Precursor/*metabolism', 'Animals', 'Aspartic Acid Endopeptidases/*genetics/metabolism', 'Male', 'Memory/*physiology', 'Mice, Transgenic', 'N-Methylaspartate/metabolism', 'Receptors, N-Methyl-D-Aspartate/*genetics/metabolism']	['*Amyloid', '*Amyloid precursor protein', '*BACE1', '*Hippocampus', '*Memory', '*NMDA', '*betaCTF antibody']
Acylguanidine-BACE1 complex: Insights of intermolecular interactions and dynamics.	Journal of theoretical biology	2019	TRUE	FALSE	FALSE	FALSE	FALSE	FALSE	FALSE	FALSE	FALSE	*Acylguanidine-beta Secretase complex / *Binding Free energy / *Intermolecular interaction / *Molecular dynamics / *QM/MM based Charge density	Alzheimer disease (AD) is a harmful neurodegenerative disorder which arises mainly due to awful deposition of amyloid beta (Abeta) peptide in the brain of AD patients. Abeta aggregates from the amyloid precursor protein (APP) by the sequential action of beta-Secretase (Beta site APP Cleaving Enzyme, BACE1); hence, inhibition of BACE1 is the primary target for the treatment of AD. As per the exper…	['Saravanan K', 'Kumaradhas P']	['Laboratory of Biocrystallography and Computational Molecular Biology, Department of Physics, Periyar University, Salem 636 011, India.', 'Laboratory of Biocrystallography and Computational Molecular Biology, Department of Physics, Periyar University, Salem 636 011, India. Electronic address: kumaradhas@yahoo.com.']	https://www.ncbi.nlm.nih.gov/pubmed/30571961/		['*Acylguanidine-beta Secretase complex', '*Binding Free energy', '*Intermolecular interaction', '*Molecular dynamics', '*QM/MM based Charge density']
Palmitate-Induced SREBP1 Expression and Activation Underlies the Increased BACE 1 Activity and Amyloid Beta Genesis.	Molecular neurobiology	2019	TRUE	FALSE	FALSE	FALSE	FALSE	FALSE	FALSE	TRUE	FALSE	Amyloid Precursor Protein Secretases/genetics/*metabolism / Amyloid beta-Peptides/genetics/*metabolism / Aspartic Acid Endopeptidases/genetics/*metabolism / Palmitates/*toxicity / Sterol Regulatory Element Binding Protein 1/*biosynthesis/genetics	Numerous cross-sectional and longitudinal studies have implicated saturated fat-enriched diets in the etio-pathogenesis of Alzheimer's disease (AD). Emerging evidence shows that saturated fat-enriched diets, such as palmitate-enriched diets, increase amyloid-beta (Abeta) production, the histopathological hallmark of AD. However, the molecular mechanisms that underlie the deleterious effects of pa…	['Marwarha G', 'Claycombe-Larson K', 'Lund J', 'Ghribi O']	['Department of Biomedical Sciences, School of Medicine & Health Sciences, University of North Dakota, 1301 North Columbia Road, Grand Forks, ND, 58202, USA.', 'U.S. Department of Agriculture, Agricultural Research Service, Grand Forks Human Nutrition Research Center, Grand Forks, ND, 58203, USA.', 'Department of Biomedical Sciences, School of Medicine & Health Sciences, University of North Dakot…	https://www.ncbi.nlm.nih.gov/pubmed/30569418/	['Amyloid Precursor Protein Secretases/genetics/*metabolism', 'Amyloid beta-Peptides/genetics/*metabolism', 'Animals', 'Aspartic Acid Endopeptidases/genetics/*metabolism', 'Cell Line, Tumor', 'Diet, High-Fat/adverse effects', 'Enzyme Activation/drug effects/physiology', 'Gene Expression', 'Male', 'Mice', 'Mice, Inbred C57BL', 'Palmitates/*toxicity', 'Sterol Regulatory Element Binding Protein 1/*b…	["Alzheimer's disease", 'Abeta', 'BACE 1', 'Palmitate', 'SREBP1', 'Saturated free fatty acids']
The effect of early growth response 1 on levels of Amyloid-beta 40 peptide in U87MG cells.	Journal of cellular biochemistry	2019	TRUE	FALSE	FALSE	FALSE	FALSE	FALSE	FALSE	TRUE	FALSE		A recent study has shown that early growth response 1 (EGR1) plays a critical role in the beta-amyloid cascade and tau hypotheses. In addition, evidence has suggested that EGR1 can regulate levels of amyloid-beta peptides, key molecules in the pathogenesis of Alzheimer's disease (AD). However, whether EGR1 is a deleterious or protective factor in the AD is still controversial. In this present stu…	['Zhao X', 'Wang X', 'Su G', 'Sun Q', 'Fu J', 'Zhang H', 'Teng J']	['Department of Neurology, The Frist Affiliated Hospital of Zhengzhou University, Zhengzhou, China.', 'Department of Neurology, The Frist Affiliated Hospital of Zhengzhou University, Zhengzhou, China.', 'Department of Neurology, The Frist Affiliated Hospital of Zhengzhou University, Zhengzhou, China.', 'Department of Neurology, The Frist Affiliated Hospital of Zhengzhou University, Zhengzhou, Chi…	https://www.ncbi.nlm.nih.gov/pubmed/30548663/		['Alzheimers disease (AD)', 'amyloid precursor protein (APP)', 'amyloid-beta (1-40) peptide (Abeta40)', 'early growth response 1 (EGR1)', 'presenilin 1(PS1)', 'beta-secretase (BACE1)']
The trans-Golgi network is a major site for alpha-secretase processing of amyloid precursor protein in primary neurons.	The Journal of biological chemistry	2019	TRUE	FALSE	FALSE	FALSE	FALSE	FALSE	FALSE	TRUE	FALSE	*adaptor protein / *amyloid precursor protein (APP) / *enzyme processing / *membrane trafficking / *neurodegenerative disease / *protein trafficking (Golgi) / *secretase / *secretion / *trans-Golgi network / *alpha-secretase / *beta-secretase 1 (BACE1) / Amyloid Precursor Protein Secretases/*metabolism / Amyloid beta-Protein Precursor/*metabolism / Cell Membrane/*metabolism / Neurons/cytology/*me…	Amyloid precursor protein (APP) is processed along the amyloidogenic pathway by the beta-secretase, BACE1, generating beta-amyloid (Abeta), or along the nonamyloidogenic pathway by alpha-secretase, precluding Abeta production. The plasma membrane is considered the major site for alpha-secretase-mediated APP cleavage, but other cellular locations have not been rigorously investigated. Here, we rep…	['Tan JZA', 'Gleeson PA']	['From the Department of Biochemistry and Molecular Biology, Bio21 Molecular Science and Biotechnology Institute, University of Melbourne, Melbourne, Victoria 3010, Australia.', 'From the Department of Biochemistry and Molecular Biology, Bio21 Molecular Science and Biotechnology Institute, University of Melbourne, Melbourne, Victoria 3010, Australia pgleeson@unimelb.edu.au.']	https://www.ncbi.nlm.nih.gov/pubmed/30545942/	['Amyloid Precursor Protein Secretases/*metabolism', 'Amyloid beta-Protein Precursor/*metabolism', 'Animals', 'Cell Membrane/*metabolism', 'Cells, Cultured', 'Female', 'HeLa Cells', 'Humans', 'Mice', 'Mice, Inbred C57BL', 'Neurons/cytology/*metabolism', 'trans-Golgi Network/*metabolism']	['*adaptor protein', '*amyloid precursor protein (APP)', '*enzyme processing', '*membrane trafficking', '*neurodegenerative disease', '*protein trafficking (Golgi)', '*secretase', '*secretion', '*trans-Golgi network', '*alpha-secretase', '*beta-secretase 1 (BACE1)']
A Novel Cell-based beta-secretase Enzymatic Assay for Alzheimer's Disease.	Current Alzheimer research	2019	TRUE	FALSE	FALSE	FALSE	FALSE	FALSE	FALSE	TRUE	FALSE	*Alzheimer's disease / *Amyloid Precursor Protein (APP) / *BACE1 / *enzymatic assay / *secreted alkaline phosphatase / *beta-secretase.	BACKGROUND: Deposition of the amyloid beta protein (Abeta) into neuritic plaques is the neuropathological hallmark of Alzheimer's Disease (AD). Abeta is generated through the cleavage of the Amyloid Precursor Protein (APP) by beta-secretase and gamma-secretase. Currently, the evaluation of APP cleavage by beta-secretase in experimental settings has largely depended on models that do not replicate…	['De Araujo Herculano B', 'Wang Z', 'Song W']	['Department of Psychiatry, Townsend Family Laboratories, The University of British Columbia, 2255 Wesbrook Mall, Vancouver, BC V6T 1Z3, Canada.', 'Department of Psychiatry, Townsend Family Laboratories, The University of British Columbia, 2255 Wesbrook Mall, Vancouver, BC V6T 1Z3, Canada.', 'Department of Psychiatry, Townsend Family Laboratories, The University of British Columbia, 2255 Wesbrook…	https://www.ncbi.nlm.nih.gov/pubmed/30543168/		["*Alzheimer's disease", '*Amyloid Precursor Protein (APP)', '*BACE1', '*enzymatic assay', '*secreted alkaline phosphatase', '*beta-secretase.']
Palmitic Acid-Induced NAD(+) Depletion is Associated with the Reduced Function of SIRT1 and Increased Expression of BACE1 in Hippocampal Neurons.	Neurochemical research	2019	TRUE	FALSE	FALSE	FALSE	FALSE	FALSE	FALSE	FALSE	FALSE	Amyloid Precursor Protein Secretases/*metabolism / Aspartic Acid Endopeptidases/*metabolism / Hippocampus/*metabolism / NAD/*metabolism / Neurons/*metabolism / Palmitic Acid/*pharmacology / Sirtuin 1/*metabolism	Increased levels of circulating fatty acids, such as palmitic acid (PA), are associated with the development of obesity, insulin resistance, type-2 diabetes and metabolic syndrome. Furthermore, these diseases are linked to an increased risk of cancer, cardiovascular diseases, mild cognitive impairment and even Alzheimer's disease (AD). However, the precise actions of elevated PA levels on neurons…	['Flores-Leon M', 'Perez-Dominguez M', 'Gonzalez-Barrios R', 'Arias C']	['Departamento de Medicina Genomica y Toxicologia Ambiental, Instituto de Investigaciones Biomedicas, Universidad Nacional Autonoma de Mexico, AP 70-228, 04510, Mexico, DF, Mexico.', 'Departamento de Medicina Genomica y Toxicologia Ambiental, Instituto de Investigaciones Biomedicas, Universidad Nacional Autonoma de Mexico, AP 70-228, 04510, Mexico, DF, Mexico.', 'Unidad de Investigacion Biomedica…	https://www.ncbi.nlm.nih.gov/pubmed/31073968/	['Acetylation', 'Amyloid Precursor Protein Secretases/*metabolism', 'Animals', 'Aspartic Acid Endopeptidases/*metabolism', 'Hippocampus/*metabolism', 'NAD/*metabolism', 'Neurons/*metabolism', 'Palmitic Acid/*pharmacology', 'Rats, Wistar', 'Sirtuin 1/*metabolism', 'Transcription Factor RelA/chemistry/metabolism', 'Up-Regulation']	['BACE1 expression', 'Hippocampal neurons', 'Neuronal NAD+', 'Palmitic acid', 'SIRT1']
BAP31 deficiency contributes to the formation of amyloid-beta plaques in Alzheimer's disease by reducing the stability of RTN3.	FASEB journal : official publication of the Federation of American Societies for Experimental Biology	2019	TRUE	FALSE	FALSE	FALSE	FALSE	FALSE	FALSE	TRUE	FALSE	*APP / *BACE1 / *RIDNs / Alzheimer Disease/genetics/*metabolism / Carrier Proteins/genetics/*metabolism / Membrane Proteins/deficiency/genetics/*metabolism / Nerve Tissue Proteins/genetics/*metabolism / Plaque, Amyloid/genetics/*metabolism	Reticulon (RTN) 3 reduces amyloid-beta (Abeta) plaques (APs) by negative modulation of beta-secretase 1 (BACE1) activity. However, RTN3 aggregates easily, which offsets RTN3's inhibitory effect on BACE1 activity and exacerbates AP deposition. We found that BAP31 was a binding partner of RTN3 and positively correlated with the expression level of RTN3. To further explore how BAP31 is involved in A…	['Wang T', 'Chen J', 'Hou Y', 'Yu Y', 'Wang B']	['College of Life Science and Health, Northeastern University, Shenyang, China.', 'College of Life Science and Health, Northeastern University, Shenyang, China.', 'College of Life Science and Health, Northeastern University, Shenyang, China.', 'College of Life Science and Health, Northeastern University, Shenyang, China.', 'College of Life Science and Health, Northeastern University, Shenyang, Ch…	https://www.ncbi.nlm.nih.gov/pubmed/30596517/	['Alzheimer Disease/genetics/*metabolism', 'Animals', 'COS Cells', 'Carrier Proteins/genetics/*metabolism', 'Cell Line, Tumor', 'Cells, Cultured', 'Chlorocebus aethiops', 'Hippocampus/metabolism', 'Humans', 'Immunoblotting', 'Immunoprecipitation', 'Membrane Proteins/deficiency/genetics/*metabolism', 'Mice', 'Nerve Tissue Proteins/genetics/*metabolism', 'Neurons/metabolism', 'Plaque, Amyloid/genet…	['*APP', '*BACE1', '*RIDNs']
Ligand retargeting by binding site analogy.	European journal of medicinal chemistry	2019	TRUE	FALSE	FALSE	FALSE	FALSE	FALSE	FALSE	FALSE	FALSE	Amyloid Precursor Protein Secretases/*antagonists & inhibitors/metabolism / Aspartic Acid Endopeptidases/*antagonists & inhibitors/metabolism / DNA Repair Enzymes/*antagonists & inhibitors/metabolism / *Drug Design / Enzyme Inhibitors/chemistry/metabolism/*pharmacology / Phosphoric Monoester Hydrolases/*antagonists & inhibitors/metabolism	The DNA-repair enzyme MutT homolog 1 (MTH1) is a potential target for a broad range of tumors. Its substrate binding site features a non-catalytical pair of aspartic acids which resembles the catalytic dyad of aspartic proteases. We hypothesized that inhibitors of the latter might be re-targeted for MTH1 despite the two enzyme classes having different substrates and catalyze different reactions. …	['Wiedmer L', 'Scharer C', 'Spiliotopoulos D', 'Hurzeler M', 'Sledz P', 'Caflisch A']	['Department of Biochemistry, University of Zurich, Winterthurerstrasse 190, CH-8057, Zurich, Switzerland.', 'University of Applied Sciences and Arts Northwestern Switzerland, Hofackerstrasse 30, CH-4132, Muttenz, Switzerland.', 'Department of Biochemistry, University of Zurich, Winterthurerstrasse 190, CH-8057, Zurich, Switzerland.', 'University of Applied Sciences and Arts Northwestern Switzerl…	https://www.ncbi.nlm.nih.gov/pubmed/31077996/	['Amyloid Precursor Protein Secretases/*antagonists & inhibitors/metabolism', 'Aspartic Acid Endopeptidases/*antagonists & inhibitors/metabolism', 'Binding Sites', 'Crystallography, X-Ray', 'DNA Repair Enzymes/*antagonists & inhibitors/metabolism', '*Drug Design', 'Enzyme Inhibitors/chemistry/metabolism/*pharmacology', 'Ligands', 'Molecular Docking Simulation', 'Molecular Structure', 'Phosphoric …	['Aspartic protease', 'Docking', 'MTH1', 'Molecular dynamics', 'Protein X-ray crystallography', 'Retargeting']
Molecular insights into the inhibitory mechanism of bi-functional bis-tryptoline triazole against beta-secretase (BACE1) enzyme.	Amino acids	2019	TRUE	FALSE	FALSE	FALSE	FALSE	FALSE	FALSE	TRUE	FALSE		The beta-site amyloid precursor protein-cleaving enzyme 1 (beta-secretase, BACE1) is involved in the formation of amyloid-beta (Abeta) peptide that aggregates into soluble oligomers, amyloid fibrils, and plaques responsible for the neurodegeneration in Alzheimer disease (AD). BACE1 is one of the prime therapeutic targets for the design of inhibitors against AD as BACE1 participate in the rate-lim…	['Narang SS', 'Goyal D', 'Goyal B']	['Department of Chemistry, Faculty of Basic and Applied Sciences, Sri Guru Granth Sahib World University, Fatehgarh Sahib, Punjab, 140406, India.', 'Department of Chemistry, Faculty of Basic and Applied Sciences, Sri Guru Granth Sahib World University, Fatehgarh Sahib, Punjab, 140406, India.', 'School of Chemistry and Biochemistry, Thapar Institute of Engineering and Technology, Patiala, Punjab, …	https://www.ncbi.nlm.nih.gov/pubmed/31654211/		["Alzheimer's disease", 'BACE1', 'Catalytic aspartic dyad', 'Flap conformation', 'Molecular dynamics simulation', 'Triazole']
The Structure and Function of alpha, beta and gamma-Secretase as Therapeutic Target Enzymes in the Development of Alzheimer's Disease: A Review.	CNS & neurological disorders drug targets	2019	TRUE	FALSE	FALSE	FALSE	FALSE	FALSE	FALSE	TRUE	FALSE		Alzheimer's disease is a progressive neurodegenerative disorder that affects the central nervous system. There are several factors that cause AD, like, intracellular hyperphosphorylated Tau tangles, collection of extracellular Amyloid-beta42 and generation of reactive oxygen species due to mitochondrial dysfunction. This review analyses the most active target of AD and both types of AD-like early…	['Ahmad SS', 'Khan S', 'Kamal MA', 'Wasi U']	['Department of Bioengineering, Faculty of Engineering, Integral University, Lucknow, India.', 'Wuhan University, School of Medicine, Wuhan, Hubei, China.', 'King Fahd Medical Research Center, King Abdulaziz University, P.O. Box 80216, Jeddah 21589, Saudi Arabia.', 'Enzymoics, 7 Peterlee Place, Hebersham, NSW 2770, Australia.', 'Novel Global Community Educational Foundation, Australia.', 'Departm…	https://www.ncbi.nlm.nih.gov/pubmed/31608840/		['APP', "Alzheimer's disease", 'BBB', 'nanotechnology', 'secretase activity', 'treatment.']
Natural Compounds with Anti-BACE1 Activity as Promising Therapeutic Drugs for Treating Alzheimer's Disease.	Planta medica	2019	TRUE	FALSE	FALSE	FALSE	FALSE	FALSE	FALSE	FALSE	FALSE	[]	Alzheimer's disease is a neurodegenerative disease that leads to irreversible neuronal damage. Senile plaques, composed of amyloid beta peptide, is the principal abnormal characteristic of the disease. Among the factors involved, the secretase enzymes, namely, alpha secretase, beta-site amyloid precursor protein-cleaving enzyme, beta secretase, and gamma secretase, hold consequential importance. …	['Naushad M', 'Durairajan SSK', 'Bera AK', 'Senapati S', 'Li M']	['Department of Microbiology, School of Life Sciences, Central University of Tamil Nadu, Tiruvarur, India.', 'Department of Microbiology, School of Life Sciences, Central University of Tamil Nadu, Tiruvarur, India.', 'Department of Biotechnology, Indian Institute of Technology Madras, Chennai, India.', 'Department of Biotechnology, Indian Institute of Technology Madras, Chennai, India.', "Neurosc…	https://www.ncbi.nlm.nih.gov/pubmed/31618777/
Development of Kinase Inactive PD173955 Analogues for Reducing Production of Abeta Peptides.	ACS medicinal chemistry letters	2019	TRUE	FALSE	FALSE	FALSE	FALSE	FALSE	FALSE	FALSE	FALSE	[]	Compound 3a, DV2-103, is a kinase inactive analogue of a potent Abl1/Src kinase inhibitor, PD173955, 2. Both compounds, 2 and 3a, are known to reduce production of beta amyloid (Abeta) peptide in cells and animal models. We have now prepared and evaluated a series of PD-173955 analogues, several of which reduced Abeta production potently. This occurs in cells expressing human full-length amyloid …	['Sinha A', 'Gindinova K', 'Mui E', 'Netzer WJ', 'Sinha SC']	['Laboratory of Molecular and Cellular Neuroscience, The Rockefeller University, New York, New York 10065, United States.', 'Laboratory of Molecular and Cellular Neuroscience, The Rockefeller University, New York, New York 10065, United States.', 'Laboratory of Molecular and Cellular Neuroscience, The Rockefeller University, New York, New York 10065, United States.', 'Laboratory of Molecular and …	https://www.ncbi.nlm.nih.gov/pubmed/31620229/
Brain Abeta load association and sexual dimorphism of plasma BACE1 concentrations in cognitively normal individuals at risk for AD.	Alzheimer's & dementia : the journal of the Alzheimer's Association	2019	TRUE	FALSE	FALSE	FALSE	FALSE	FALSE	FALSE	TRUE	FALSE		INTRODUCTION: Successful development of effective beta-site amyloid precursor protein cleaving enzyme 1 (BACE1)-targeted therapies for early stages of Alzheimer's disease requires biomarker-guided intervention strategies. METHODS: We investigated whether key biological factors such as sex, apolipoprotein E (APOE epsilon4) allele, and age affect longitudinal plasma BACE1 concentrations in a large …	['Vergallo A', 'Houot M', 'Cavedo E', 'Lemercier P', 'Vanmechelen E', 'De Vos A', 'Habert MO', 'Potier MC', 'Dubois B', 'Lista S', 'Hampel H']	["Sorbonne University, GRC n degrees 21, Alzheimer Precision Medicine (APM), AP-HP, Pitie-Salpetriere Hospital, Boulevard de l'hopital, Paris, France; Brain and Spine Institute (ICM), INSERM U 1127, CNRS UMR 7225, Boulevard de l'hopital, Paris, France; Department of Neurology, Institute of Memory and Alzheimer's Disease (IM2A), Pitie-Salpetriere Hospital, AP-HP, Boulevard de l'hopital, Paris, Fra…	https://www.ncbi.nlm.nih.gov/pubmed/31627825/		["Alzheimer's disease", 'BACE1 biomarkers', 'Disease modifying', 'Plasma BACE1', 'Sexual dimorphism']
Quantification and pharmacokinetic property of verubecestat an BACE1 inhibitor in rat plasma.	Biomedical chromatography : BMC	2019	TRUE	FALSE	FALSE	FALSE	FALSE	FALSE	FALSE	FALSE	FALSE		In the present study, an ultra-performance liquid chromatography tandem mass spectrometry (UPLC-MS/MS) approach was designed to measure the rat plasma levels of verubecestat with diazepam as the internal standard. Acetonitrile-based protein precipitation was applied for sample preparation, then the analyte verubecestat was subjected to gradient elution chromatography with a mobile phase composed …	['Wang Q', 'Wang H', 'Zhong Y', 'Mei Y']	["Wenzhou People's Hospital, Wenzhou, China.", "Wenzhou People's Hospital, Wenzhou, China.", "Wenzhou People's Hospital, Wenzhou, China.", "The People's Hospital of Lishui, Lishui, China."]	https://www.ncbi.nlm.nih.gov/pubmed/31633829/		['UPLC-MS/MS', 'pharmacokinetic profile', 'rat plasma', 'verubecestat']
A Curcumin Analog Reduces Levels of the Alzheimer's Disease-Associated Amyloid-beta Protein by Modulating AbetaPP Processing and Autophagy.	Journal of Alzheimer's disease : JAD	2019	TRUE	FALSE	FALSE	FALSE	FALSE	FALSE	FALSE	TRUE	FALSE		Alzheimer's disease (AD) is a devastating neurodegenerative disease with no cure currently available. A pathological hallmark of AD is accumulation and deposition of amyloid-beta protein (Abeta), a approximately 4 kDa peptide generated through serial cleavage of the amyloid-beta protein precursor (AbetaPP) by beta- and gamma-secretases. Curcumin is a natural compound primarily found in the widely…	['Wan Y', 'Liang Y', 'Liang F', 'Shen N', 'Shinozuka K', 'Yu JT', 'Ran C', 'Quan Q', 'Tanzi RE', 'Zhang C']	['Genetics and Aging Research Unit, McCance Center for Brain Health, MassGeneral Institute for Neurodegenerative Disease, Department of Neurology, Massachusetts General Hospital and Harvard Medical School, Charlestown, MA, USA.', 'Department of Neurology, Qingdao Municipal Hospital, Qingdao University, Qingdao, China.', 'Genetics and Aging Research Unit, McCance Center for Brain Health, MassGener…	https://www.ncbi.nlm.nih.gov/pubmed/31640096/		["Alzheimer's disease", 'amyloid-beta', 'amyloid-beta protein precursor', 'autophagy', 'curcumin', 'curcumin analog', 'oligomerization']
Trifluoromethyl Dihydrothiazine-Based beta-Secretase (BACE1) Inhibitors with Robust Central beta-Amyloid Reduction and Minimal Covalent Binding Burden.	ChemMedChem	2019	TRUE	FALSE	FALSE	FALSE	FALSE	FALSE	FALSE	FALSE	FALSE		The beta-site amyloid precursor protein cleaving enzyme 1 (BACE1, also known as beta-secretase) is a promising target for the treatment of Alzheimer's disease. A pKa lowering approach over the initial leads was adopted to mitigate hERG inhibition and P-gp efflux, leading to the design of 6-CF3 dihydrothiazine 8 (N-(3-((4S,6S)-2-amino-4-methyl-6-(trifluoromethyl)-5,6-dihydro-4H-1,3-thiazin-4- yl)-…	['Anan K', 'Iso Y', 'Oguma T', 'Nakahara K', 'Suzuki S', 'Yamamoto T', 'Matsuoka E', 'Ito H', 'Sakaguchi G', 'Ando S', 'Morimoto K', 'Kanegawa N', 'Kido Y', 'Kawachi T', 'Fukushima T', 'Teisman A', 'Urmaliya V', 'Dhuyvetter D', 'Borghys H', 'Austin N', 'Van Den Bergh A', 'Verboven P', 'Bischoff F', 'Gijsen HJM', 'Yamano Y', 'Kusakabe K']	['Discovery Research Laboratory for Core Therapeutic Areas, Shionogi Pharmaceutical Research Center, 1-1 Futaba-cho 3-chome, Toyonaka, Osaka, 561-0825, Japan.', 'Discovery Research Laboratory for Core Therapeutic Areas, Shionogi Pharmaceutical Research Center, 1-1 Futaba-cho 3-chome, Toyonaka, Osaka, 561-0825, Japan.', 'Discovery Research Laboratory for Core Therapeutic Areas, Shionogi Pharmaceut…	https://www.ncbi.nlm.nih.gov/pubmed/31657130/		['BACE1', 'covalent binding burden', 'dihydrothiazine', 'hepatotoxicity', 'reactive metabolite', 'beta-secretase']
Dendrobium alkaloids decrease Abeta by regulating alpha- and beta-secretases in hippocampal neurons of SD rats.	PeerJ	2019	TRUE	FALSE	FALSE	FALSE	FALSE	FALSE	FALSE	FALSE	FALSE		Background: Alzheimer's disease (AD) is the primary cause of dementia in the elderly. The imbalance between production and clearance of amyloid beta (Abeta) is a very early, often initiating factor in AD. Dendrobium nobile Lindl. alkaloids (DNLA) extracted from a Chinese medicinal herb, which have been shown to have anti-aging effects, protected against neuronal impairment in vivo and in vitro. M…	['Huang J', 'Huang N', 'Zhang M', 'Nie J', 'Xu Y', 'Wu Q', 'Shi J']	['Key Laboratory of Basic Pharmacology and Joint International Research Laboratory of Ethnomedicine of Ministry of Education, Zunyi Medical University, Zunyi, China.', "Drug Clinical Trial Institution, The Third Affiliated Hospital of Zunyi Medical University, The First People's Hospital of Zunyi, Zunyi, China.", "Tongren People's Hospital, Tongren, China.", 'Key Laboratory of Basic Pharmacology …	https://www.ncbi.nlm.nih.gov/pubmed/31534855/		['Dendrobium nobile Lindl. alkaloids', 'Hippocampal neurons', 'alpha-secretase', 'beta-secretase', 'gamma-secretase']
Investigational BACE inhibitors for the treatment of Alzheimer's disease.	Expert opinion on investigational drugs	2019	TRUE	FALSE	FALSE	FALSE	FALSE	FALSE	TRUE	TRUE	FALSE	Alzheimer Disease/*drug therapy/physiopathology / Amyloid Precursor Protein Secretases/*antagonists & inhibitors/metabolism / Aspartic Acid Endopeptidases/*antagonists & inhibitors/metabolism / Drugs, Investigational/*administration & dosage/pharmacology	Introduction: The amyloid hypothesis of Alzheimer's disease (AD) states that brain accumulation of amyloid-beta (Abeta) oligomers and soluble aggregates represents the major causal event of the disease. Several small organic molecules have been synthesized and developed to inhibit the enzyme (beta-site amyloid precursor protein cleaving enzyme-1 or BACE1) whose action represents the rate-limiting…	['Imbimbo BP', 'Watling M']	['Research & Development, Chiesi Farmaceutici, Parma, Italy.', 'CNS & Pain Department, TranScrip Partners, Reading, UK.']	https://www.ncbi.nlm.nih.gov/pubmed/31661331/	['Alzheimer Disease/*drug therapy/physiopathology', 'Amyloid Precursor Protein Secretases/*antagonists & inhibitors/metabolism', 'Amyloid beta-Peptides/metabolism', 'Animals', 'Aspartic Acid Endopeptidases/*antagonists & inhibitors/metabolism', 'Disease Models, Animal', 'Dose-Response Relationship, Drug', 'Drug Development', 'Drugs, Investigational/*administration & dosage/pharmacology', 'Humans'…	["Alzheimer's disease", 'BACE inhibitors', 'BACE1', 'BACE2']
MiR-574-3p accelerates cell migration and invasion through regulating BACE1 in Non-Small Cell Lung Cancer.	Panminerva medica	2019	TRUE	FALSE	FALSE	FALSE	FALSE	FALSE	FALSE	FALSE	FALSE	[]		['Yuan C', 'Wei Y', 'Hu L', 'Tian Y', 'Liu Y']	["Department of Medical Oncology, Shouguang People's Hospital, Shouguang, China.", 'Department of Ultrasonography, Rizhao Hospital of TCM, Rizhao, China.', "Department of Pediatrics, Rizhao People's Hospital, Rizhao, China.", "Department of Ultrasonography, Gaotang People's Hospital, Affiliated Hospital of Jining Medical College, Liaocheng, China.", 'Department of Laboratory Medicine, Shandong Pr…	https://www.ncbi.nlm.nih.gov/pubmed/31670493/
Effect of Caffeine and Other Methylxanthines on Abeta-Homeostasis in SH-SY5Y Cells.	Biomolecules	2019	TRUE	FALSE	FALSE	FALSE	FALSE	FALSE	FALSE	TRUE	FALSE		Methylxanthines (MTX) are alkaloids derived from the purine-base xanthine. Whereas especially caffeine, the most prominent known MTX, has been formerly assessed to be detrimental, this point of view has changed substantially. MTXs are discussed to have beneficial properties in neurodegenerative diseases, however, the mechanisms of action are not completely understood. Here we investigate the effe…	['Janitschke D', 'Nelke C', 'Lauer AA', 'Regner L', 'Winkler J', 'Thiel A', 'Grimm HS', 'Hartmann T', 'Grimm MOW']	['Experimental Neurology, Saarland University, 66424 Homburg/Saar, Germany. daniel.janitschke@uks.eu.', 'Experimental Neurology, Saarland University, 66424 Homburg/Saar, Germany. christophernelke@yahoo.de.', 'Experimental Neurology, Saarland University, 66424 Homburg/Saar, Germany. anna.lauer@uks.eu.', 'Experimental Neurology, Saarland University, 66424 Homburg/Saar, Germany. Liesa.regner@uks.eu.…	https://www.ncbi.nlm.nih.gov/pubmed/31684105/		["Alzheimer's disease", 'amyloid precursor protein', 'amyloid-beta', 'caffeine', 'methylxanthin', 'oxidative stress', 'pentoxifylline', 'propentofylline', 'theobromine', 'theophylline']
Alzheimer's disease risk SNPs show no strong effect on miRNA expression in human lymphoblastoid cell lines.	Neurobiology of aging	2019	TRUE	FALSE	FALSE	FALSE	FALSE	FALSE	FALSE	TRUE	FALSE		The role of microRNAs (miRNAs) in the pathogenesis of Alzheimer's disease (AD) is currently extensively investigated. In this study, we assessed the potential impact of AD genetic risk variants on miRNA expression by performing large-scale bioinformatic data integration. Our analysis was based on genetic variants from 3 AD genome-wide association studies (GWASs). Association with miRNA expression…	['Wohlers I', 'Schulz C', 'Kilpert F', 'Bertram L']	['Lubeck Interdisciplinary Platform for Genome Analytics (LIGA), Institutes of Neurogenetics and Cardiogenetics, University of Lubeck, Lubeck, Germany; Medical Systems Biology Group, Lubeck Institute of Experimental Dermatology and Institute for Cardiogenetics, University of Lubeck, Lubeck, Germany.', 'Lubeck Interdisciplinary Platform for Genome Analytics (LIGA), Institutes of Neurogenetics and …	https://www.ncbi.nlm.nih.gov/pubmed/31685236/		["Alzheimer's disease", 'GWAS', 'Gene expression', 'Genetic association', 'eQTLs', 'miRNA']
Beta-Amyloid Increases the Expression Levels of Tid1 Responsible for Neuronal Cell Death and Amyloid Beta Production.	Molecular neurobiology	2019	TRUE	FALSE	FALSE	FALSE	FALSE	FALSE	FALSE	TRUE	FALSE		Mitochondrial dysfunctions and oxidative stress play important roles in the early pathogenesis of Alzheimer's disease (AD), which also involves the aberrant expression levels of mitochondrial proteins. However, the molecular mechanisms underlying the aberrant expression levels of these proteins in the pathogenesis of AD are still not completely understood. Tid1 (DnaJA3/mtHsp40), a mammalian homol…	['Zhou C', 'Taslima F', 'Abdelhamid M', 'Kim SW', 'Akatsu H', 'Michikawa M', 'Jung CG']	['Department of Biochemistry, Nagoya City University Graduate School of Medical Sciences, 1 Kawasumi, Mizuho-cho, Mizuho-ku, Nagoya, Aichi, 467-8601, Japan.', 'Department of Biochemistry, Nagoya City University Graduate School of Medical Sciences, 1 Kawasumi, Mizuho-cho, Mizuho-ku, Nagoya, Aichi, 467-8601, Japan.', 'Department of Biochemistry, Nagoya City University Graduate School of Medical Sci…	https://www.ncbi.nlm.nih.gov/pubmed/31686372/		["Alzheimer's disease", 'BACE1', 'JNK', 'Mitochondrial protein', 'Neuronal cell death', 'ROS', 'Tid1', 'beta-Amyloid']
D3R Grand Challenge 4: prospective pose prediction of BACE1 ligands with AutoDock-GPU.	Journal of computer-aided molecular design	2019	TRUE	FALSE	FALSE	FALSE	FALSE	FALSE	FALSE	FALSE	FALSE		In this paper we describe our approaches to predict the binding mode of twenty BACE1 ligands as part of Grand Challenge 4 (GC4), organized by the Drug Design Data Resource. Calculations for all submissions (except for one, which used AutoDock4.2) were performed using AutoDock-GPU, the new GPU-accelerated version of AutoDock4 implemented in OpenCL, which features a gradient-based local search. The…	['Santos-Martins D', 'Eberhardt J', 'Bianco G', 'Solis-Vasquez L', 'Ambrosio FA', 'Koch A', 'Forli S']	['Department of Integrative Structural and Computational Biology, The Scripps Research Institute, La Jolla, USA.', 'Department of Integrative Structural and Computational Biology, The Scripps Research Institute, La Jolla, USA.', 'Department of Integrative Structural and Computational Biology, The Scripps Research Institute, La Jolla, USA.', 'Embedded Systems and Applications Group, Technische Uni…	https://www.ncbi.nlm.nih.gov/pubmed/31691920/		['AutoDock', 'D3R', 'Docking', 'Drug design data resource', 'Macrocycle']
Bioactive Compounds, Antioxidant Activity and Inhibition of Key Enzymes Relevant to Alzheimer's Disease from Sweet Pepper (Capsicum annuum) Extracts.	Preventive nutrition and food science	2019	TRUE	FALSE	FALSE	FALSE	FALSE	FALSE	FALSE	FALSE	FALSE		Sweet pepper is a non-pungent chili of the Capsicum annuum species and is an important ingredient in daily diets due to its characteristics such as pungency, aromas, and flavors. Sweet pepper is a rich source of bioactive compounds such as phenols, carotenoids, and flavonoids, which can promote potential health benefits against various non-communicable diseases. However, research focused on anti-…	['Thuphairo K', 'Sornchan P', 'Suttisansanee U']	['Institute of Nutrition, Mahidol University, Phutthamonthon, Nakhon Pathom 73170, Thailand.', 'Institute of Nutrition, Mahidol University, Phutthamonthon, Nakhon Pathom 73170, Thailand.', 'Institute of Nutrition, Mahidol University, Phutthamonthon, Nakhon Pathom 73170, Thailand.']	https://www.ncbi.nlm.nih.gov/pubmed/31608259/		['anti-cholinesterase activity', 'anti-beta-secretase activity', 'antioxidant activity', 'bioactive compounds', 'sweet peppers']
A combinational treatment of carotenoids decreases Abeta secretion in human neurons via beta-secretase inhibition.	Neuroscience research	2019	TRUE	FALSE	FALSE	FALSE	FALSE	FALSE	FALSE	TRUE	FALSE		Alzheimer's disease (AD) is the most common cause of dementia and is characterized neuropathologically by the presence of amyloid plaques and neurofibrillary tangles. Amyloid-beta (Abeta) peptides, major components of amyloid plaques and crucial pathogenic molecules in terms of the amyloid hypothesis, are derived from successive proteolytic processing of amyloid-beta precursor protein (APP). In t…	['Sho M', 'Ichiyanagi N', 'Imaizumi K', 'Ishikawa M', 'Morimoto S', 'Watanabe H', 'Okano H']	['Department of Physiology, Keio University, School of Medicine, Tokyo, Japan.', 'Department of Physiology, Keio University, School of Medicine, Tokyo, Japan.', 'Department of Physiology, Keio University, School of Medicine, Tokyo, Japan.', 'Department of Physiology, Keio University, School of Medicine, Tokyo, Japan.', 'Department of Physiology, Keio University, School of Medicine, Tokyo, Japan.'…	https://www.ncbi.nlm.nih.gov/pubmed/31606373/		["Alzheimer's disease", 'Amyloid-beta', 'Carotenoids', 'Cortical neurons', 'Induced pluripotent stem cells', 'beta-secretase']
Crossing the blood-brain-barrier with nanoligand drug carriers self-assembled from a phage display peptide.	Nature communications	2019	TRUE	FALSE	FALSE	FALSE	FALSE	FALSE	FALSE	FALSE	FALSE	[]	The filamentous bacteriophage fd bind a cell target with exquisite specificity through its few copies of display peptides, whereas nanoparticles functionalized with hundreds to thousands of synthetically generated phage display peptides exhibit variable and often-weak target binding. We hypothesise that some phage peptides in a hierarchical structure rather than in monomeric form recognise and bi…	['Wu LP', 'Ahmadvand D', 'Su J', 'Hall A', 'Tan X', 'Farhangrazi ZS', 'Moghimi SM']	["Guangzhou Institute of Biomedicine and Health, Chinese Academy of Sciences, Guangzhou, 510530, People's Republic of China. linping.wu@hotmail.com.", 'Nanomedicine Laboratory, Centre for Pharmaceutical Nanotechnology and Nanotoxicology, Department of Pharmacy, Faculty of Health and Medical Sciences, University of Copenhagen, Universitetsparken 2, DK-2100, Copenhagen O, Denmark.', 'School of Alli…	https://www.ncbi.nlm.nih.gov/pubmed/31604928/
Phosphorylation of the amyloid precursor protein (APP) at Ser-675 promotes APP processing involving meprin beta.	The Journal of biological chemistry	2019	TRUE	FALSE	FALSE	FALSE	FALSE	FALSE	FALSE	TRUE	FALSE		Alzheimer's disease (AD) is a neurodegenerative disorder characterized by abnormal deposition of beta-amyloid (Abeta) peptides. Abeta is a cleavage product of the amyloid precursor protein (APP), and aberrant posttranslational modifications of APP can alter APP processing and increase Abeta generation. In the AD brain, seven different residues, including Ser-675 (APP(695) numbering) in the APP cy…	['Menon PK', 'Koistinen NA', 'Iverfeldt K', 'Strom AL']	['Department of Biochemistry and Biophysics, Stockholm University, 106 91 Stockholm, Sweden.', 'Department of Biochemistry and Biophysics, Stockholm University, 106 91 Stockholm, Sweden.', 'Department of Biochemistry and Biophysics, Stockholm University, 106 91 Stockholm, Sweden.', 'Department of Biochemistry and Biophysics, Stockholm University, 106 91 Stockholm, Sweden anna-lena.strom@dbb.su.se…	https://www.ncbi.nlm.nih.gov/pubmed/31604820/		['ADAM', 'APP-CTF', "Alzheimer's disease", 'amyloid precursor protein (APP)', 'amyloid-beta (Abeta)', 'meprin beta', 'neurodegeneration', 'proteolytic processing', 'beta-secretase 1 (BACE1)']
MiR-361-3p inhibits beta-amyloid accumulation and attenuates cognitive deficits through targeting BACE1 in Alzheimer's disease.	Journal of integrative neuroscience	2019	TRUE	FALSE	FALSE	FALSE	FALSE	FALSE	FALSE	TRUE	FALSE		The role of miR-361-3p in the pathology of Alzheimer's disease is unknown. The target scan was used to screen potential target genes of miR-361-3p, and beta-site amyloid precursor protein (APP) cleaving enzyme 1 (BACE1) was emphasized. Results from western blotting and reverse transcription-quantitative polymerase chain reaction (RT-PCR) showed that down-regulated miR-361-3p was correlated with u…	['Ji Y', 'Wang D', 'Zhang B', 'Lu H']	['Department of Neurology, The First Affiliated Hospital of Zhengzhou University, Zhengzhou City, Henan Provence, 450001, P. R. China.', 'Department of Cardiology, Zhengzhou Central Hospital, Zhengzhou City, Henan Provence, 450001, P. R. China.', 'Department of Cardiology, Zhengzhou Central Hospital, Zhengzhou City, Henan Provence, 450001, P. R. China.', 'Department of Cardiology, Zhengzhou Centr…	https://www.ncbi.nlm.nih.gov/pubmed/31601077/		['APP-beta', 'APPswe cell', "Alzheimer's disease", 'BACE1', 'cognitive deficits', 'miR-361-3p']
Protective Effects of BACE1 Inhibitory Ligand Molecules Against Amyloid Beta-Induced Synaptic and Mitochondrial Toxicities in Alzheimer's Disease.	Human molecular genetics	2019	TRUE	FALSE	FALSE	FALSE	FALSE	FALSE	FALSE	FALSE	FALSE	[]	Amyloid-beta peptides (Abeta) are the major drivers of Alzheimer's disease (AD) pathogenesis, and are formed by successive cleavage of the amyloid precursor protein (APP) by the beta and gamma secretases. Mounting evidence suggests that Abeta and mitochondrial structural and functional abnormalities are critically involved in the loss of synapses and cognitive decline, in patients with AD. In AD …	['Pradeepkiran JA', 'Reddy AP', 'Yin X', 'Manczak M', 'Reddy PH']	['Internal Medicine Department, Texas Tech University Health Sciences Center, 3601 4th Street, Lubbock, TX 79430, USA.', 'Garrison Institute on Aging, Texas Tech University Health Sciences Center, 3601 4th Street, Lubbock, TX 79430, USA.', 'Garrison Institute on Aging, South West Campus, Texas Tech University Health Sciences Center, 6630 S. Quaker Suite E, Lubbock, TX 79413, United States.', 'Gar…	https://www.ncbi.nlm.nih.gov/pubmed/31595293/
Bee venom phospholipase A2 ameliorates amyloidogenesis and neuroinflammation through inhibition of signal transducer and activator of transcription-3 pathway in Tg2576 mice.	Translational neurodegeneration	2019	TRUE	FALSE	FALSE	FALSE	FALSE	FALSE	FALSE	TRUE	FALSE		Background: Neuroinflammation and accumulation of beta-amyloid (Abeta) play a significant role in the onset and progression of Alzheimer's disease (AD). Our previous study demonstrated that signal transducer and activator of transcription-3 (STAT3) plays a major role in neuroinflammation and amyloidogenesis. Methods: In the present study, we investigated the inhibitory effect of bee venom phospho…	['Ham HJ', 'Han SB', 'Yun J', 'Yeo IJ', 'Ham YW', 'Kim SH', 'Park PH', 'Choi DY', 'Hong JT']	['1College of Pharmacy and Medical Research Center, Chungbuk National University, Osongsaengmyeong 1-ro, Osong-eup, Heungdeok-gu, Cheongju, Chungbuk 28160 Republic of Korea.0000 0000 9611 0917grid.254229.a', '1College of Pharmacy and Medical Research Center, Chungbuk National University, Osongsaengmyeong 1-ro, Osong-eup, Heungdeok-gu, Cheongju, Chungbuk 28160 Republic of Korea.0000 0000 9611 0917…	https://www.ncbi.nlm.nih.gov/pubmed/31592103/		["Alzheimer's disease", 'Amyloidogenesis', 'Bee venom phospholipase A2', 'Neuroinflammation', 'STAT3']
High-Throughput Bioassays using "Dip-and-Go" Multiplexed Electrospray Mass Spectrometry.	Angewandte Chemie (International ed. in English)	2019	TRUE	FALSE	FALSE	FALSE	FALSE	FALSE	FALSE	FALSE	FALSE		A multiplexed system based on inductive nanoelectrospray mass spectrometry (nESI-MS) has been developed for high-throughput screening (HTS) bioassays. This system combines inductive nESI and field amplification micro-electrophoresis to achieve a "dip-and-go" sample loading and purification strategy that enables nESI-MS based HTS assays in 96-well microtiter plates. The combination of inductive nE…	['Wei Z', 'Xie Z', 'Kuvelkar R', 'Shah V', 'Bateman K', 'McLaren DG', 'Cooks RG']	['Aston Labs, Department of Chemistry, Purdue University, 560 Oval Drive, West Lafayette, IN, 47906-1393, USA.', 'Aston Labs, Department of Chemistry, Purdue University, 560 Oval Drive, West Lafayette, IN, 47906-1393, USA.', 'Merck & Co., Inc., 2000 Galloping Hill Road, Kenilworth, NJ, 07033, USA.', 'Merck & Co., Inc., 2000 Galloping Hill Road, Kenilworth, NJ, 07033, USA.', 'Merck & Co., Inc., 20…	https://www.ncbi.nlm.nih.gov/pubmed/31589796/		['enzyme inhibition', 'field amplification', 'inductive nanoelectrospray', 'micro electrophoresis', 'pharmacokinetics']
Discovery of AM-6494: A Potent and Orally Efficacious beta-Site Amyloid Precursor Protein Cleaving Enzyme 1 (BACE1) Inhibitor with in Vivo Selectivity over BACE2.	Journal of medicinal chemistry	2019	TRUE	FALSE	FALSE	FALSE	FALSE	FALSE	FALSE	FALSE	FALSE	[]	beta-Site amyloid precursor protein cleaving enzyme 1 (BACE1) is an aspartyl protease that plays a key role in the production of amyloid beta (Abeta) in the brain and has been extensively pursued as a target for the treatment of Alzheimer's disease (AD). BACE2, an aspartyl protease that is structurally related to BACE1, has been recently reported to be involved in melanosome maturation and pigmen…	['Pettus LH', 'Bourbeau MP', 'Bradley J', 'Bartberger MD', 'Chen K', 'Hickman D', 'Johnson M', 'Liu Q', 'Manning JR', 'Nanez A', 'Siegmund AC', 'Wen PH', 'Whittington DA', 'Allen JR', 'Wood S']		https://www.ncbi.nlm.nih.gov/pubmed/31589043/
Critical evaluation of current Alzheimer's drug discovery (2018-19) & futuristic Alzheimer drug model approach.	Bioorganic chemistry	2019	TRUE	FALSE	FALSE	FALSE	FALSE	FALSE	TRUE	TRUE	FALSE		Alzheimer's disease (AD), a neurodegenerative disease responsible for death of millions of people worldwide is a progressive clinical disorder which causes neurons to degenerate and ultimately die. It is one of the common causes of dementia wherein a person's incapability to independently think, behave and decline in social skills can be quoted as major symptoms. However the early signs include t…	['Dorababu A']	['Department of Studies in Chemistry, SRMPP Govt. First Grade College, Huvinahadagali 583219, Karnataka, India. Electronic address: dora1687@gmail.com.']	https://www.ncbi.nlm.nih.gov/pubmed/31586701/		['AChE inhibitor', 'Alzheimer disease', 'BACE1', 'BuChE inhibitor', 'MAO']
The effect of BACE1-AS on beta-amyloid generation by regulating BACE1 mRNA expression.	BMC molecular biology	2019	TRUE	FALSE	FALSE	FALSE	FALSE	FALSE	FALSE	TRUE	FALSE	*Alzheimer's disease / *Abeta / *BACE1-AS / *lncRNA	BACKGROUND: The BACE1 antisense transcript (BACE1-AS) is a conserved long noncoding RNA (lncRNA). The level of BACE1-AS is significantly increased and the level of the BACE1 mRNA is slightly increased in subjects with AD. BACE1-AS exerts a significant moderating effect on the expression of the BACE1 mRNA and promotes the formation of Abeta. After the administration of Abeta1-42 to SH-SY5Y cells a…	['Li F', 'Wang Y', 'Yang H', 'Xu Y', 'Zhou X', 'Zhang X', 'Xie Z', 'Bi J']	['Department of Neurology, The Second Hospital of Shandong University, Shandong University, 247 North Park Avenue, Jinan, 250033, China.', 'Department of Neurology, The Second Hospital of Shandong University, Shandong University, 247 North Park Avenue, Jinan, 250033, China.', 'Department of Neurology, The Second Hospital of Shandong University, Shandong University, 247 North Park Avenue, Jinan, 2…	https://www.ncbi.nlm.nih.gov/pubmed/31570097/		["*Alzheimer's disease", '*Abeta', '*BACE1-AS', '*lncRNA']
Expression analysis of beta-secretase 1 (BACE1) enzyme in peripheral blood of patients with Alzheimer's disease.	Caspian journal of internal medicine	2019	TRUE	FALSE	FALSE	FALSE	FALSE	FALSE	FALSE	TRUE	FALSE		Background: Recent evidence has indicated that beta-secretase 1 (BACE1) is involved in the production of amyloid beta (Abeta) in patients affected with Alzheimer's disease (AD). Therefore; the purpose of this study was to measure mRNA and plasma levels of BACE1 in AD patients, as an early diagnosis biomarker for such individuals. Methods: A total number of thirty AD patients and thirty normal sub…	['Vakilian A', 'Masoumi J', 'Mirzaee S', 'Khorramdelazad H']	['Non Communicable Diseases Research Center, Rafsanjan University of Medical Science, Rafsanjan, Iran.', 'Neurology Department, School of Medicine, Rafsanjan University of Medical Sciences, Rafsanjan, Iran.', 'Molecular Medicine Research Center, Research Institute of Basic Medical Sciences, Rafsanjan University of Medical Sciences, Rafsanjan, Iran.', 'Molecular Medicine Research Center, Research …	https://www.ncbi.nlm.nih.gov/pubmed/31558988/		["Alzheimer 's disease", 'Beta-Site APP-Cleaving Enzyme 1', 'Biomarker']
Discovery of a series of selective and cell permeable beta-secretase (BACE1) inhibitors by fragment linking with the assistance of STD-NMR.	Bioorganic chemistry	2019	TRUE	FALSE	FALSE	FALSE	FALSE	FALSE	FALSE	FALSE	FALSE		Two beta-secreatase (BACE1) inhibitors from natural products (cinnamic acid and flavone) were linked to furnish potent, cell permeable BACE1 inhibitors with noncompetitive mode of inhibition, with the assistance of saturated transfer difference (STD)-NMR technique. Some of these conjugates also exhibited selective BACE1 inhibition over other aspartyl proteases such as BACE-2 and renin, as well as…	['Fang WS', 'Sun DY', 'Yang S', 'Cheng C', 'Moschke K', 'Li T', 'Sun S', 'Lichtenthaler SF', 'Huang J', 'Wang Y']	['State Key Laboratory of Bioactive Substances and Functions of Natural Medicines, Institute of Materia Medica, Chinese Academy of Medical Sciences & Peking Union Medical College (CAMS & PUMC), 2A Nan Wei Road, Beijing 100050, PR China. Electronic address: wfang@imm.ac.cn.', 'State Key Laboratory of Bioactive Substances and Functions of Natural Medicines, Institute of Materia Medica, Chinese Acad…	https://www.ncbi.nlm.nih.gov/pubmed/31557620/		['Beta-secretase (BACE1)', 'Luteolin', 'Noncompetitive inhibition', 'P-hydroxy-cinnamic acid', 'STD-NMR']
Icariside II inhibits lipopolysaccharide-induced inflammation and amyloid production in rat astrocytes by regulating IKK/IkappaB/NF-kappaB/BACE1 signaling pathway.	Acta pharmacologica Sinica	2019	TRUE	FALSE	FALSE	FALSE	FALSE	FALSE	FALSE	TRUE	FALSE		beta-amyloid (Abeta) is one of the inducing factors of astrocytes activation and neuroinflammation, and it is also a crucial factor for the development of Alzheimer's disease (AD). Icariside II (ICS II) is an active component isolated from a traditional Chinese herb Epimedium, which has shown to attnuate lipopolysaccharide (LPS)-induced neuroinflammation through regulation of NF-kappaB signaling …	['Zheng Y', 'Deng Y', 'Gao JM', 'Lv C', 'Lang LH', 'Shi JS', 'Yu CY', 'Gong QH']	['Department of Clinical Pharmacotherapeutics of School of Pharmacy, Zunyi Medical University, Zunyi 563000, China.', 'Department of Pharmacology, Key Laboratory of Basic Pharmacology of Ministry of Education and Joint International Research Laboratory of Ethnomedicine of Ministry of Education, Zunyi Medical University, Zunyi 563000, China.', 'Department of Clinical Pharmacotherapeutics of School…	https://www.ncbi.nlm.nih.gov/pubmed/31554962/		["Alzheimer's disease", 'astrocytes', 'beta secretase 1', 'dexamethasone', 'icariside II', 'neuroinflammation', 'nuclear factor-kappa B', 'beta-amyloid']
Discovery of an Extremely Potent Thiazine-Based beta-Secretase Inhibitor with Reduced Cardiovascular and Liver Toxicity at a Low Projected Human Dose.	Journal of medicinal chemistry	2019	TRUE	FALSE	FALSE	FALSE	FALSE	FALSE	FALSE	FALSE	FALSE	[]	Genetic evidence points to deposition of amyloid-beta (Abeta) as a causal factor for Alzheimer's disease. Abeta generation is initiated when beta-secretase (BACE1) cleaves the amyloid precursor protein. Starting with an oxazine lead 1, we describe the discovery of a thiazine-based BACE1 inhibitor 5 with robust Abeta reduction in vivo at low concentrations, leading to a low projected human dose of…	['Tadano G', 'Komano K', 'Yoshida S', 'Suzuki S', 'Nakahara K', 'Fuchino K', 'Fujimoto K', 'Matsuoka E', 'Yamamoto T', 'Asada N', 'Ito H', 'Sakaguchi G', 'Kanegawa N', 'Kido Y', 'Ando S', 'Fukushima T', 'Teisman A', 'Urmaliya V', 'Dhuyvetter D', 'Borghys H', 'Van Den Bergh A', 'Austin N', 'Gijsen HJM', 'Yamano Y', 'Iso Y', 'Kusakabe KI']		https://www.ncbi.nlm.nih.gov/pubmed/31549838/
Development of an Efficient Enzyme Production and Structure-Based Discovery Platform for BACE1 Inhibitors.	Biochemistry	2019	TRUE	FALSE	FALSE	FALSE	FALSE	FALSE	FALSE	FALSE	FALSE	[]	BACE1 (Beta-site Amyloid Precursor Protein (APP) Cleaving Enzyme 1) is a promising therapeutic target for Alzheimer's Disease (AD). However, efficient expression, purification, and crystallization systems are not well described or detailed in the literature nor are approaches for treatment of enzyme kinetic data for potent inhibitors well described. We therefore developed a platform for expressio…	['Yen YC', 'Kammeyer AM', 'Jensen KC', 'Tirlangi J', 'Ghosh AK', 'Mesecar AD']		https://www.ncbi.nlm.nih.gov/pubmed/31549827/
BACE1 Inhibition Using 2'-OMePS Steric Blocking Antisense Oligonucleotides.	Genes	2019	TRUE	FALSE	FALSE	FALSE	FALSE	FALSE	FALSE	TRUE	FALSE	*Alzheimer's disease / *antisense oligonucleotides / *chemically-modified oligonucleotides	Amyloid beta-peptide is produced by the cleavage of amyloid precursor protein by two secretases, a beta-secretase, beta-site amyloid precursor protein cleaving enzyme 1 (BACE1) and a gamma-secretase. It has been hypothesised that partial inhibition of BACE1 in individuals with a high risk of developing Alzheimer's disease may be beneficial in preventing cognitive decline. In this study, we report…	['Chakravarthy M', 'Veedu RN']	['Centre for Molecular Medicine and Innovative Therapeutics, Murdoch University, Perth 6150, Australia. M.Chakravarthy@murdoch.edu.au.', 'Perron Institute for Neurological and Translational Science, Perth 6150, Australia. M.Chakravarthy@murdoch.edu.au.', 'Centre for Molecular Medicine and Innovative Therapeutics, Murdoch University, Perth 6150, Australia. R.Veedu@murdoch.edu.au.', 'Perron Institu…	https://www.ncbi.nlm.nih.gov/pubmed/31547430/		["*Alzheimer's disease", '*antisense oligonucleotides', '*chemically-modified oligonucleotides']
Tau deletion reduces plaque-associated BACE1 accumulation and decelerates plaque formation in a mouse model of Alzheimer's disease.	The EMBO journal	2019	TRUE	FALSE	FALSE	FALSE	FALSE	FALSE	FALSE	TRUE	FALSE	*BACE1 / *axonal dystrophies / *tau deletion / *two-photon in vivo microscopy / *beta-amyloid plaque / Alzheimer Disease/etiology/metabolism/pathology/*prevention & control / Amyloid Precursor Protein Secretases/antagonists & inhibitors/genetics/metabolism/*physiology / Aspartic Acid Endopeptidases/*antagonists & inhibitors/genetics/metabolism / *Gene Expression Regulation / Plaque, Amyloid/etiol…	In Alzheimer's disease, BACE1 protease initiates the amyloidogenic processing of amyloid precursor protein (APP) that eventually results in synthesis of beta-amyloid (Abeta) peptide. Abeta deposition in turn causes accumulation of BACE1 in plaque-associated dystrophic neurites, thereby potentiating progressive Abeta deposition once initiated. Since systemic pharmacological BACE inhibition causes …	['Peters F', 'Salihoglu H', 'Pratsch K', 'Herzog E', 'Pigoni M', 'Sgobio C', 'Lichtenthaler SF', 'Neumann U', 'Herms J']	['German Center for Neurodegenerative Diseases (DZNE), Munich, Germany.', 'Munich Cluster of Systems Neurology (SyNergy), Munich, Germany.', 'German Center for Neurodegenerative Diseases (DZNE), Munich, Germany.', 'Munich Cluster of Systems Neurology (SyNergy), Munich, Germany.', 'German Center for Neurodegenerative Diseases (DZNE), Munich, Germany.', 'IINS, UMR 5297, Universite Bordeaux, Bordeau…	https://www.ncbi.nlm.nih.gov/pubmed/31701556/	['Alzheimer Disease/etiology/metabolism/pathology/*prevention & control', 'Amyloid Precursor Protein Secretases/antagonists & inhibitors/genetics/metabolism/*physiology', 'Animals', 'Aspartic Acid Endopeptidases/*antagonists & inhibitors/genetics/metabolism', 'Brain/metabolism/pathology', 'Disease Models, Animal', 'Female', '*Gene Expression Regulation', 'Humans', 'Male', 'Mice', 'Mice, Transgeni…	['*BACE1', '*axonal dystrophies', '*tau deletion', '*two-photon in vivo microscopy', '*beta-amyloid plaque']
Baicalein as a Potential Inhibitor against BACE1 and AChE: Mechanistic Comprehension through In Vitro and Computational Approaches.	Nutrients	2019	TRUE	FALSE	FALSE	FALSE	FALSE	FALSE	FALSE	TRUE	FALSE		One of the major neurodegenerative features of Alzheimer's disease (AD) is the presence of neurotoxic amyloid plaques composed of amyloid beta peptide (Abeta). beta-Secretase (BACE1) and acetylcholinesterase (AChE), which promote Abeta fibril formation, have become attractive therapeutic targets for AD. P-glycoprotein (P-gp), the major efflux pump of the blood-brain barrier (BBB), plays a critica…	['Han J', 'Ji Y', 'Youn K', 'Lim G', 'Lee J', 'Kim DH', 'Jun M']	['Department of Food Science and Nutrition, College of Health Sciences, Dong-A University, Busan 49315, Korea.', 'Center for Silver-Targeted Biomaterials, Brain Busan 21 Plus Program, Graduate School, Dong-A University, Busan 49315, Korea.', 'Department of Food Science and Nutrition, College of Health Sciences, Dong-A University, Busan 49315, Korea.', 'Center for Silver-Targeted Biomaterials, Bra…	https://www.ncbi.nlm.nih.gov/pubmed/31703329/		["Alzheimer's disease", 'Abeta', 'BACE1', "Lipinski's rules", 'baicalein', 'docking analysis']
Design, synthesis and evaluation of 2-amino-imidazol-4-one derivatives as potent beta-site amyloid precursor protein cleaving enzyme 1 (BACE-1) inhibitors.	Bioorganic & medicinal chemistry letters	2019	TRUE	FALSE	FALSE	FALSE	FALSE	FALSE	FALSE	TRUE	FALSE		Inhibition of beta-site amyloid precursor protein cleaving enzyme 1 (BACE1) to prevent brain beta-amyloid (Abeta) peptide's formation is a potential effective approach to treat Alzheimer's disease. In this report we described a structure-based optimization of a series of BACE1 inhibitors derived from an iminopyrimidinone scaffold W-41 (IC50=7.1muM) by Wyeth, which had good selectivity and brain p…	['Fan TY', 'Wu WY', 'Yu SP', 'Zhong Y', 'Zhao C', 'Chen M', 'Li HM', 'Li NG', 'Chen Z', 'Chen S', 'Sun ZH', 'Duan JA', 'Shi ZH']	['National and Local Collaborative Engineering Center of Chinese Medicinal Resources Industrialization and Formulae Innovative Medicine, Jiangsu Collaborative Innovation Center of Chinese Medicinal Resources Industrialization, Jiangsu Key Laboratory for High Technology Research of TCM Formulae, Nanjing University of Chinese Medicine, Nanjing 210023, China.', 'Department of Nuclear Medicine, Nanji…	https://www.ncbi.nlm.nih.gov/pubmed/31711785/		["Alzheimer's disease", 'BACE1 inhibitors', 'Design and synthesis', 'Iminopyrimidinone scaffold', 'Structure-activity relationship']
Ovariectomy Influences Cognition and Markers of Alzheimer's Disease.	Journal of Alzheimer's disease : JAD	2019	TRUE	FALSE	FALSE	FALSE	FALSE	FALSE	FALSE	TRUE	FALSE		Alzheimer's disease (AD) is one of the most devastating and costly diseases, and prevalence of AD increases with age. Furthermore, females are twice as likely to suffer from AD compared to males. The cessation of reproductive steroid hormone production during menopause is hypothesized to cause this difference. Two rodent AD models, APP21 and APP+PS1, and wild type (WT) rats underwent an ovariecto…	['Agca C', 'Klakotskaia D', 'Stopa EG', 'Schachtman TR', 'Agca Y']	['Department of Veterinary Pathobiology, College of Veterinary Medicine, University of Missouri, Columbia, MO, USA.', 'Department of Psychological Sciences, University of Missouri, Columbia, MO, USA.', 'Departments of Pathology and Neurosurgery, Brown University, Rhode Island Hospital, Providence, RI, USA.', 'Department of Psychological Sciences, University of Missouri, Columbia, MO, USA.', 'Depa…	https://www.ncbi.nlm.nih.gov/pubmed/31796679/		["Alzheimer's disease", 'amyloid-beta', 'estrogen', 'gene expression', 'ovarian hormones', 'ovariectomy', 'progesterone', 'rat', 'transgenic']
New flavonoid - N,N-dibenzyl(N-methyl)amine hybrids: Multi-target-directed agents for Alzheimer s disease endowed with neurogenic properties.	Journal of enzyme inhibition and medicinal chemistry	2019	TRUE	FALSE	FALSE	FALSE	FALSE	FALSE	FALSE	TRUE	FALSE	Alzheimer Disease/*drug therapy/metabolism / Enzyme Inhibitors/chemical synthesis/chemistry/*pharmacology / Flavonoids/chemistry/*pharmacology / Methylamines/chemistry/*pharmacology / Nerve Regeneration/*drug effects / Neuroprotective Agents/chemical synthesis/chemistry/*pharmacology	The design of multi-target directed ligands (MTDLs) is a valid approach for obtaining effective drugs for complex pathologies. MTDLs that combine neuro-repair properties and block the first steps of neurotoxic cascades could be the so long wanted remedies to treat neurodegenerative diseases (NDs). By linking two privileged scaffolds with well-known activities in ND-targets, the flavonoid and the …	['Estrada-Valencia M', 'Herrera-Arozamena C', 'Perez C', 'Vina D', 'Morales-Garcia JA', 'Perez-Castillo A', 'Ramos E', 'Romero A', 'Laurini E', 'Pricl S', 'Rodriguez-Franco MI']	['Institute of Medicinal Chemistry, Spanish Council for Scientific Research (IQM-CSIC), Madrid, Spain.', 'Institute of Medicinal Chemistry, Spanish Council for Scientific Research (IQM-CSIC), Madrid, Spain.', 'Institute of Medicinal Chemistry, Spanish Council for Scientific Research (IQM-CSIC), Madrid, Spain.', 'Centre for Research in Molecular Medicine and Chronic Diseases (CIMUS), University of…	https://www.ncbi.nlm.nih.gov/pubmed/31852270/	['Acetylcholinesterase/metabolism', 'Alzheimer Disease/*drug therapy/metabolism', 'Amyloid Precursor Protein Secretases/antagonists & inhibitors/metabolism', 'Animals', 'Arachidonate 5-Lipoxygenase/metabolism', 'Aspartic Acid Endopeptidases/antagonists & inhibitors/metabolism', 'Blood-Brain Barrier/drug effects/metabolism', 'Butyrylcholinesterase/metabolism', 'Enzyme Inhibitors/chemical synthesis…	["Alzheimer's disease", 'Multi-target-directed ligands', 'human cholinesterases', 'human lipoxygenase-5', 'human beta-secretase', 'neurodegenerative diseases', 'neurogenesis', 'sigma receptors']
Proteolytic Processing of Neuregulin 2.	Molecular neurobiology	2019	TRUE	FALSE	FALSE	FALSE	FALSE	FALSE	FALSE	FALSE	FALSE		Neuregulin 2 (NRG2) belongs to the EGF family of growth factors. Most of this family members require proteolytic cleavage to liberate their ectodomains capable of binding and activating their cognate ErbB receptors. To date, most of the studies investigating proteolytic processing of neuregulins focused on NRG1, which was shown to undergo ectodomain shedding by several ADAM proteases and BACE1 an…	['Czarnek M', 'Bereta J']	['Department of Cell Biochemistry, Faculty of Biochemistry, Biophysics and Biotechnology, Jagiellonian University in Krakow, Gronostajowa 7, 30-387, Krakow, Poland. maria.czarnek@doctoral.uj.edu.pl.', 'Department of Cell Biochemistry, Faculty of Biochemistry, Biophysics and Biotechnology, Jagiellonian University in Krakow, Gronostajowa 7, 30-387, Krakow, Poland. joanna.bereta@uj.edu.pl.']	https://www.ncbi.nlm.nih.gov/pubmed/31838721/		['ADAM10', 'BACE', 'BACE2', 'Neuregulin 2', 'Neuregulins', 'Shedding']
A network-based analysis of key pharmacological pathways of Andrographis paniculata acting on Alzheimer's disease and experimental validation.	Journal of ethnopharmacology	2019	TRUE	FALSE	FALSE	FALSE	FALSE	FALSE	FALSE	TRUE	FALSE		ETHNOPHARMACOLOGICAL RELEVANCE: Andrographis paniculata (AP) is a native plant with anti-inflammatory and antioxidant properties and used as an official herbal medicine. Recently more and more researches have indicated that AP shows pharmacological effects on Alzheimer's disease (AD) but its mechanism is unclear. AIMS OF THE STUDY: Network pharmacology approach combined with experimental validati…	['Gu L', 'Lu J', 'Li Q', 'Wu N', 'Zhang L', 'Li H', 'Xing W', 'Zhang X']	['Key Laboratory of Neuropsychiatric Drug Research of Zhejiang Province, Institute of Materia Medica, Zhejiang Academy of Medical Sciences, Hangzhou, 310013, Zhejiang, PR China.', 'Key Laboratory of Neuropsychiatric Drug Research of Zhejiang Province, Institute of Materia Medica, Zhejiang Academy of Medical Sciences, Hangzhou, 310013, Zhejiang, PR China.', 'Key Laboratory of Neuropsychiatric Drug…	https://www.ncbi.nlm.nih.gov/pubmed/31866509/		['APP-BACE1-GSK3B signal axis', "Alzheimer's disease", 'Andrographis paniculata', 'Inflammation', 'Network pharmacology']
miR-16-5p and miR-19b-3p prevent amyloid beta-induced injury by targeting BACE1 in SH-SY5Y cells.	Neuroreport	2019	TRUE	FALSE	FALSE	FALSE	FALSE	FALSE	FALSE	FALSE	FALSE	[]	PURPOSE: Alzheimer's disease is the most common neurodegenerative disease, characterized by accumulation of amyloid beta peptides. MicroRNAs have been identified as significant regulators and therapeutic targets of Alzheimer's disease. However, the roles of miR-16-5p and miR-19b-3p and their mechanisms in Alzheimer's disease progression remain largely unknown. MATERIALS AND METHODS: Amyloid beta-…	['Zhang N', 'Li WW', 'Lv CM', 'Gao YW', 'Liu XL', 'Zhao L']	['Departments of Geriatrics.', 'Neurology.', 'Pharmacy.', 'Pharmacy.', 'Neurosurgery, Yantai Affiliated Hospital of Binzhou Medical University.', 'Department of Pharmacy, the Affiliated Yantai Yuhuangding Hospital of Qingdao University, Yantai, China.']	https://www.ncbi.nlm.nih.gov/pubmed/31876684/
Beta-Secretase 1 (BACE1) Is Down-Regulated in Invasive Ductal Carcinoma of Breast.	Reports of biochemistry & molecular biology	2019	TRUE	FALSE	FALSE	FALSE	FALSE	FALSE	FALSE	FALSE	FALSE		Background: The enzyme beta-secretase 1 (BACE1) and its antisense transcript (BACE1-AS) have been implicated in the pathogenesis of Alzheimer's disease. Moreover, several lines of evidence point to their contribution in tumorigenesis. Methods: In the present study, we evaluated expression of BACE1 mRNA (BACE1) and BACE1-AS in 54 breast cancer tissues and 54 adjacent non-cancerous tissues (ANCTs) …	['Yaghoobi H', 'Azizi H', 'Banitalebi-Dehkordi M', 'Mohammad Rezaei F', 'Arsang-Jnag S', 'Taheri M', 'Ghafouri-Fard S']	['University of Medical Sciences, Shahrekord, Iran.', 'Department of Medical Biotechnology, School of Advanced Technologies, Shahrekord University of Medical Sciences, Shahrekord, Iran.', 'Department of Medical Parasitology, School of Medicine, Zabol University of Medical Sciences, Zabol, Iran.', 'University of Medical Sciences, Shahrekord, Iran.', 'Department of Medical Genetic, Faculty of Medic…	https://www.ncbi.nlm.nih.gov/pubmed/31832446/		['BACE1', 'BACE1-AS', 'Breast Cancer', 'Lncrna']
BACE1 partial deletion induces synaptic plasticity deficit in adult mice.	Scientific reports	2019	TRUE	FALSE	FALSE	FALSE	FALSE	FALSE	FALSE	FALSE	FALSE	[]	BACE1 is the first enzyme involved in APP processing, thus it is a strong therapeutic target candidate for Alzheimer's disease. The observation of deleterious phenotypes in BACE1 Knock-out (KO) mouse models (germline and conditional) raised some concerns on the safety and tolerability of BACE1 inhibition. Here, we have employed a tamoxifen inducible BACE1 conditional Knock-out (cKO) mouse model t…	['Lombardo S', 'Chiacchiaretta M', 'Tarr A', 'Kim W', 'Cao T', 'Sigal G', 'Rosahl TW', 'Xia W', 'Haydon PG', 'Kennedy ME', 'Tesco G']	["Alzheimer's Disease Research Laboratory, Department of Neuroscience, Tufts University School of Medicine, Boston, Massachusetts, 02111, USA.", 'Department of Neuroscience, Tufts University School of Medicine, Boston, Massachusetts, 02111, USA.', 'Department of Neuroscience, Tufts University School of Medicine, Boston, Massachusetts, 02111, USA.', 'Circuits and Behaviour Core, Center for Neurosc…	https://www.ncbi.nlm.nih.gov/pubmed/31882662/
From EST to structure models for functional inference of APP, BACE1, PSEN1, PSEN2 genes.	Bioinformation	2019	TRUE	FALSE	FALSE	FALSE	FALSE	FALSE	FALSE	TRUE	FALSE		Successive oxidative stress and biochemical changes results in neuronal death and neuritic plaques growth in Alzheimer's disease (AD). Therefore, it is interest to analyze amyloid-betaeta precursor protein (APP), beta-secretase 1 (BACE1), presenilin (PSEN1 and PSEN2) genes from brain tissues to gain insights. Development of potential inhibitors for these targets is of significance. EST sequences …	['Aathi M', 'Piramanayagam S']	['Computational Biology Lab, Department of Bioinformatics, Bharathiar University, Coimbatore-641046, Tamil Nadu, India.', 'Computational Biology Lab, Department of Bioinformatics, Bharathiar University, Coimbatore-641046, Tamil Nadu, India.']	https://www.ncbi.nlm.nih.gov/pubmed/31831959/		["Alzheimer's disease", 'Curcumin', 'Hypothetical protein']
Mitochondrial methionine sulfoxide reductase B2 links oxidative stress to Alzheimer's disease-like pathology.	Experimental neurology	2019	TRUE	FALSE	FALSE	FALSE	FALSE	FALSE	FALSE	FALSE	FALSE		Methionine sulfoxide reductase B2 (MSRB2) is a mitochondrial protein that protects cell from oxidative stress. The antioxidant activity suggests that MSRB2 may play a role in the pathophysiology of Alzheimer's disease (AD). Here, we report that in APP/PS1 mice, an animal model of AD, MSRB2 protein levels were decreased in the hippocampus at both young (6 mon) and old (18 mon) age, and in the cort…	['Xiang XJ', 'Song L', 'Deng XJ', 'Tang Y', 'Min Z', 'Luo B', 'Wen QX', 'Li KY', 'Chen J', 'Ma YL', 'Zhu BL', 'Yan Z', 'Chen GJ']	['Department of Neurology, the First Affiliated Hospital of Chongqing Medical University, Chongqing Key Laboratory of Neurology, 1 Youyi Road, Chongqing 400016, China.', 'Department of Neurology, the First Affiliated Hospital of Chongqing Medical University, Chongqing Key Laboratory of Neurology, 1 Youyi Road, Chongqing 400016, China.', 'Department of Neurology, the First Affiliated Hospital of C…	https://www.ncbi.nlm.nih.gov/pubmed/31078523/		['APP', 'APP/PS1 mice', 'JNK', 'Methionine sulfoxide reductase B2', 'Oxidative stress', 'Phosphorylation', 'Tau', 'Transcription']
Synapsin 1 promotes Abeta generation via BACE1 modulation.	PloS one	2019	TRUE	FALSE	FALSE	FALSE	FALSE	FALSE	FALSE	FALSE	FALSE	[]	It has been revealed that beta-amyloid (Abeta) is generated and released from the presynaptic terminals in activity-dependent manner. However, molecules modulating the presynaptic Abeta generation remain elusive. Here we test the hypothesis that Synapsin 1 (Syn1) may acts as a modulator of the Abeta production. Using biochemical and Forster resonance energy transfer (FRET)-based imaging approache…	['Maesako M', 'Zoltowska KM', 'Berezovska O']	["MassGeneral Institute for Neurodegenerative Disease, Alzheimer's Disease Research Unit, Massachusetts General Hospital, Harvard Medical School, Charlestown, MA, United States of America.", "MassGeneral Institute for Neurodegenerative Disease, Alzheimer's Disease Research Unit, Massachusetts General Hospital, Harvard Medical School, Charlestown, MA, United States of America.", "MassGeneral Insti…	https://www.ncbi.nlm.nih.gov/pubmed/31830091/
Bazhu Decoction, a Traditional Chinese Medical Formula, Ameliorates Cognitive Deficits in the 5xFAD Mouse Model of Alzheimer's Disease.	Frontiers in pharmacology	2019	TRUE	FALSE	FALSE	FALSE	FALSE	FALSE	FALSE	TRUE	FALSE		Alzheimer's disease (AD) is the most common neurodegenerative disorder associated with aging. There are currently no effective treatments for AD. Bazhu decoction (BZD), a traditional Chinese medicine (TCM) formula, has been employed clinically to alleviate AD. However, the underlying molecular mechanisms are still unclear. Here we found that middle- and high-doses of BZD ameliorated the behaviora…	['Peng A', 'Gao Y', 'Zhuang X', 'Lin Y', 'He W', 'Wang Y', 'Chen W', 'Chen T', 'Huang X', 'Yang R', 'Huang Y', 'Xi S', 'Zhang X']	['Department of Traditional Chinese Medicine, Zhongshan Hospital, Xiamen University, Xiamen, China.', 'Fujian Provincial Key Laboratory of Neurodegenerative Disease and Aging Research, Institute of Neuroscience, School of Medicine, Xiamen University, Xiamen, China.', 'Department of Traditional Chinese Medicine, Zhongshan Hospital, Xiamen University, Xiamen, China.', 'Department of Traditional Chi…	https://www.ncbi.nlm.nih.gov/pubmed/31827437/		['5xFAD mice', "Alzheimer's disease (AD)", 'Bazhu decoction', 'traditional Chinese medicine (TCM)', 'beta-amyloid (Abeta)']
Extensive Structure Modification on Luteolin-Cinnamic Acid Conjugates Leading to BACE1 Inhibitors with Optimal Pharmacological Properties.	Molecules (Basel, Switzerland)	2019	TRUE	FALSE	FALSE	FALSE	FALSE	FALSE	FALSE	FALSE	FALSE		BACE1 inhibitory conjugates derived from two natural products, luteolin (1) and p-hydroxy-cinnamic acid (2), were subjected to systematic structure modifications, including various positions in luteolin segment for conjugation, different linkers (length, bond variation), as well as various substitutions in cinnamic acid segment (various substituents on benzene, and replacement of benzene by heter…	['Sun DY', 'Cheng C', 'Moschke K', 'Huang J', 'Fang WS']	['State Key Laboratory of Bioactive Substances and Functions of Natural Medicines, Institute of Materia Medica, Chinese Academy of Medical Sciences and Peking Union Medical College, 2A Nan Wei Road, Beijing 100050, China.', 'College of Life Science, Wuhan University, Wuhan, Hubei 430072, China.', 'German Center for Neurodegenerative Diseases (DZNE) and Munich Cluster for Systems Neurology (SyNerg…	https://www.ncbi.nlm.nih.gov/pubmed/31888099/		['BACE1 inhibitor', 'beta-secretase', 'cinnamic acid', 'flavonoid', 'luteolin']
Mapping pathogenic processes contributing to neurodegeneration in Drosophila models of Alzheimer's disease.	FEBS open bio	2019	TRUE	FALSE	FALSE	FALSE	FALSE	FALSE	FALSE	TRUE	FALSE		Alzheimer's disease (AD) is the most common form of dementia, affecting millions of people and currently lacking available disease-modifying treatments. Appropriate disease models are necessary to investigate disease mechanisms and potential treatments. Drosophila melanogaster models of AD include the Abeta fly model and the AbetaPP-BACE1 fly model. In the Abeta fly model, the Abeta peptide is fu…	['Bergkvist L', 'Du Z', 'Elovsson G', 'Appelqvist H', 'Itzhaki LS', 'Kumita JR', 'Kagedal K', 'Brorsson AC']	['Division of Molecular Biotechnology, Department of Physics, Chemistry and Biology, Linkoping University, Sweden.', 'Department of Chemistry, Centre for Misfolding Diseases, University of Cambridge, UK.', 'Department of Pharmacology, University of Cambridge, UK.', 'Division of Molecular Biotechnology, Department of Physics, Chemistry and Biology, Linkoping University, Sweden.', 'Division of Mole…	https://www.ncbi.nlm.nih.gov/pubmed/31823504/		['Drosophila melanogaster', "Alzheimer's disease", 'amyloid-beta', 'endo-lysosomal system', 'neurodegeneration']
Astrocyte-Targeted Transporter-Utilizing Derivatives of Ferulic Acid Can Have Multifunctional Effects Ameliorating Inflammation and Oxidative Stress in the Brain.	Oxidative medicine and cellular longevity	2019	TRUE	FALSE	FALSE	FALSE	FALSE	FALSE	FALSE	FALSE	FALSE	[]	Ferulic acid (FA) is a natural phenolic antioxidant, which can exert also several other beneficial effects to combat neuroinflammation and neurodegenerative diseases, such as Alzheimer's disease. One of these properties is the inhibition of several enzymes and factors, such as beta-site amyloid precursor protein (APP) cleaving enzyme 1 (BACE1), cyclooxygenases (COXs), lipoxygenases (LOXs), mammal…	['Montaser A', 'Huttunen J', 'Ibrahim SA', 'Huttunen KM']	['School of Pharmacy, Faculty of Health Sciences, University of Eastern Finland, P.O. Box 1627, FI-70211 Kuopio, Finland.', 'School of Pharmacy, Faculty of Health Sciences, University of Eastern Finland, P.O. Box 1627, FI-70211 Kuopio, Finland.', 'Department of Pharmacology and Therapeutics, Faculty of Pharmacy and Drug Manufacturing, Pharos University, 21311 Alexandria, Egypt.', 'School of Pharm…	https://www.ncbi.nlm.nih.gov/pubmed/31814871/
Progress in Target Drug Molecules for Alzheimer's Disease.	Current topics in medicinal chemistry	2019	TRUE	FALSE	FALSE	FALSE	FALSE	FALSE	FALSE	FALSE	FALSE		Alzheimer's disease (AD) is a chronic neurodegenerative disease that is widespread in the elderly. The etiology of AD is complicated, and its pathogenesis is still unclear. Although there are many researches on anti-AD drugs, they are limited to reverse relief symptoms and cannot treat diseases. Therefore, the development of high-efficiency anti-AD drugs with no side effects has become an urgent …	['Xie J', 'Liang R', 'Wang Y', 'Huang J', 'Cao X', 'Niu B']	['School of life Science,Shanghai University, 99 Shangda Road,200444, China.', 'School of life Science,Shanghai University, 99 Shangda Road,200444, China.', 'School of life Science,Shanghai University, 99 Shangda Road,200444, China.', 'School of life Science,Shanghai University, 99 Shangda Road,200444, China.', 'Institute of Clinical ScienceBiomedical Research Center, Zhongshan Hospital, Fudan Un…	https://www.ncbi.nlm.nih.gov/pubmed/31797761/		['(GSK-3beta)', 'Acetylcholinesterase (AChE)', 'Amyloid beta (Abeta)', 'Amyloid-beta binding alcohol dehydrogenase ( ABAD)', 'B-site APP cleaving enzyme 1 (BACE1)', 'Butyrylcholinesterase (BChE)', 'Cyclin-dependent kinase-5 (CDK-5)', 'Glycogen synthase kinase-3beta', 'Monoamine oxidase (MAO)', 'Tau protein']
The amyloid-beta degradation intermediate Abeta34 is pericyte-associated and reduced in brain capillaries of patients with Alzheimer's disease.	Acta neuropathologica communications	2019	TRUE	FALSE	FALSE	FALSE	FALSE	FALSE	FALSE	TRUE	FALSE		An impairment of amyloid beta-peptide (Abeta) clearance is suggested to play a key role in the pathogenesis of sporadic Alzheimer's disease (AD). Amyloid degradation is mediated by various mechanisms including fragmentation by enzymes like neprilysin, matrix metalloproteinases (MMPs) and a recently identified amyloidolytic activity of beta-site amyloid precursor protein cleaving enzyme 1 (BACE1).…	['Kirabali T', 'Rigotti S', 'Siccoli A', 'Liebsch F', 'Shobo A', 'Hock C', 'Nitsch RM', 'Multhaup G', 'Kulic L']	['Institute for Regenerative Medicine, University of Zurich, 8952, Schlieren, Switzerland.', 'Institute for Regenerative Medicine, University of Zurich, 8952, Schlieren, Switzerland.', 'Institute for Regenerative Medicine, University of Zurich, 8952, Schlieren, Switzerland.', 'Present Address: Department of Chemistry University of Cologne, Institute of Biochemistry, 50674, Cologne, Germany.', 'De…	https://www.ncbi.nlm.nih.gov/pubmed/31796114/		["Alzheimer's disease", 'Amyloid clearance', 'Abeta34', 'Pericyte']
MiR-22-3p Regulates Amyloid beta Deposit in Mice Model of Alzheimer's Disease by Targeting Mitogen-activated Protein Kinase 14.	Current neurovascular research	2019	TRUE	FALSE	FALSE	FALSE	FALSE	FALSE	FALSE	TRUE	FALSE		Propose: To investigate whether miR-22-3p is able to regulate AD development and its molecular mechanism. METHODS: Morris water maze test was performed to test the spatial memory. Quantitative polymerase chain reaction (qPCR) was used to assess the expression level of miR-22-3p. The enzymelinked immunosorbent assay (ELISA) was used to assess the levels of Abeta40 and Abeta42. Immunoblotting analy…	['Ji Q', 'Wang X', 'Cai J', 'Du X', 'Sun H', 'Zhang N']	['Department of Neurology, Beijing Luhe Hospital Affiliated to Capital Medical University, Beijing, 101100, China.', 'Department of Neurology, Beijing Luhe Hospital Affiliated to Capital Medical University, Beijing, 101100, China.', 'Department of Neurology, Beijing Luhe Hospital Affiliated to Capital Medical University, Beijing, 101100, China.', 'Department of Neurology, Beijing Luhe Hospital Af…	https://www.ncbi.nlm.nih.gov/pubmed/31713484/		["Alzheimer's disease", 'BACE1', 'MAPK14', 'MiR-22-3p', 'amyloid precursor protein', 'microRNA.']
Upregulation of the Sarco-Endoplasmic Reticulum Calcium ATPase 1 Truncated Isoform Plays a Pathogenic Role in Alzheimer's Disease.	Cells	2019	TRUE	FALSE	FALSE	FALSE	FALSE	FALSE	FALSE	TRUE	FALSE	*Alzheimer disease / *BACE1 / *C83 / *C99 / *amyloid precursor protein / *amyloid beta / *endoplasmic reticulum stress / *neuroinflammation / *truncated isoform of the sarco-endoplasmic reticulum Ca2+ ATPase 1 (S1T)	Dysregulation of the Endoplasmic Reticulum (ER) Ca(2+) homeostasis and subsequent ER stress activation occur in Alzheimer Disease (AD). We studied the contribution of the human truncated isoform of the sarco-endoplasmic reticulum Ca(2+) ATPase 1 (S1T) to AD. We examined S1T expression in human AD-affected brains and its functional consequences in cellular and transgenic mice AD models. S1T expres…	['Bussiere R', 'Oules B', 'Mary A', 'Vaillant-Beuchot L', 'Martin C', 'El Manaa W', 'Vallee D', 'Duplan E', 'Paterlini-Brechot P', 'Alves Da Costa C', 'Checler F', 'Chami M']	["Universite Cote d'Azur, INSERM, CNRS, IPMC, France, Laboratory of excellence DistALZ, 660 route des Lucioles, 06560, Sophia-Antipolis, Valbonne, France.", 'Present address: UK Dementia Research Institute, Imperial College London, Department of Medicine, Burlington Danes Building, Hammersmith Hospital Campus, Du Cane Road W12 0NN, London, UK.', 'Institut Cochin, Team Cutaneous Biology, INSERM U1…	https://www.ncbi.nlm.nih.gov/pubmed/31795302/		['*Alzheimer disease', '*BACE1', '*C83', '*C99', '*amyloid precursor protein', '*amyloid beta', '*endoplasmic reticulum stress', '*neuroinflammation', '*truncated isoform of the sarco-endoplasmic reticulum Ca2+ ATPase 1 (S1T)']
Blood biomarkers for memory: toward early detection of risk for Alzheimer disease, pharmacogenomics, and repurposed drugs.	Molecular psychiatry	2019	TRUE	FALSE	FALSE	FALSE	FALSE	FALSE	FALSE	FALSE	FALSE	[]	Short-term memory dysfunction is a key early feature of Alzheimer's disease (AD). Psychiatric patients may be at higher risk for memory dysfunction and subsequent AD due to the negative effects of stress and depression on the brain. We carried out longitudinal within-subject studies in male and female psychiatric patients to discover blood gene expression biomarkers that track short term memory a…	['Niculescu AB', 'Le-Niculescu H', 'Roseberry K', 'Wang S', 'Hart J', 'Kaur A', 'Robertson H', 'Jones T', 'Strasburger A', 'Williams A', 'Kurian SM', 'Lamb B', 'Shekhar A', 'Lahiri DK', 'Saykin AJ']	['Department of Psychiatry, Indiana University School of Medicine, Indianapolis, IN, USA. anicules@iupui.edu.', 'Stark Neuroscience Research Institute, Indiana University School of Medicine, Indianapolis, IN, USA. anicules@iupui.edu.', 'Indianapolis VA Medical Center, Indianapolis, IN, USA. anicules@iupui.edu.', 'Department of Psychiatry, Indiana University School of Medicine, Indianapolis, IN, U…	https://www.ncbi.nlm.nih.gov/pubmed/31792364/
Spinosin Inhibits Abeta1-42 Production and Aggregation via Activating Nrf2/HO-1 Pathway.	Biomolecules & therapeutics	2019	TRUE	FALSE	FALSE	FALSE	FALSE	FALSE	FALSE	TRUE	FALSE		The present research work primarily investigated whether spinosin has the potential of improving the pathogenesis of Alzheimer's disease (AD) driven by beta-amyloid (Abeta) overproduction through impacting the procession of amyloid precursor protein (APP). Wild type mouse Neuro-2a cells (N2a/WT) and N2a stably expressing human APP695 (N2a/APP695) cells were treated with spinosin for 24 h. The lev…	['Zhang X', 'Wang J', 'Gong G', 'Ma R', 'Xu F', 'Yan T', 'Wu B', 'Jia Y']	['Key Laboratory of Active Components of Chinese Medicine Screening and Evaluation, School of Traditional Chinese Materia Medica, Shenyang Pharmaceutical University, Shenyang 110016, China.', 'Key Laboratory of Active Components of Chinese Medicine Screening and Evaluation, School of Traditional Chinese Materia Medica, Shenyang Pharmaceutical University, Shenyang 110016, China.', 'Department of B…	https://www.ncbi.nlm.nih.gov/pubmed/31791116/		["Alzheimer's disease", 'Neuroprotection', 'Nrf2/HO-1', 'Spinosin']
The Potential Markers of Circulating microRNAs and long non-coding RNAs in Alzheimer's Disease.	Aging and disease	2019	TRUE	FALSE	FALSE	FALSE	FALSE	FALSE	TRUE	TRUE	FALSE		Alzheimer's disease (AD) is a neurodegenerative disorder and one of the leading causes of disability and mortality in the late life with no curative treatment currently. Thus, it is urgently to establish sensitive and non-invasive biomarkers for AD diagnosis, particularly in the early stage. Recently, emerging number of microRNAs (miRNAs) and long-noncoding RNAs (lncRNAs) are considered as effect…	['Zhao Y', 'Zhang Y', 'Zhang L', 'Dong Y', 'Ji H', 'Shen L']	['1Institute of Biomedical Research, Shandong Provincial Research Center for Bioinformatic Engineering and Technique, Zibo Key Laboratory of New Drug Development of Neurodegenerative diseases, School for Life Science, Shandong University of Technology, Zibo, China.', '2Institute for Translational Medicine, Qingdao University, Qingdao, China.', '2Institute for Translational Medicine, Qingdao Unive…	https://www.ncbi.nlm.nih.gov/pubmed/31788340/		["Alzheimer's disease", 'circulating', 'lncRNA', 'miRNA']
Characterization of the selective in vitro and in vivo binding properties of crenezumab to oligomeric Abeta.	Alzheimer's research & therapy	2019	TRUE	FALSE	FALSE	FALSE	FALSE	FALSE	FALSE	TRUE	FALSE		BACKGROUND: Accumulation of amyloid beta (Abeta) in the brain is proposed as a cause of Alzheimer's disease (AD), with Abeta oligomers hypothesized to be the primary mediators of neurotoxicity. Crenezumab is a humanized immunoglobulin G4 monoclonal antibody that has been shown to bind to synthetic monomeric and aggregated Abeta in vitro; however, less is known about the binding characteristic in …	['Meilandt WJ', 'Maloney JA', 'Imperio J', 'Lalehzadeh G', 'Earr T', 'Crowell S', 'Bainbridge TW', 'Lu Y', 'Ernst JA', 'Fuji RN', 'Atwal JK']	['Department of Neuroscience, Genentech, Inc., 1 DNA Way, South San Francisco, CA, 94080, USA.', 'Department of Neuroscience, Genentech, Inc., 1 DNA Way, South San Francisco, CA, 94080, USA.', 'Department of Neuroscience, Genentech, Inc., 1 DNA Way, South San Francisco, CA, 94080, USA.', 'Department of Neuroscience, Genentech, Inc., 1 DNA Way, South San Francisco, CA, 94080, USA.', 'Department of…	https://www.ncbi.nlm.nih.gov/pubmed/31787113/		["Alzheimer's disease", 'Amyloid beta', 'Crenezumab', 'Mossy fiber', 'Oligomeric', 'Vascular amyloid']
Neuroprotective Effects of Apocynin and Galantamine During the Chronic Administration of Scopolamine in an Alzheimer's Disease Model.	Journal of molecular neuroscience : MN	2019	TRUE	FALSE	FALSE	FALSE	FALSE	FALSE	FALSE	TRUE	FALSE		Alzheimer's disease (AD) is one of the most complicated neurodegenerative diseases, and several hypotheses have been associated with its development and progression, such as those involving glucose hypometabolism, the cholinergic system, calcium imbalance, inflammation, oxidative imbalance, microtubule instability, and the amyloid cascade, several of which are related to oxidative stress (free ra…	['Joseph E', 'Villalobos-Acosta DMA', 'Torres-Ramos MA', 'Farfan-Garcia ED', 'Gomez-Lopez M', 'Miliar-Garcia A', 'Fragoso-Vazquez MJ', 'Garcia-Marin ID', 'Correa-Basurto J', 'Rosales-Hernandez MC']	['Laboratorio de Biofisica y Biocatalisis, Seccion de Estudios de Posgrado, Escuela Superior de Medicina, Instituto Politecnico Nacional, Plan de San Luis y Diaz Miron s/n, 11340, Mexico City, Mexico.', 'Laboratorio de Biofisica y Biocatalisis, Seccion de Estudios de Posgrado, Escuela Superior de Medicina, Instituto Politecnico Nacional, Plan de San Luis y Diaz Miron s/n, 11340, Mexico City, Mexi…	https://www.ncbi.nlm.nih.gov/pubmed/31768942/		['Alzheimer disease', 'Amyloid beta', 'Apocynin', 'NADPH oxidase', 'Scopolamine']
Deciphering Molecular Mechanism of the Neuropharmacological Action of Fucosterol through Integrated System Pharmacology and In Silico Analysis.	Marine drugs	2019	TRUE	FALSE	FALSE	FALSE	FALSE	FALSE	FALSE	TRUE	FALSE		Fucosterol is an algae-derived unique phytosterol having several medicinal properties, including antioxidant, anti-inflammatory, anticholinesterase, neuroprotective, and so on. Accumulated evidence suggests a therapeutic promise of fucosterol in neurodegeneration; however, the in-depth pharmacological mechanism of its neuroprotection is poorly understood. Here, we employed system pharmacology and…	['Hannan MA', 'Dash R', 'Sohag AAM', 'Moon IS']	['Department of Anatomy, Dongguk University College of Medicine, Gyeongju 38066, Korea.', 'Department of Anatomy, Dongguk University College of Medicine, Gyeongju 38066, Korea.', 'Department of Anatomy, Dongguk University College of Medicine, Gyeongju 38066, Korea.']	https://www.ncbi.nlm.nih.gov/pubmed/31766220/		["Alzheimer's disease", "Parkinson's disease", 'fucosterol', 'molecular simulation', 'network pharmacology', 'neurodegeneration']
Efficacy and Safety of Lanabecestat for Treatment of Early and Mild Alzheimer Disease: The AMARANTH and DAYBREAK-ALZ Randomized Clinical Trials.	JAMA neurology	2019	TRUE	FALSE	FALSE	FALSE	FALSE	FALSE	FALSE	FALSE	FALSE	[]	Importance: Alzheimer disease (AD) is a neurodegenerative disorder characterized by cognitive deterioration and impaired activities of daily living. Current treatments provide only minor symptomatic improvements with limited benefit duration. Lanabecestat, a brain-permeable inhibitor of human beta-site amyloid precursor protein-cleaving enzyme 1 (BACE1/beta-secretase), was developed to modify the…	['Wessels AM', 'Tariot PN', 'Zimmer JA', 'Selzler KJ', 'Bragg SM', 'Andersen SW', 'Landry J', 'Krull JH', 'Downing AM', 'Willis BA', 'Shcherbinin S', 'Mullen J', 'Barker P', 'Schumi J', 'Shering C', 'Matthews BR', 'Stern RA', 'Vellas B', 'Cohen S', 'MacSweeney E', 'Boada M', 'Sims JR']	['Eli Lilly and Company, Indianapolis, Indiana.', "Banner Alzheimer's Institute, University of Arizona College of Medicine, Phoenix.", 'Eli Lilly and Company, Indianapolis, Indiana.', 'Eli Lilly and Company, Indianapolis, Indiana.', 'Eli Lilly and Company, Indianapolis, Indiana.', 'Eli Lilly and Company, Indianapolis, Indiana.', 'Eli Lilly and Company, Indianapolis, Indiana.', 'Eli Lilly and Comp…	https://www.ncbi.nlm.nih.gov/pubmed/31764959/
Contributing Factors of Neurodegeneration in Alzheimer's Disease		2019	FALSE	FALSE	FALSE	FALSE	FALSE	FALSE	TRUE	FALSE	FALSE		Alzheimer's Disease (AD) affects at least 5.7 million Americans, and it is the sixth leading cause of death in the United States. At the onset, patients experience minor memory problems. Next, impairments in speech and motor function manifest as a limitation to well-being and independence. Slowing this pandemic rise is critical, since AD also bears a huge socioeconomical burden. Unfortunately, th…	['Tailor B', 'Pilozzi A', 'Huang X']		https://www.ncbi.nlm.nih.gov/pubmed/31895512/		['Amyloid-beta', 'amyloid precursor protein', 'metals', 'beta-site of APP cleaving enzyme 1 (BACE1 or beta-secretase)', 'neurotoxicity', 'NF-kappaB', 'presenilins']
Mouse brain proteomics establishes MDGA1 and CACHD1 as in vivo substrates of the Alzheimer protease BACE1.	FASEB journal : official publication of the Federation of American Societies for Experimental Biology	2019	TRUE	FALSE	FALSE	FALSE	FALSE	FALSE	FALSE	FALSE	FALSE		The protease beta-site APP cleaving enzyme 1 (BACE1) has fundamental functions in the nervous system. Its inhibition is a major therapeutic approach in Alzheimer's disease, because BACE1 cleaves the amyloid precursor protein (APP), thereby catalyzing the first step in the generation of the pathogenic amyloid beta (Abeta) peptide. Yet, BACE1 cleaves numerous additional membrane proteins besides AP…	['Rudan Njavro J', 'Klotz J', 'Dislich B', 'Wanngren J', 'Shmueli MD', 'Herber J', 'Kuhn PH', 'Kumar R', 'Koeglsperger T', 'Conrad M', 'Wurst W', 'Feederle R', 'Vlachos A', 'Michalakis S', 'Jedlicka P', 'Muller SA', 'Lichtenthaler SF']	['German Center for Neurodegenerative Diseases (DZNE), Munich, Germany.', 'Neuroproteomics, School of Medicine, Klinikum rechts der Isar, Technical University of Munich, Munich, Germany.', 'German Center for Neurodegenerative Diseases (DZNE), Munich, Germany.', 'Neuroproteomics, School of Medicine, Klinikum rechts der Isar, Technical University of Munich, Munich, Germany.', 'German Center for Neu…	https://www.ncbi.nlm.nih.gov/pubmed/31908000/		['SILAC', 'gamma-secretase', 'inhibitory synapse', 'retina', 'secretase']
Expression Analysis of BDNF, BACE1, and Their Natural Occurring Antisenses in Autistic Patients.	Journal of molecular neuroscience : MN	2019	TRUE	FALSE	FALSE	FALSE	FALSE	FALSE	FALSE	FALSE	FALSE		Autism spectrum disorder (ASD) as a multifaceted neurological syndrome affects many aspects of neuropsychologic functions. Dysregulated expressions of several genes have been documented in ASD patients. The current project aimed at comparison of transcript levels of brain derived neurotrophic factor (BDNF), beta-site amyloid precursor protein cleaving enzyme 1 (BACE1), and their natural occurring…	['Ghafouri-Fard S', 'Namvar A', 'Arsang-Jang S', 'Komaki A', 'Taheri M']	['Department of Medical Genetics, Shahid Beheshti University of Medical Sciences, Tehran, Iran.', 'Department of Medical Genetics, Shahid Beheshti University of Medical Sciences, Tehran, Iran.', 'Clinical Research Development Center (CRDU), Qom University of Medical Sciences, Qom, Iran.', 'Neurophysiology Research Center, Hamadan University of Medical Sciences, Hamadan, Iran.', 'Urogenital Stem C…	https://www.ncbi.nlm.nih.gov/pubmed/31760580/		['Autism', 'BACE1', 'BACE1-AS', 'BDNF', 'BDNF-AS']
A proteolytic C-terminal fragment of Nogo-A (reticulon-4A) is released in exosomes and potently inhibits axon regeneration.	The Journal of biological chemistry	2019	TRUE	FALSE	FALSE	FALSE	FALSE	FALSE	FALSE	FALSE	FALSE		Glial signals are known to inhibit axonal regeneration and functional recovery after mammalian central nervous system (CNS) trauma, including spinal cord injury. Such signals include membrane-associated proteins of the oligodendrocyte plasma membrane and astrocyte-derived matrix-associated proteins. Here, using cell lines and primary cortical neuron cultures, recombinant protein expression, immun…	['Sekine Y', 'Lindborg JA', 'Strittmatter SM']	['Yale University, United States.', 'Yale University, United States.', 'Sch of Med/Neurology, Yale University, United States.']	https://www.ncbi.nlm.nih.gov/pubmed/31748413/		['NgR1', 'Nogo', 'Nogo Receptor', 'Reticulon', 'axon', 'beta-secretase 1 (BACE1)', 'exosome (vesicle)', 'oligodendrocyte', 'regeneration', 'spinal cord injury']
Serum beta-secretase 1 (BACE1) activity as candidate biomarker for late-onset Alzheimer's disease.	GeroScience	2019	TRUE	FALSE	FALSE	FALSE	FALSE	FALSE	FALSE	TRUE	FALSE		Beta-secretase (BACE1) is a key enzyme in the formation of amyloid-beta; its activity/concentration is increased in brain and cerebrospinal fluid of patients with late-onset Alzheimer's disease (LOAD). Since BACE1 was found also in blood, we evaluated its potential as peripheral biomarker. To this aim, serum BACE1 activity was assessed in 115 subjects with LOAD and 151 controls. We found that BAC…	['Cervellati C', 'Trentini A', 'Rosta V', 'Passaro A', 'Bosi C', 'Sanz JM', 'Bonazzi S', 'Pacifico S', 'Seripa D', 'Valacchi G', 'Guerini R', 'Zuliani G']	['Department of Biomedical and Specialist Surgical Sciences, University of Ferrara, Via Luigi Borsari 46, 44121, Ferrara, Italy. crvcrl@unife.it.', 'Department of Biomedical and Specialist Surgical Sciences, University of Ferrara, Via Luigi Borsari 46, 44121, Ferrara, Italy.', 'Department of Biomedical and Specialist Surgical Sciences, University of Ferrara, Via Luigi Borsari 46, 44121, Ferrara, …	https://www.ncbi.nlm.nih.gov/pubmed/31745860/		['BACE1', 'Blood-based biomarkers', "Late-onset Alzheimer's disease", 'Mild cognitive impairment', 'Mixed dementia']
Picrorhiza kurroa Prevents Memory Deficits by Inhibiting NLRP3 Inflammasome Activation and BACE1 Expression in 5xFAD Mice.	Neurotherapeutics : the journal of the American Society for Experimental NeuroTherapeutics	2019	TRUE	FALSE	FALSE	FALSE	FALSE	FALSE	FALSE	TRUE	FALSE		One of the most significant pathologies of Alzheimer's disease (AD), an irreversible and progressive neurodegenerative disease that causes cognitive impairment, is the neuroinflammation facilitating the accumulation of amyloid-beta (Abeta) peptide. Hence, the inhibition of abnormal neuroinflammatory response is considered a promising therapeutic approach for AD. Picrorhiza kurroa Bentham, Scrophu…	['Kim N', 'Do J', 'Ju IG', 'Jeon SH', 'Lee JK', 'Oh MS']	['Department of Life and Nanopharmaceutical Sciences, Graduate School, Kyung Hee University, Seoul, Republic of Korea.', 'Department of Biomedical Science and Technology, Graduate School, Kyung Hee University, Seoul, Republic of Korea.', 'Department of Life and Nanopharmaceutical Sciences, Graduate School, Kyung Hee University, Seoul, Republic of Korea.', 'Department of Fundamental Pharmaceutical…	https://www.ncbi.nlm.nih.gov/pubmed/31741224/		["Alzheimer's disease", 'NLRP3 inflammasome', 'Picrorhiza kurroa', 'amyloid-beta', 'inflammation', 'beta-secretase 1']
Molecular Mechanism of Binding Selectivity of Inhibitors toward BACE1 and BACE2 Revealed by Multiple Short Molecular Dynamics Simulations and Free-Energy Predictions.	ACS chemical neuroscience	2019	TRUE	FALSE	FALSE	FALSE	FALSE	FALSE	FALSE	FALSE	FALSE		The beta-amyloid cleaving enzymes 1 and 2 (BACE1 and BACE2) have been regarded as the prospective targets for clinically treating Alzheimer's disease (AD) in the last two decades. Thus, insight into the binding differences of inhibitors to BACE1 and BACE2 is of significance for designing highly selective inhibitors toward the two proteins. In this work, multiple short molecular dynamics (MSMD) si…	['Chen J', 'Wang J', 'Yin B', 'Pang L', 'Wang W', 'Zhu W']	['School of Science , Shandong Jiaotong University , Jinan 250357 China.', 'Drug Discovery and Design Center, CAS Key Laboratory of Receptor Research , Shanghai Institute of Materia Medica, Chinese Academy of Sciences , 555 Zuchongzhi Road , Shanghai 201203 , China.', 'School of Pharmacy , Shandong University of Traditional Chinese Medicine , Jinan 250355 , China.', 'School of Science , Shandong …	https://www.ncbi.nlm.nih.gov/pubmed/31545898/		['MM-GBSA', 'MSMD', 'binding selectivity', 'hierarchical clustering analysis', 'beta-amyloid cleaving enzyme']
Icaritin, an inhibitor of beta-site amyloid cleaving enzyme-1, inhibits secretion of amyloid precursor protein in APP-PS1-HEK293 cells by impeding the amyloidogenic pathway.	PeerJ	2019	TRUE	FALSE	FALSE	FALSE	FALSE	FALSE	FALSE	TRUE	FALSE		Background: Icaritin (ICT) is a prenylflavonoid derivative from Epimedium brevicornum Maxim. ICT has been shown to have neuroprotective effects. We investigate how ICT affects secretion of amyloid precursor protein (APP). Methods: We exposed APP-PS1-HEK293 cells to ICT to investigate its effect on beta-site amyloid cleaving enzyme (BACE)1. Cell viability was evaluated by MTT and lactate dehydroge…	['Feng F', 'Li Y', 'Huang N', 'Luo Y']	["Department of Neurology, The First People's Hospital of Zunyi and Third Affiliated Hospital of Zunyi Medical University, Zunyi, Guizhou, China.", "National Drug Clinical Trial Institution, The First People's Hospital of Zunyi and Third Affiliated Hospital of Zunyi Medical University, Zunyi, Guizhou, China.", "National Drug Clinical Trial Institution, The First People's Hospital of Zunyi and Thi…	https://www.ncbi.nlm.nih.gov/pubmed/31844591/		["Alzheimer's disease", 'Amyloid precursor protein', 'Amyloid-beta peptide', 'Beta-site amyloid cleaving enzyme 1', 'Icaritin', 'Presenilin-1']
beta-Secretase BACE1 Is Required for Normal Cochlear Function.	The Journal of neuroscience : the official journal of the Society for Neuroscience	2019	TRUE	FALSE	FALSE	FALSE	FALSE	FALSE	FALSE	TRUE	FALSE		Cleavage of amyloid precursor protein (APP) by beta-secretase BACE1 initiates the production and accumulation of neurotoxic amyloid-beta peptides, which is widely considered an essential pathogenic mechanism in Alzheimer's disease (AD). Here, we report that BACE1 is essential for normal auditory function. Compared with wild-type littermates, BACE1(-/-) mice of either sex exhibit significant heari…	['Dierich M', 'Hartmann S', 'Dietrich N', 'Moeser P', 'Brede F', 'Johnson Chacko L', 'Tziridis K', 'Schilling A', 'Krauss P', 'Hessler S', 'Karch S', 'Schrott-Fischer A', 'Blumer M', 'Birchmeier C', 'Oliver D', 'Moser T', 'Schulze H', 'Alzheimer C', 'Leitner MG', 'Huth T']	['Institute of Physiology and Pathophysiology, Department of Neurophysiology, Philipps-University Marburg, 35037 Marburg, Germany.', 'Institut fur Physiologie und Pathophysiologie, Friedrich-Alexander-Universitat Erlangen-Nurnberg, 91054 Erlangen, Germany.', 'Institute for Auditory Neuroscience and InnerEarLab, University Medical Center Gottingen, Gottingen, Germany.', 'Institut fur Physiologie u…	https://www.ncbi.nlm.nih.gov/pubmed/31527119/		["Alzheimer's disease", 'BACE1', 'BACE1 inhibitor NB-360', 'BACE1 knock-out mice', 'Neuregulin-1', 'auditory function']
The Alzheimer's Disease-Associated Protein BACE1 Modulates T Cell Activation and Th17 Function.	Journal of immunology (Baltimore, Md. : 1950)	2019	TRUE	FALSE	FALSE	FALSE	FALSE	FALSE	FALSE	FALSE	FALSE	[]	beta-site amyloid precursor protein-cleaving enzyme 1 (BACE1) is best known for its role in Alzheimer's disease amyloid plaque formation but also contributes to neurodegenerative processes triggered by CNS injury. In this article, we report that BACE1 is expressed in murine CD4(+) T cells and regulates signaling through the TCR. BACE1-deficient T cells have reduced IL-17A expression under Th17 co…	['Hernandez-Mir G', 'Raphael I', 'Revu S', 'Poholek CH', 'Avery L', 'Hawse WF', 'Kane LP', 'McGeachy MJ']	['Division of Rheumatology and Clinical Immunology, Department of Medicine, University of Pittsburgh, Pittsburgh, PA 15261; and.', 'Division of Rheumatology and Clinical Immunology, Department of Medicine, University of Pittsburgh, Pittsburgh, PA 15261; and.', 'Division of Rheumatology and Clinical Immunology, Department of Medicine, University of Pittsburgh, Pittsburgh, PA 15261; and.', 'Divisio…	https://www.ncbi.nlm.nih.gov/pubmed/31209103/
Safety, Tolerability, and Pharmacokinetics of the beta-Site Amyloid Precursor Protein-Cleaving Enzyme 1 Inhibitor Verubecestat (MK-8931) in Healthy Elderly Male and Female Subjects.	Clinical and translational science	2019	TRUE	FALSE	FALSE	FALSE	FALSE	FALSE	FALSE	FALSE	FALSE	[]	beta-site amyloid precursor protein-cleaving enzyme 1 (BACE1) is required for the production of beta-amyloid peptides, which are implicated in the etiology of Alzheimer's disease. The safety and pharmacokinetics of the BACE1 inhibitor verubecestat have previously been studied in young adults aged 19-45 years. In this randomized, placebo-controlled, phase I study (protocol MK-8931-006), we investi…	['Forman M', 'Palcza J', 'Tseng J', 'Stone JA', 'Walker B', 'Swearingen D', 'Troyer MD', 'Dockendorf MF']	['Merck & Co., Inc., Kenilworth, New Jersey, USA.', 'Merck & Co., Inc., Kenilworth, New Jersey, USA.', 'Merck & Co., Inc., Kenilworth, New Jersey, USA.', 'Purdue Pharma, Stamford, Connecticut, USA.', 'Merck & Co., Inc., Kenilworth, New Jersey, USA.', 'Merck & Co., Inc., Kenilworth, New Jersey, USA.', 'Celerion, Tempe, Arizona, USA.', 'Banner Health, Phoenix, Arizona, USA.', 'Merck & Co., Inc., Ke…	https://www.ncbi.nlm.nih.gov/pubmed/31215755/
Electroacupuncture Mitigates Hippocampal Cognitive Impairments by Reducing BACE1 Deposition and Activating PKA in APP/PS1 Double Transgenic Mice.	Neural plasticity	2019	TRUE	FALSE	FALSE	FALSE	FALSE	FALSE	FALSE	FALSE	FALSE	Amyloid Precursor Protein Secretases/*metabolism / Aspartic Acid Endopeptidases/*metabolism / Cognitive Dysfunction/metabolism/*therapy / Cyclic AMP-Dependent Protein Kinases/*metabolism / *Electroacupuncture / Hippocampus/*metabolism	Increased amyloid-beta (Abeta) plaque deposition is thought to be the main cause of Alzheimer's disease (AD). beta-Site amyloid precursor protein cleaving enzyme 1 (BACE1) is the key protein involved in Abeta peptide generation. Excessive expression of BACE1 might cause overproduction of neurotoxins in the central nervous system. Previous studies indicated that BACE1 initially cleaves the amyloid…	['Tang Y', 'Shao S', 'Guo Y', 'Zhou Y', 'Cao J', 'Xu A', 'Wu J', 'Li Z', 'Xiang D']	['Department of Rehabilitation and Traditional Chinese Medicine, The Second Affiliated Hospital of Zhejiang University School of Medicine, Hangzhou, Zhejiang 310009, China.', 'School of Acupuncture-Moxibustion and Tuina, Beijing University of Chinese Medicine, Beijing 100029, China.', 'School of Acupuncture-Moxibustion and Tuina, Beijing University of Chinese Medicine, Beijing 100029, China.', 'D…	https://www.ncbi.nlm.nih.gov/pubmed/31223308/	['Amyloid Precursor Protein Secretases/*metabolism', 'Amyloid beta-Protein Precursor/genetics', 'Animals', 'Aspartic Acid Endopeptidases/*metabolism', 'Cognitive Dysfunction/metabolism/*therapy', 'Cyclic AMP-Dependent Protein Kinases/*metabolism', 'Disease Models, Animal', '*Electroacupuncture', 'Hippocampus/*metabolism', 'Male', 'Maze Learning/physiology', 'Mice', 'Mice, Transgenic', 'Presenilin…
QSAR Classification Models for Predicting the Activity of Inhibitors of Beta-Secretase (BACE1) Associated with Alzheimer's Disease.	Scientific reports	2019	TRUE	FALSE	FALSE	FALSE	FALSE	FALSE	FALSE	FALSE	FALSE	[]	Alzheimer's disease is one of the most common neurodegenerative disorders in elder population. The beta-site amyloid cleavage enzyme 1 (BACE1) is the major constituent of amyloid plaques and plays a central role in this brain pathogenesis, thus it constitutes an auspicious pharmacological target for its treatment. In this paper, a QSAR model for identification of potential inhibitors of BACE1 pro…	['Ponzoni I', 'Sebastian-Perez V', 'Martinez MJ', 'Roca C', 'De la Cruz Perez C', 'Cravero F', 'Vazquez GE', 'Paez JA', 'Diaz MF', 'Campillo NE']	['Instituto de Ciencias e Ingenieria de la Computacion (UNS-CONICET), Bahia Blanca, Argentina. ip@cs.uns.edu.ar.', 'Departamento de Ciencias e Ingenieria de la Computacion, Universidad Nacional del Sur, Bahia Blanca, Argentina. ip@cs.uns.edu.ar.', 'Instituto de Ciencias e Ingenieria de la Computacion (UNS-CONICET), Bahia Blanca, Argentina.', 'Centro de Investigaciones Biologicas. Consejo Superior…	https://www.ncbi.nlm.nih.gov/pubmed/31235739/
Meroterpenoids with BACE1 Inhibitory Activity from the Fruiting Body of Boletinus asiaticus.	Journal of natural products	2019	TRUE	FALSE	FALSE	FALSE	FALSE	FALSE	FALSE	FALSE	FALSE	[]	BACE1 inhibitory activity-guided fractionation of an extract of the fruiting body of Boletinus asiaticus yielded five novel meroterpenoids (1-5) and one known compound (6; asiaticusin A). The structures of these compounds were determined by interpretation of NMR, MS, and IR spectral data. The five new compounds contain 4-hydroxybenzoic acid and geranylgeranoic acid units. Compounds 4-6 possessed …	['Yatsu G', 'Kino Y', 'Sasaki H', 'Satoh JI', 'Kinoshita K', 'Koyama K']	['Department of Pharmacognosy and Phytochemistry , Meiji Pharmaceutical University , Noshio 2-522-1 , Kiyose-shi , Tokyo 204-8588 , Japan.', 'Department of Bioinformatics and Molecular Neuropathology , Meiji Pharmaceutical University , 2-522-1, Noshio , Kiyose-shi , Tokyo 204-8588 , Japan.', 'School of Pharmacy , Shujitsu University , Nishigawara 1-6-1, Naka-ku , Okayama-shi , Okayama 703-8516 , …	https://www.ncbi.nlm.nih.gov/pubmed/31244141/
Computational analysis of non-coding RNAs in Alzheimer's disease.	Bioinformation	2019	TRUE	FALSE	FALSE	FALSE	FALSE	FALSE	FALSE	TRUE	FALSE		Latest studies have shown that Long Noncoding RNAs corresponds to a crucial factor in neurodegenerative diseases and next-generation therapeutic targets. A wide range of advanced computational methods for the analysis of Noncoding RNAs mainly includes the prediction of RNA and miRNA structures. The problems that concern representations of specific biological structures such as secondary structure…	['Ashraf GM', 'Ganash M', 'Athanasios A']	['King Fahd Medical Research Center, King Abdulaziz University, P.O. Box 80216, Jeddah 21589, Saudi Arabia.', 'Department of Biology, Faculty of Science, King Abdulaziz University, Jeddah, Saudi Arabia.', 'Novel Global Community Educational Foundation, 7 Peterlee Place, Hebersham, NSW 2770, Australia.', 'AFNP Med, Austria.']	https://www.ncbi.nlm.nih.gov/pubmed/31249438/		['17A', "Alzheimer's disease", 'BACE1-AS', 'NAT-Rad18', 'RAD18', 'hnRNP Q', 'long noncoding RNAs', 'secondary structure prediction', 'strict beta-turns', 'structural alignment']
BACE1 Translation: At the Crossroads Between Alzheimer's Disease Neurodegeneration and Memory Consolidation.	Journal of Alzheimer's disease reports	2019	TRUE	FALSE	FALSE	FALSE	FALSE	FALSE	TRUE	TRUE	FALSE		Human life unfolds not only in time and space, but also in the recollection and interweaving of memories. Therefore, individual human identity depends fully on a proper access to the autobiographical memory. Such access is hindered under pathological conditions such as Alzheimer's disease, which affects millions of people worldwide. Unfortunately, no effective cure exists to prevent this disorder…	['Guix FX', 'Sartorio CL', 'Ill-Raga G']	['Department of Molecular Neuropathology, Centro de Biologia Molecular Severo Ochoa-CSIC, Madrid, Spain.', 'Division of Physiological Sciences, Federal University of Espirito Santo, Vitoria, Espirito Santo, Brazil.', 'Division of Physiological Sciences, Federal University of Espirito Santo, Vitoria, Espirito Santo, Brazil.']	https://www.ncbi.nlm.nih.gov/pubmed/31259308/		["Alzheimer's disease", 'eIF2alpha', 'exosomes', 'heme-regulated eIF-2alpha kinase', 'memory', 'nitric oxide', 'physiological stress response', 'proteolysis', 'translation initiation', 'beta-secretase']
Alzheimer's disease: Key developments support promising perspectives for therapy.	Pharmacological research	2019	TRUE	FALSE	FALSE	FALSE	FALSE	FALSE	TRUE	FALSE	FALSE	*Apparently healthy patients / *Abeta peptide / *BACE1 blockers / *Biomarkers / *Clinical trials / *Inflammation and oxidative stress / *Multi-target therapy / *Phosphorylated tau / *PrP(c) prion / *mGluR5 receptor	Alzheimer's is the neurodegenerative disease affecting the largest number of patients in the world. In spite of the intense research of the last decades, progress about its knowledge and therapy was limited. In particular, various cytotoxic processes remained debated, while the few drugs approved for therapy were of only marginal relevance. Recent studies have identified key aspects of the diseas…	['Meldolesi J']	['Department of Neuroscience, San Raffaele Institute and Vita-Salute San Raffaele University, via Olgettina 58, 20132, Milan, Italy. Electronic address: meldolesi.jacopo@hsr.it.']	https://www.ncbi.nlm.nih.gov/pubmed/31260730/		['*Apparently healthy patients', '*Abeta peptide', '*BACE1 blockers', '*Biomarkers', '*Clinical trials', '*Inflammation and oxidative stress', '*Multi-target therapy', '*Phosphorylated tau', '*PrP(c) prion', '*mGluR5 receptor']
Long Non-coding RNA BACE1-AS May Serve as an Alzheimer's Disease Blood-Based Biomarker.	Journal of molecular neuroscience : MN	2019	TRUE	FALSE	FALSE	FALSE	FALSE	FALSE	FALSE	TRUE	FALSE		Circulating long noncoding RNAs (lncRNAs) might serve as biomarkers for different pathological conditions. BACE1-AS lncRNA upregulates in the brain of people with Alzheimer's disease (AD) and might be detected in the bloodstream. To reveal if lncRNA BACE1-AS may serve as a blood-based biomarker for AD, we compared its levels in plasma and plasma-derived exosomes between AD (n = 45) and healthy pe…	['Fotuhi SN', 'Khalaj-Kondori M', 'Hoseinpour Feizi MA', 'Talebi M']	['Department of Animal Biology, Faculty of Natural Science, University of Tabriz, Tabriz, Iran.', 'Department of Animal Biology, Faculty of Natural Science, University of Tabriz, Tabriz, Iran. khalaj@tabrizu.ac.ir.', 'Department of Animal Biology, Faculty of Natural Science, University of Tabriz, Tabriz, Iran.', 'Neurosciences Research Center, Tabriz University of Medical Sciences, Tabriz, Iran.']	https://www.ncbi.nlm.nih.gov/pubmed/31264051/		["Alzheimer's disease", 'BACE1-AS', 'Biomarker', 'Early detection', 'Exosome']
D3Pockets: A Method and Web Server for Systematic Analysis of Protein Pocket Dynamics.	Journal of chemical information and modeling	2019	TRUE	FALSE	FALSE	FALSE	FALSE	FALSE	FALSE	FALSE	FALSE	[]	The intrinsic dynamic properties of the ligand-binding pockets of proteins are important for the protein function mechanism and thus are useful to drug discovery and development. Few methods are available to study the dynamic properties, such as pocket stability, continuity, and correlation. In this work, we develop a method and web server, namely, D3Pockets, for exploring the dynamic properties …	['Chen Z', 'Zhang X', 'Peng C', 'Wang J', 'Xu Z', 'Chen K', 'Shi J', 'Zhu W']	['CAS Key Laboratory of Receptor Research, Drug Discovery and Design Center , Shanghai Institute of Materia Medica, Chinese Academy of Sciences , Shanghai 201203 , China.', 'University of Chinese Academy of Sciences , No. 19A Yuquan Road , Beijing 100049 , China.', 'CAS Key Laboratory of Receptor Research, Drug Discovery and Design Center , Shanghai Institute of Materia Medica, Chinese Academy of…	https://www.ncbi.nlm.nih.gov/pubmed/31265282/
Ambrosin, a potent NF-kappabeta inhibitor, ameliorates lipopolysaccharide induced memory impairment, comparison to curcumin.	PloS one	2019	TRUE	FALSE	FALSE	FALSE	FALSE	FALSE	FALSE	FALSE	FALSE	[]	Despite its poor bioavailability, curcumin is a promising natural polyphenol targeting NF-kappabeta. NF-kappabeta is a target for new therapeutics because it plays a pivotal role in the pathophysiology of Alzheimer disease (AD). In contrast, ambrsoin, a sesquiterpene lactone which is a potent NF-kappabeta inhibitor, is scarcely studied in AD models. The current work aims to assess the efficacy of…	['Khalil MNA', 'Choucry MA', 'El Senousy AS', 'Hassan A', 'El-Marasy SA', 'El Awdan SA', 'Omar FA']	['Pharmacognosy Department, Faculty of Pharmacy, Cairo University, Cairo, Egypt.', 'Pharmacognosy Department, Faculty of Pharmacy, Cairo University, Cairo, Egypt.', 'Pharmacognosy Department, Faculty of Pharmacy, Cairo University, Cairo, Egypt.', 'Pathology Department, Faculty of Veterinary Medicine, Cairo University, Giza Square, Giza, Egypt.', 'Pharmacology Department, National Research Centre,…	https://www.ncbi.nlm.nih.gov/pubmed/31276550/
Characterization of Cerebrospinal Fluid BACE1 Species.	Molecular neurobiology	2019	TRUE	FALSE	FALSE	FALSE	FALSE	FALSE	FALSE	TRUE	FALSE		The beta-site amyloid precursor protein cleaving enzyme 1 (BACE1) is the main brain beta-secretase responsible for the amyloidogenic processing of the amyloid precursor protein (APP). Previous studies have suggested that cerebrospinal fluid (CSF) beta-secretase activity may be a candidate diagnostic biomarker for Alzheimer's disease (AD), but biochemical characterization of BACE1 protein in CSF i…	['Lopez-Font I', 'Boix CP', 'Zetterberg H', 'Blennow K', 'Saez-Valero J']	["Instituto de Neurociencias de Alicante, Universidad Miguel Hernandez-CSIC, Av. Ramon y Cajal s/n, E-03550, Sant Joan d'Alacant, Spain. ilopez@umh.es.", "Centro de Investigacion Biomedica en Red sobre Enfermedades Neurodegenerativas (CIBERNED), Sant Joan d'Alacant, Spain. ilopez@umh.es.", "Instituto de Neurociencias de Alicante, Universidad Miguel Hernandez-CSIC, Av. Ramon y Cajal s/n, E-03550, …	https://www.ncbi.nlm.nih.gov/pubmed/31290061/		["Alzheimer's disease", 'BACE1', 'Biomarker', 'Cerebrospinal fluid', 'beta-Secretase']
Flavonoids as Prospective Neuroprotectants and Their Therapeutic Propensity in Aging Associated Neurological Disorders.	Frontiers in aging neuroscience	2019	TRUE	FALSE	FALSE	FALSE	FALSE	FALSE	TRUE	TRUE	FALSE		Modern research has revealed that dietary consumption of flavonoids and flavonoids-rich foods significantly improve cognitive capabilities, inhibit or delay the senescence process and related neurodegenerative disorders including Alzheimer's disease (AD). The flavonoids rich foods such as green tea, cocoa, blue berry and other foods improve the various states of cognitive dysfunction, AD and deme…	['Ayaz M', 'Sadiq A', 'Junaid M', 'Ullah F', 'Ovais M', 'Ullah I', 'Ahmed J', 'Shahid M']	['Department of Pharmacy, University of Malakand, Chakdara, Pakistan.', 'Department of Pharmacy, University of Malakand, Chakdara, Pakistan.', 'Department of Pharmacy, University of Malakand, Chakdara, Pakistan.', 'Department of Pharmacy, University of Swabi, Swabi, Pakistan.', 'Department of Pharmacy, University of Malakand, Chakdara, Pakistan.', 'University of Chinese Academy of Sciences, Beiji…	https://www.ncbi.nlm.nih.gov/pubmed/31293414/		["Alzheimer's disease", 'amyloid beta', 'antioxidant', 'cholinesterases', 'polyphenols', 'signaling pathways and cognition']
Effects of vitamin D supplementation on cognitive function and blood Abeta-related biomarkers in older adults with Alzheimer's disease: a randomised, double-blind, placebo-controlled trial.	Journal of neurology, neurosurgery, and psychiatry	2019	TRUE	FALSE	FALSE	FALSE	FALSE	FALSE	FALSE	TRUE	FALSE		OBJECTIVE: Our study aimed to assess the effect of a 12-month vitamin D supplementation on cognitive function and amyloid beta (Abeta)-related biomarkers in subjects with Alzheimer's disease (AD). METHODS : This was a randomised, double-blind, placebo-controlled trial. 210 AD patients were randomly divided into intervention and control groups. Participants received 12-month 800 IU/day of vitamin …	['Jia J', 'Hu J', 'Huo X', 'Miao R', 'Zhang Y', 'Ma F']	['Department of Epidemiology and Biostatistics, School of Public Health,Tianjin Medical University, Tianjin, China.', 'Department of Epidemiology and Biostatistics, School of Public Health,Tianjin Medical University, Tianjin, China.', 'Department of Epidemiology and Biostatistics, School of Public Health,Tianjin Medical University, Tianjin, China.', 'Department of Epidemiology and Biostatistics, …	https://www.ncbi.nlm.nih.gov/pubmed/31296588/		["Alzheimer's disease", 'Abetapeptide', 'cognitive function', 'randomised controlled trial', 'vitamin D']
Paricalcitol accelerates BACE1 lysosomal degradation and inhibits calpain-1 dependent neuronal loss in APP/PS1 transgenic mice.	EBioMedicine	2019	TRUE	FALSE	FALSE	FALSE	FALSE	FALSE	FALSE	TRUE	FALSE	Alzheimer Disease/*drug therapy/genetics/pathology / Amyloid Precursor Protein Secretases/*genetics / Aspartic Acid Endopeptidases/*genetics / Ergocalciferols/*pharmacology / Neurons/*drug effects/pathology	BACKGROUND: Recent studies have revealed that vitamin D deficiency may increase the risk of Alzheimer's disease, and vitamin D supplementation may be effective strategy to ameliorate the neurodegenerative process in Alzheimer's disease patients. Paricalcitol (PAL), a low-calcemic vitamin D receptor agonist, is clinically used to treat secondary hyperparathyroidism. However, the potential applicat…	['Fan YG', 'Guo T', 'Han XR', 'Liu JL', 'Cai YT', 'Xue H', 'Huang XS', 'Li YC', 'Wang ZY', 'Guo C']	['College of Life and Health Sciences, Northeastern University, NO.195, Chuangxin Road, Hunnan District, Shenyang 110169, China.', 'College of Life and Health Sciences, Northeastern University, NO.195, Chuangxin Road, Hunnan District, Shenyang 110169, China.', 'College of Life and Health Sciences, Northeastern University, NO.195, Chuangxin Road, Hunnan District, Shenyang 110169, China.', 'College…	https://www.ncbi.nlm.nih.gov/pubmed/31303501/	["8-Hydroxy-2'-Deoxyguanosine/metabolism", 'Alzheimer Disease/*drug therapy/genetics/pathology', 'Amyloid Precursor Protein Secretases/*genetics', 'Amyloid beta-Peptides/genetics', 'Animals', 'Aspartic Acid Endopeptidases/*genetics', 'Brain/metabolism/pathology', 'Calpain/genetics', 'Disease Models, Animal', 'Ergocalciferols/*pharmacology', 'Gene Expression Regulation/drug effects', 'Humans', 'Lo…	['8-hydroxyguanosine', "Alzheimer's disease", 'Lysosomal degradation', 'Neuronal loss', 'Paricalcitol', 'beta-Site APP cleavage enzyme 1']
A Standardized Extract of Asparagus officinalis Stem (ETAS((R))) Ameliorates Cognitive Impairment, Inhibits Amyloid beta Deposition via BACE-1 and Normalizes Circadian Rhythm Signaling via MT1 and MT2.	Nutrients	2019	TRUE	FALSE	FALSE	FALSE	FALSE	FALSE	FALSE	FALSE	TRUE	Amyloid Precursor Protein Secretases/genetics/*metabolism / Amyloid beta-Peptides/*metabolism / Asparagus Plant/*chemistry / Aspartic Acid Endopeptidases/genetics/*metabolism / Plant Extracts/chemistry/*pharmacology / Receptor, Melatonin, MT1/*metabolism / Receptor, Melatonin, MT2/genetics/*metabolism	The prevalence of cognitive impairments and circadian disturbances increases in the elderly and Alzheimer's disease (AD) patients. This study investigated the effects of a standardized extract of Asparagus officinalis stem, ETAS((R)) on cognitive impairments and circadian rhythm status in senescence-accelerated mice prone 8 (SAMP8). ETAS((R)) consists of two major bioactive constituents: 5-hydrox…	['Chan YC', 'Wu CS', 'Wu TC', 'Lin YH', 'Chang SJ']	['Department of Food and Nutrition, Providence University, Taichung 43301, Taiwan.', 'Department of Food and Nutrition, Providence University, Taichung 43301, Taiwan.', 'Department of Food and Nutrition, Providence University, Taichung 43301, Taiwan.', 'Department of Food and Nutrition, Providence University, Taichung 43301, Taiwan.', 'Department of Life Sciences, National Cheng Kung University, …	https://www.ncbi.nlm.nih.gov/pubmed/31319549/	['Amyloid Precursor Protein Secretases/genetics/*metabolism', 'Amyloid beta-Peptides/*metabolism', 'Animals', 'Asparagus Plant/*chemistry', 'Aspartic Acid Endopeptidases/genetics/*metabolism', 'Circadian Rhythm', 'Cognition/drug effects', 'Gene Expression Regulation/drug effects', 'Male', 'Mice', 'Mice, Inbred Strains', 'Plant Extracts/chemistry/*pharmacology', 'Receptor, Melatonin, MT1/*metaboli…	['ETAS(R)', 'circadian rhythm signaling', 'cognitive impairment', 'senescence-accelerated mice']
Huperzine A ameliorates obesity-related cognitive performance impairments involving neuronal insulin signaling pathway in mice.	Acta pharmacologica Sinica	2019	TRUE	FALSE	FALSE	FALSE	FALSE	FALSE	FALSE	FALSE	FALSE		Type 2 diabetes (T2D) and Alzheimer's disease (AD) share several common pathophysiological features. Huperzine A (Hup A), a Lycopodium alkaloid extracted from the Chinese herb moss Huperzia serrata, is a specific and reversible inhibitor of acetylcholinesterase, which is clinically used for the treatment of AD. In this study, we investigated whether Hup A improved the metabolic and cognitive func…	['Wang HY', 'Wu M', 'Diao JL', 'Li JB', 'Sun YX', 'Xiao XQ']	['Department of Endocrinology, the First Affiliated Hospital of Chongqing Medical University, Chongqing, 400016, China.', 'The Chongqing Key Laboratory of Translational Medicine in Major Metabolic Diseases, the First Affiliated Hospital of Chongqing Medical University, Chongqing, 400016, China.', "Ministry of Education Key Laboratory of Child Development and Disorders, Children's Hospital, Chongq…	https://www.ncbi.nlm.nih.gov/pubmed/31213670/		['cognitive dysfunction', 'huperzine A', 'neuronal insulin signaling', 'obesity']
Anti-BACE1 and anti-AchE activities of undescribed spiro-dioxolane-containing meroterpenoids from the endophytic fungus Aspergillus terreus Thom.	Phytochemistry	2019	TRUE	FALSE	FALSE	FALSE	FALSE	FALSE	FALSE	TRUE	FALSE	Acetylcholinesterase/*metabolism / Amyloid Precursor Protein Secretases/*antagonists & inhibitors/metabolism / Aspartic Acid Endopeptidases/*antagonists & inhibitors/metabolism / Dioxolanes/chemistry/isolation & purification/*pharmacology / Enzyme Inhibitors/chemistry/isolation & purification/*pharmacology / Spiro Compounds/chemistry/isolation & purification/*pharmacology / Terpenes/chemistry/iso…	Spiroterreusnoids A-F, six undescribed spiro-dioxolane-containing adducts bearing 3,5-dimethylorsellinic acid-based meroterpenoid and 2,3-butanediol moieties were isolated from the endophytic fungus Aspergillus terreus Thom from Tripterygium wilfordii Hook. f. (Celastraceae). The structures of these adducts were established by spectroscopy, single-crystal X-ray diffraction, and experimental elect…	['Qi C', 'Zhou Q', 'Gao W', 'Liu M', 'Chen C', 'Li XN', 'Lai Y', 'Zhou Y', 'Li D', 'Hu Z', 'Zhu H', 'Zhang Y']	["Hubei Key Laboratory of Natural Medicinal Chemistry and Resource Evaluation, School of Pharmacy, Tongji Medical College, Huazhong University of Science and Technology, Wuhan, 430030, People's Republic of China.", "Hubei Key Laboratory of Natural Medicinal Chemistry and Resource Evaluation, School of Pharmacy, Tongji Medical College, Huazhong University of Science and Technology, Wuhan, 430030, …	https://www.ncbi.nlm.nih.gov/pubmed/31203103/	['Acetylcholinesterase/*metabolism', 'Amyloid Precursor Protein Secretases/*antagonists & inhibitors/metabolism', 'Animals', 'Aspartic Acid Endopeptidases/*antagonists & inhibitors/metabolism', 'Aspergillus/chemistry', 'Celastraceae/microbiology', 'Dioxolanes/chemistry/isolation & purification/*pharmacology', 'Eels', 'Enzyme Inhibitors/chemistry/isolation & purification/*pharmacology', 'Humans', …	['3,5-Dimethylorsellinic acid-based meroterpenoid', 'Adducts', "Alzheimer's disease", 'Aspergillus terreus Thom', 'endophytic fungus']
Cytotoxic Sesquiterpenoid Quinones and Quinols, and an 11-Membered Heterocycle, Kauamide, from the Hawaiian Marine Sponge Dactylospongia elegans.	Marine drugs	2019	TRUE	FALSE	FALSE	FALSE	FALSE	FALSE	FALSE	FALSE	FALSE		Several known sesquiterpenoid quinones and quinols (1-9), and kauamide (10), a new polyketide-peptide containing an 11-membered heterocycle, were isolated from the extracts of the Hawaiian marine sponge Dactylospongia elegans. The planar structure of 10 was determined from spectroscopic analyses, and its relative and absolute configurations were established from density functional theory (DFT) ca…	['Neupane RP', 'Parrish SM', 'Neupane JB', 'Yoshida WY', 'Yip MLR', 'Turkson J', 'Harper MK', 'Head JD', 'Williams PG']	['Department of Chemistry, University of Hawaii at Manoa, Honolulu, HI 96822, USA.', 'Department of Chemistry, University of Hawaii at Manoa, Honolulu, HI 96822, USA.', 'Department of Chemistry, University of Hawaii at Manoa, Honolulu, HI 96822, USA.', 'Department of Chemistry, University of Hawaii at Manoa, Honolulu, HI 96822, USA.', 'University of Hawaii Cancer Center, Honolulu, HI 96813, USA.'…	https://www.ncbi.nlm.nih.gov/pubmed/31331110/		['11-membered heterocycle', 'BACE1', 'DFT computations', 'Dactylospongia elegans', 'human glioma', 'human pancreatic carcinoma', 'sesquiterpenoid quinones']
Flavanone glycosides inhibit beta-site amyloid precursor protein cleaving enzyme 1 and cholinesterase and reduce Abeta aggregation in the amyloidogenic pathway.	Chemico-biological interactions	2019	TRUE	FALSE	FALSE	FALSE	FALSE	FALSE	FALSE	TRUE	TRUE	Acetylcholinesterase/chemistry/*metabolism / Amyloid Precursor Protein Secretases/antagonists & inhibitors/*metabolism / Amyloid beta-Peptides/chemistry/*metabolism/pharmacology / Aspartic Acid Endopeptidases/antagonists & inhibitors/*metabolism / Butyrylcholinesterase/chemistry/*metabolism / Flavanones/*chemistry / Glycosides/chemistry/*pharmacology / Protein Aggregates/*drug effects	Alzheimer's disease (AD) is a slow but progressive neurodegenerative disease. One of the pathological hallmarks of AD is the progressive accumulation of beta-amyloid (Abeta) in the form of senile plaques, and Abeta insult to neuronal cells has been identified as one of the major causes of AD onset. In the present study, we investigated the anti-AD potential of four flavonoids, naringenin, didymin…	['Ali MY', 'Jannat S', 'Edraki N', 'Das S', 'Chang WK', 'Kim HC', 'Park SK', 'Chang MS']	['Department of Korean Medicine, Graduate School, Kyung Hee University, 26, Kyunghee dae-ro, Dongdaemun-gu, Seoul, 02447, Republic of Korea; Department of Chemistry and Biochemistry, Faculty of Arts and Science, Concordia University, 7141, Sherbrooke St. W, Montreal, Quebec, Canada; Department of Biology, Faculty of Arts and Science, Concordia University, 7141, Sherbrooke St. W, Montreal, Quebec,…	https://www.ncbi.nlm.nih.gov/pubmed/31194956/	['Acetylcholinesterase/chemistry/*metabolism', 'Alzheimer Disease/metabolism/pathology', 'Amyloid Precursor Protein Secretases/antagonists & inhibitors/*metabolism', 'Amyloid beta-Peptides/chemistry/*metabolism/pharmacology', 'Animals', 'Aspartic Acid Endopeptidases/antagonists & inhibitors/*metabolism', 'Binding Sites', 'Butyrylcholinesterase/chemistry/*metabolism', 'Catalytic Domain', 'Cell Sur…	["Alzheimer's disease", 'BACE1', 'Didymin', 'Flavonoids', 'Molecular docking', 'beta-amyloid']
Concise chemoenzymatic synthesis of heparan sulfate analogues as potent BACE-1 inhibitors.	Carbohydrate polymers	2019	TRUE	FALSE	FALSE	FALSE	FALSE	FALSE	FALSE	FALSE	TRUE	Amyloid Precursor Protein Secretases/*antagonists & inhibitors / Aspartic Acid Endopeptidases/*antagonists & inhibitors / Heparitin Sulfate/*analogs & derivatives/chemical synthesis / Protease Inhibitors/chemical synthesis/*chemistry	Heparan sulfate (HS) and heparin, representative members of the glycosaminoglycans, possess distinct biological functions in terms of their specific interactions with hundreds of binding proteins. However, the structural properties of HS and heparin are complex due to their variable repeating motifs, different chain lengths and sulfation patterns. A concise chemoenzymatic approach has been develo…	['Li J', 'Li J', 'Sun T', 'Cai C', 'Shao M', 'Yu G']	['Key Laboratory of Marine Drugs, Ministry of Education, School of Medicine and Pharmacy, Ocean University of China, Qingdao 266003, China; Shandong Provincial Key Laboratory of Glycoscience and Glycotechnology, School of Medicine and Pharmacy, Ocean University of China, Qingdao 266003, China.', 'Key Laboratory of Marine Drugs, Ministry of Education, School of Medicine and Pharmacy, Ocean Univers…	https://www.ncbi.nlm.nih.gov/pubmed/31079681/	['Amyloid Precursor Protein Secretases/*antagonists & inhibitors', 'Aspartic Acid Endopeptidases/*antagonists & inhibitors', 'Carbohydrate Sequence', 'Glycosyltransferases/chemistry', 'Heparitin Sulfate/*analogs & derivatives/chemical synthesis', 'Humans', 'Molecular Weight', 'Pasteurella multocida/enzymology', 'Protease Inhibitors/chemical synthesis/*chemistry']	['BACE-1 inhibition', 'Chemoenzymatic synthesis', 'HS analogues', 'Heparan sulfate']
BDNF-producing, amyloid beta-specific CD4 T cells as targeted drug-delivery vehicles in Alzheimer's disease.	EBioMedicine	2019	TRUE	FALSE	FALSE	FALSE	FALSE	FALSE	FALSE	TRUE	FALSE	Alzheimer Disease/drug therapy/*etiology/*metabolism/pathology / Amyloid beta-Peptides/*immunology/*metabolism / Brain-Derived Neurotrophic Factor/*biosynthesis/genetics / CD4-Positive T-Lymphocytes/drug effects/*immunology/*metabolism	BACKGROUND: The delivery of therapeutic proteins to selected sites within the central nervous system (CNS) parenchyma is a major challenge in the treatment of various neurodegenerative disorders. As brain-derived neurotrophic factor (BDNF) is reduced in the brain of people with Alzheimer's disease (AD) and its administration has shown promising therapeutic effects in mouse model of the disease, w…	['Eremenko E', 'Mittal K', 'Berner O', 'Kamenetsky N', 'Nemirovsky A', 'Elyahu Y', 'Monsonego A']	['The Shraga Segal Department of Microbiology, Immunology and Genetics, Faculty of Health Sciences, Ben-Gurion University of the Negev, Beer Sheva 84105, Israel; Zlotowski Center for Neuroscience, Ben-Gurion University of the Negev, Beer Sheva 84105, Israel; Regenerative Medicine and Stem Cell Research Center, Ben-Gurion University of the Negev, Beer Sheva 84105, Israel; The National Institute of…	https://www.ncbi.nlm.nih.gov/pubmed/31085101/	['Alzheimer Disease/drug therapy/*etiology/*metabolism/pathology', 'Amyloid beta-Peptides/*immunology/*metabolism', 'Animals', 'Biomarkers', 'Brain/immunology/metabolism/pathology', 'Brain-Derived Neurotrophic Factor/*biosynthesis/genetics', 'CD4-Positive T-Lymphocytes/drug effects/*immunology/*metabolism', 'Cell Line', 'Cytokines/metabolism', 'Disease Models, Animal', 'Epitopes, T-Lymphocyte/imm…	["Alzheimer's disease", 'Amyloid plaques', 'BDNF', 'Brain', 'CD4 T cell', 'CNS', 'Cell-based delivery', 'Targeted drug delivery']
Natural silibinin modulates amyloid precursor protein processing and amyloid-beta protein clearance in APP/PS1 mice.	The journal of physiological sciences : JPS	2019	TRUE	FALSE	FALSE	FALSE	FALSE	FALSE	FALSE	TRUE	FALSE	Amyloid Precursor Protein Secretases/*metabolism / Amyloid beta-Peptides/*metabolism / Amyloid beta-Protein Precursor/*metabolism / Silybin/*pharmacology	Silibinin has been shown to attenuate cognitive dysfunction and inhibit amyloid-beta (Abeta) aggregation in Alzheimer's disease (AD) models. However, the underlying mechanism by which silibinin improves cognition remains poorly understood. In this study, we investigated the effect of silibinin on beta-secretase levels, Abeta enzymatic degradation, and oxidative stress in the brains of APP/PS1 mic…	['Bai D', 'Jin G', 'Zhang D', 'Zhao L', 'Wang M', 'Zhu Q', 'Zhu L', 'Sun Y', 'Liu X', 'Chen X', 'Zhang L', 'Li W', 'Cui Y']	["Department of Pharmacology, The Eleventh People's Hospital of Shenyang, 103 Hai Tang Street, Sujiatun District, Shenyang, Liaoning, 110016, People's Republic of China.", "Department of Pharmacology, Key Laboratory of Behavioral and Cognitive Neuroscience of Liaoning Province, Shenyang Medical Colleges, 146 Huanghe North Street, Yuhong District, Shenyang, Liaoning, 110034, People's Republic of C…	https://www.ncbi.nlm.nih.gov/pubmed/31087219/	['Alzheimer Disease/metabolism', 'Amyloid Precursor Protein Secretases/*metabolism', 'Amyloid beta-Peptides/*metabolism', 'Amyloid beta-Protein Precursor/*metabolism', 'Animals', 'Antioxidants/metabolism', 'Cognitive Dysfunction/drug therapy/metabolism', 'Disease Models, Animal', 'Down-Regulation/drug effects', 'Hippocampus/drug effects/metabolism', 'Male', 'Maze Learning/drug effects', 'Mice', '…	["Alzheimer's disease", 'Antioxidant', 'Abeta degradation', 'Abeta generation', 'Silibinin']
A Glycosaminoglycan Extract from Portunus pelagicus Inhibits BACE1, the beta Secretase Implicated in Alzheimer's Disease.	Marine drugs	2019	TRUE	FALSE	FALSE	FALSE	FALSE	FALSE	FALSE	TRUE	TRUE	Alzheimer Disease/*enzymology / Amyloid Precursor Protein Secretases/*metabolism / Aspartic Acid Endopeptidases/*metabolism / Brachyura/*chemistry / Enzyme Activation/*drug effects / Glycosaminoglycans/chemistry/isolation & purification/*pharmacology	Therapeutic options for Alzheimer's disease, the most common form of dementia, are currently restricted to palliative treatments. The glycosaminoglycan heparin, widely used as a clinical anticoagulant, has previously been shown to inhibit the Alzheimer's disease-relevant beta-secretase 1 (BACE1). Despite this, the deployment of pharmaceutical heparin for the treatment of Alzheimer's disease is la…	['Mycroft-West CJ', 'Cooper LC', 'Devlin AJ', 'Procter P', 'Guimond SE', 'Guerrini M', 'Fernig DG', 'Lima MA', 'Yates EA', 'Skidmore MA']	['Molecular & Structural Biosciences, School of Life Sciences, Keele University, Huxley Building, Keele, Staffordshire ST5 5BG, UK. c.j.mycroft-west@keele.ac.uk.', 'Molecular & Structural Biosciences, School of Life Sciences, Keele University, Huxley Building, Keele, Staffordshire ST5 5BG, UK. l.c.cooper@keele.ac.uk.', 'Molecular & Structural Biosciences, School of Life Sciences, Keele University…	https://www.ncbi.nlm.nih.gov/pubmed/31100859/	['Alzheimer Disease/*enzymology', 'Amyloid Precursor Protein Secretases/*metabolism', 'Animals', 'Anticoagulants/chemistry/isolation & purification/pharmacology', 'Aspartic Acid Endopeptidases/*metabolism', 'Brachyura/*chemistry', 'Enzyme Activation/*drug effects', 'Enzyme Inhibitors/chemistry/isolation & purification/pharmacology', 'Glycosaminoglycans/chemistry/isolation & purification/*pharmaco…	["Alzheimer's disease", 'BACE1', 'Portunus pelagicus', 'amyloid-beta', 'glycosaminoglycan', 'heparan sulphate', 'heparin', 'beta-secretase']
Effects of Liraglutide and Fenretinide treatments on the diabetic phenotype of neuronal human BACE1 knock-in mice.	Biochemical pharmacology	2019	TRUE	FALSE	FALSE	FALSE	FALSE	FALSE	FALSE	FALSE	FALSE		We recently reported that brain-specific human beta-secretase 1 (BACE1) knock-in (PLB4), a mouse model of sporadic Alzheimer's disease (AD), also develops a severe diabetic phenotype characterised by impaired glucose homeostasis, decreased insulin sensitivity and a fatty liver phenotype. Hence, we here aimed to assess if targeted anti-diabetic therapies (Liraglutide and Fenretinide) would attenua…	['Dekeryte R', 'Hull C', 'Plucinska K', 'Khan S', 'Kamli-Salino S', 'Mody N', 'Morrice N', 'McLaughlin C', 'Gault V', 'Platt B', 'Delibegovic M']	['Institute of Medical Sciences, College of Life Sciences and Medicine, University of Aberdeen, Foresterhill Health Campus, Aberdeen AB25 2ZD, UK.', 'Institute of Medical Sciences, College of Life Sciences and Medicine, University of Aberdeen, Foresterhill Health Campus, Aberdeen AB25 2ZD, UK.', 'Institute of Medical Sciences, College of Life Sciences and Medicine, University of Aberdeen, Foreste…	https://www.ncbi.nlm.nih.gov/pubmed/31103416/		['BACE1', 'DPP4', 'Insulin resistance', 'Liraglutide', 'Type 2 diabetes']
pHluorin-BACE1-mCherry Acts as a Reporter for the Intracellular Distribution of Active BACE1 In Vitro and In Vivo.	Cells	2019	TRUE	FALSE	FALSE	FALSE	FALSE	FALSE	FALSE	TRUE	FALSE	*APP / *Alzheimer disease / *BACE1 / *PRR / *intracellular trafficking / *pH regulation / *pHluorin-BACE1-mCherry / Amyloid Precursor Protein Secretases/*metabolism / Aspartic Acid Endopeptidases/*metabolism / Green Fluorescent Proteins/*metabolism / Luminescent Proteins/*metabolism	beta-site APP-cleaving enzyme 1 (BACE1) initiates amyloid precursor protein (APP) cleavage and beta-amyloid (Abeta) production, a critical step in the pathogenesis of Alzheimer's disease (AD). It is thus of considerable interest to investigate how BACE1 activity is regulated. BACE1 has its maximal activity at acidic pH and GFP variant-pHluorin-displays pH dependence. In light of these observation…	['Zhao L', 'Zhao Y', 'Tang FL', 'Xiong L', 'Su C', 'Mei L', 'Zhu XJ', 'Xiong WC']	['Key Laboratory of Molecular Epigenetics of Ministry of Education, Institute of Cytology and Genetics, Northeast Normal University, Changchun 130024, China. zhaol014@nenu.edu.cn.', 'Department of Neurosciences, School of Medicine, Case Western Reserve University, Cleveland, OH 44106, USA. zhaol014@nenu.edu.cn.', 'Department of Neuroscience and Regenerative Medicine, Medical College of Georgia, A…	https://www.ncbi.nlm.nih.gov/pubmed/31108937/	['Alzheimer Disease/metabolism', 'Amyloid Precursor Protein Secretases/*metabolism', 'Amyloid beta-Peptides/metabolism', 'Amyloid beta-Protein Precursor/metabolism', 'Animals', 'Aspartic Acid Endopeptidases/*metabolism', 'Cell Line, Tumor', 'Chloroquine/pharmacology', 'Female', 'Fluorescence', 'Green Fluorescent Proteins/*metabolism', 'HEK293 Cells', 'Humans', 'Hydrogen-Ion Concentration/drug eff…	['*APP', '*Alzheimer disease', '*BACE1', '*PRR', '*intracellular trafficking', '*pH regulation', '*pHluorin-BACE1-mCherry']
Abeta34 is a BACE1-derived degradation intermediate associated with amyloid clearance and Alzheimer's disease progression.	Nature communications	2019	TRUE	FALSE	FALSE	FALSE	FALSE	FALSE	FALSE	TRUE	FALSE	Alzheimer Disease/cerebrospinal fluid/*pathology / Amyloid Precursor Protein Secretases/genetics/*metabolism / Amyloid beta-Peptides/cerebrospinal fluid/*metabolism / Aspartic Acid Endopeptidases/genetics/*metabolism / Cognitive Dysfunction/cerebrospinal fluid/*pathology / Peptide Fragments/cerebrospinal fluid/*metabolism	The beta-site APP cleaving enzyme 1 (BACE1) is known primarily for its initial cleavage of the amyloid precursor protein (APP), which ultimately leads to the generation of Abeta peptides. Here, we provide evidence that altered BACE1 levels and activity impact the degradation of Abeta40 and Abeta42 into a common Abeta34 intermediate. Using human cerebrospinal fluid (CSF) samples from the Amsterdam…	['Liebsch F', 'Kulic L', 'Teunissen C', 'Shobo A', 'Ulku I', 'Engelschalt V', 'Hancock MA', 'van der Flier WM', 'Kunach P', 'Rosa-Neto P', 'Scheltens P', 'Poirier J', 'Saftig P', 'Bateman RJ', 'Breitner J', 'Hock C', 'Multhaup G']	['Department of Pharmacology and Therapeutics and Integrated Program in Neuroscience, McGill University, Montreal, QC, H3G 1Y6, Canada.', 'Institute for Regenerative Medicine, University of Zurich, CH-8952, Schlieren, Switzerland.', 'Department of Clinical Chemistry, Amsterdam Neuroscience, Amsterdam UMC, Vrije Universiteit Amsterdam, 1081HZ, Amsterdam, The Netherlands.', 'Department of Pharmacol…	https://www.ncbi.nlm.nih.gov/pubmed/31110178/	['Aged', 'Alzheimer Disease/cerebrospinal fluid/*pathology', 'Amyloid Precursor Protein Secretases/genetics/*metabolism', 'Amyloid beta-Peptides/cerebrospinal fluid/*metabolism', 'Animals', 'Aspartic Acid Endopeptidases/genetics/*metabolism', 'Biomarkers/cerebrospinal fluid/metabolism', 'Brain/pathology', 'Cell Line, Tumor', 'Cognitive Dysfunction/cerebrospinal fluid/*pathology', 'Cohort Studies'…
Epigenetic dysregulation of enhancers in neurons is associated with Alzheimer's disease pathology and cognitive symptoms.	Nature communications	2019	TRUE	FALSE	FALSE	FALSE	FALSE	FALSE	FALSE	TRUE	FALSE	Alzheimer Disease/genetics/*pathology / Cognitive Dysfunction/genetics/*pathology / *Enhancer Elements, Genetic / Neurons/*pathology / Prefrontal Cortex/cytology/*pathology	Epigenetic control of enhancers alters neuronal functions and may be involved in Alzheimer's disease (AD). Here, we identify enhancers in neurons contributing to AD by comprehensive fine-mapping of DNA methylation at enhancers, genome-wide. We examine 1.2 million CpG and CpH sites in enhancers in prefrontal cortex neurons of individuals with no/mild, moderate, and severe AD pathology (n = 101). W…	['Li P', 'Marshall L', 'Oh G', 'Jakubowski JL', 'Groot D', 'He Y', 'Wang T', 'Petronis A', 'Labrie V']	['Center for Neurodegenerative Science, Van Andel Research Institute, Grand Rapids, MI, 49503, USA.', 'Center for Neurodegenerative Science, Van Andel Research Institute, Grand Rapids, MI, 49503, USA.', 'Centre for Addiction and Mental Health, Toronto, M5T 1R8, ON, Canada.', 'Center for Neurodegenerative Science, Van Andel Research Institute, Grand Rapids, MI, 49503, USA.', 'Centre for Addiction …	https://www.ncbi.nlm.nih.gov/pubmed/31113950/	['Aged', 'Aged, 80 and over', 'Alzheimer Disease/genetics/*pathology', 'Amyloid Precursor Protein Secretases/genetics/metabolism', 'Aspartic Acid Endopeptidases/genetics/metabolism', 'Cell Adhesion Molecules/genetics', 'Cognitive Dysfunction/genetics/*pathology', 'Cohort Studies', 'CpG Islands/genetics', 'DNA Methylation', '*Enhancer Elements, Genetic', 'Epigenesis, Genetic', 'Female', 'Humans', …
Chronological Molecular Changes in Neuronal Communication in Androgen-Deficient Rats.	Journal of molecular neuroscience : MN	2019	TRUE	FALSE	FALSE	FALSE	FALSE	FALSE	FALSE	FALSE	FALSE	Androgens/*deficiency / Hippocampus/growth & development/*metabolism / *Transcriptome	We investigated the early onset of molecular changes in the hippocampus of orchidectomy (ODX)-induced androgen-deficient rats. Transcript levels of the genes associated with loss of synaptic plasticity (Bdnf, Syn, GluN1, alpha7-nAChR, and M1-mAChR), formation of neurofibrillary tangles (Tau4 and Tau3), and amyloid plaques (App, Adam10, and Bace1), in the hippocampus of rats at 0, 1, 3, 6, and 9 d…	['Fainanta T', 'Jaroenporn S', 'Wititsuwankul P', 'Malaivijitnond S']	['Biological Sciences Program, Faculty of Science, Chulalongkorn University, Bangkok, 10330, Thailand.', 'Department of Biology, Faculty of Science, Chulalongkorn University, Phayathai Road, Pathumwan, Bangkok, 10330, Thailand.', 'Department of Biology, Faculty of Science, Chulalongkorn University, Phayathai Road, Pathumwan, Bangkok, 10330, Thailand. sukanya.ja@chula.ac.th.', 'Department of Biolo…	https://www.ncbi.nlm.nih.gov/pubmed/31114953/	['Age Factors', 'Androgens/*deficiency', 'Animals', 'Brain-Derived Neurotrophic Factor/genetics/metabolism', 'Hippocampus/growth & development/*metabolism', 'Male', 'Neuronal Plasticity', 'Orchiectomy/adverse effects', 'Qa-SNARE Proteins/genetics/metabolism', 'Rats', 'Rats, Sprague-Dawley', 'Receptors, Muscarinic/genetics/metabolism', 'Receptors, N-Methyl-D-Aspartate/genetics/metabolism', '*Trans…	['Androgen deficiency', 'Hippocampus', 'Neurofibrillary tangles', 'Orchidectomy', 'Synaptic plasticity']
MST1 Regulates Neuronal Cell Death via JNK/Casp3 Signaling Pathway in HFD Mouse Brain and HT22 Cells.	International journal of molecular sciences	2019	TRUE	FALSE	FALSE	FALSE	FALSE	FALSE	FALSE	TRUE	FALSE	*Apoptosis / Brain/*metabolism/physiology / *Diet, High-Fat / Protein-Serine-Threonine Kinases/*metabolism / *Signal Transduction	Oxidative stress has been considered as the main mediator in neurodegenerative diseases. A high-fat diet (HFD) and metabolic diseases result in oxidative stress generation, leading to various neurodegenerative diseases via molecular mechanisms that remain largely unknown. Protein kinases play an important role in the homeostasis between cell survival and cell apoptosis. The mammalian sterile 20-l…	['Khan M', 'Rutten BPF', 'Kim MO']	['Division of Life Science and Applied Life Science (BK21 Plus), College of Natural Sciences, Gyeongsang National University, Jinju 52828, Korea. mehtabneuro@gnu.ac.kr.', 'Department of Psychiatry and Neuropsychology, School for Mental Health and Neuroscience (MHeNS), Faculty of Health, Medicine and Life Sciences, Maastricht University, European Graduate School of Neuroscience (EURON), Maastricht…	https://www.ncbi.nlm.nih.gov/pubmed/31117242/	['Animals', '*Apoptosis', 'Brain/*metabolism/physiology', 'Caspase 3/metabolism', 'Cell Line', '*Diet, High-Fat', 'JNK Mitogen-Activated Protein Kinases/metabolism', 'Male', 'Mice', 'Mice, Inbred C57BL', 'Protein-Serine-Threonine Kinases/*metabolism', '*Signal Transduction']	['JNK', 'MST1', 'ROS', 'apoptosis', 'high-fat diet', 'neurodegeneration']
Chenodeoxycholic Acid Ameliorates AlCl3-Induced Alzheimer's Disease Neurotoxicity and Cognitive Deterioration via Enhanced Insulin Signaling in Rats.	Molecules (Basel, Switzerland)	2019	TRUE	FALSE	FALSE	FALSE	FALSE	FALSE	FALSE	TRUE	FALSE	Alzheimer Disease/chemically induced/*drug therapy/*metabolism/physiopathology / Chenodeoxycholic Acid/pharmacology/*therapeutic use / Cognitive Dysfunction/*drug therapy / Insulin/*metabolism / Neurotoxicity Syndromes/*drug therapy/metabolism / *Signal Transduction	Insulin resistance is a major risk factor for Alzheimer's disease (AD). Chenodeoxycholic acid (CDCA) and synthetic Farnesoid X receptor (FXR) ligands have shown promising outcomes in ameliorating insulin resistance associated with various medical conditions. This study aimed to investigate whether CDCA treatment has any potential in AD management through improving insulin signaling. Adult male Wi…	['Bazzari FH', 'Abdallah DM', 'El-Abhar HS']	['Department of Pharmacology & Toxicology, Faculty of Pharmacy, Cairo University, Cairo 11562, Egypt. firas_hasan@rocketmail.com.', 'Department of Pharmacology & Toxicology, Faculty of Pharmacy, Cairo University, Cairo 11562, Egypt. dalaal.abdallah@pharma.cu.edu.eg.', 'Department of Pharmacology & Toxicology, Faculty of Pharmacy, Cairo University, Cairo 11562, Egypt. hanan.elabhar@pharma.cu.edu.e…	https://www.ncbi.nlm.nih.gov/pubmed/31137621/	['Aluminum Chloride', 'Alzheimer Disease/chemically induced/*drug therapy/*metabolism/physiopathology', 'Amyloid beta-Peptides/metabolism', 'Animals', 'Brain-Derived Neurotrophic Factor/metabolism', 'Chenodeoxycholic Acid/pharmacology/*therapeutic use', 'Cognitive Dysfunction/*drug therapy', 'Cyclic AMP Response Element-Binding Protein/metabolism', 'Disease Models, Animal', 'Glucagon-Like Peptide…	["Alzheimer's disease", 'Abeta42', 'BACE1', 'CREB/BDNF', 'GLP-1', 'IRS-1/Akt/GLUT4', 'PPARgamma', 'chenodeoxycholic acid', 'insulin resistance']
NRF2/ARE pathway negatively regulates BACE1 expression and ameliorates cognitive deficits in mouse Alzheimer's models.	Proceedings of the National Academy of Sciences of the United States of America	2019	TRUE	FALSE	FALSE	FALSE	FALSE	FALSE	FALSE	TRUE	FALSE		BACE1 is the rate-limiting enzyme for amyloid-beta peptides (Abeta) generation, a key event in the pathogenesis of Alzheimer's disease (AD). By an unknown mechanism, levels of BACE1 and a BACE1 mRNA-stabilizing antisense RNA (BACE1-AS) are elevated in the brains of AD patients, implicating that dysregulation of BACE1 expression plays an important role in AD pathogenesis. We found that nuclear fac…	['Bahn G', 'Park JS', 'Yun UJ', 'Lee YJ', 'Choi Y', 'Park JS', 'Baek SH', 'Choi BY', 'Cho YS', 'Kim HK', 'Han J', 'Sul JH', 'Baik SH', 'Lim J', 'Wakabayashi N', 'Bae SH', 'Han JW', 'Arumugam TV', 'Mattson MP', 'Jo DG']	['School of Pharmacy, Sungkyunkwan University, 16419 Suwon, Republic of Korea.', 'School of Pharmacy, Sungkyunkwan University, 16419 Suwon, Republic of Korea.', 'Russell H. Morgan Department of Radiology and Radiological Science, Johns Hopkins Medical School, Baltimore, MD 21205.', 'School of Pharmacy, Sungkyunkwan University, 16419 Suwon, Republic of Korea.', 'Department of Food Science and Biot…	https://www.ncbi.nlm.nih.gov/pubmed/31164420/		['3xTg-AD mice', '5xFAD mice', "Alzheimer's disease", 'BACE1', 'NRF2']
Design, Synthesis, Molecular Docking, and Cholinesterase Inhibitory Potential of Phthalimide-Dithiocarbamate Hybrids as New Agents for Treatment of Alzheimer's Disease.	Chemistry & biodiversity	2019	TRUE	FALSE	FALSE	FALSE	FALSE	FALSE	FALSE	TRUE	FALSE	Alzheimer Disease/*drug therapy/metabolism / *Drug Design / Enzyme Inhibitors/chemical synthesis/chemistry/*pharmacology / *Molecular Docking Simulation / Phthalimides/chemistry/*pharmacology / Thiocarbamates/chemistry/*pharmacology	A novel series of phthalimide-dithiocarbamate hybrids was synthesized and evaluated for in vitro inhibitory potentials against acetylcholinesterase (AChE) and butyrylcholinesterase (BuChE). The anti-cholinesterase results indicated that among the synthesized compounds, the compounds 7g and 7h showed the most potent anti-AChE and anti-BuChE activities, respectively. Molecular docking and dynamic s…	['Asadi M', 'Ebrahimi M', 'Mohammadi-Khanaposhtani M', 'Azizian H', 'Sepehri S', 'Nadri H', 'Biglar M', 'Amanlou M', 'Larijani B', 'Mirzazadeh R', 'Edraki N', 'Mahdavi M']	['Department of Medicinal Chemistry, Faculty of Pharmacy and Pharmaceutical Sciences Research Center, Tehran University of Medical Sciences, 1417653761, Tehran, Iran.', 'Department of Medicinal Chemistry, Faculty of Pharmacy and Pharmaceutical Sciences Research Center, Tehran University of Medical Sciences, 1417653761, Tehran, Iran.', 'Cellular and Molecular Biology Research Center, Health Resear…	https://www.ncbi.nlm.nih.gov/pubmed/31523926/	['Acetylcholinesterase/metabolism', 'Alzheimer Disease/*drug therapy/metabolism', 'Amyloid Precursor Protein Secretases/antagonists & inhibitors/metabolism', 'Animals', 'Aspartic Acid Endopeptidases/antagonists & inhibitors/metabolism', 'Butyrylcholinesterase/metabolism', '*Drug Design', 'Electrophorus', 'Enzyme Inhibitors/chemical synthesis/chemistry/*pharmacology', 'Horses', 'Humans', '*Molecul…	["Alzheimer's disease", 'acetylcholinesterase', 'butyrylcholinesterase', 'dithiocarbamate', 'inhibitory activity', 'phthalimide']
Kainic acid Induces production and aggregation of amyloid beta-protein and memory deficits by activating inflammasomes in NLRP3- and NF-kappaB-stimulated pathways.	Aging	2019	TRUE	FALSE	FALSE	FALSE	FALSE	FALSE	FALSE	FALSE	FALSE		Kainic acid (KA) treatment causes neuronal degeneration, which is a feature of Alzheimer's disease (AD) symptoms such as amyloid beta-protein production and memory deficits. Inflammasomes are known to be critical for the progression of AD. However, the underlying mechanism by which inflammasomes influence AD progression remains unknown. The present study investigated the damaging effect of KA on …	['Ruan Y', 'Qiu X', 'Lv YD', 'Dong D', 'Wu XJ', 'Zhu J', 'Zheng XY']	['Key Laboratory of Pathobiology, Ministry of Education, College of Basic Medical Sciences, Jilin University, Changchun 130021, China.', 'Department of Radiology, The First Hospital of Jilin University, Changchun 130021, China.', 'Department of Neurology and Neuroscience Center, The First Hospital of Jilin University, Changchun 130021, China.', 'Department of Radiology, The First Hospital of Jili…	https://www.ncbi.nlm.nih.gov/pubmed/31182681/		['NF-kappaB', 'NLRP3', 'brain-derived neurotrophic factor', 'interleukin-1beta', 'kainic acid']
Small interfering RNA delivery to the neurons near the amyloid plaques for improved treatment of Alzheimers disease.	Acta pharmaceutica Sinica. B	2019	TRUE	FALSE	FALSE	FALSE	FALSE	FALSE	FALSE	TRUE	FALSE		Gene therapy represents a promising treatment for the Alzheimers disease (AD). However, gene delivery specific to brain lesions through systemic administration remains big challenge. In our previous work, we have developed an siRNA nanocomplex able to be specifically delivered to the amyloid plaques through surface modification with both CGN peptide for the blood-brain barrier (BBB) penetration a…	['Guo Q', 'Zheng X', 'Yang P', 'Pang X', 'Qian K', 'Wang P', 'Xu S', 'Sheng D', 'Wang L', 'Cao J', 'Lu W', 'Zhang Q', 'Jiang X']	['Key Laboratory of Smart Drug Delivery, Ministry of Education, & State Key Laboratory of Molecular Engineering of Polymers, School of Pharmacy, Fudan University, Shanghai 201203, China.', 'Key Laboratory of Smart Drug Delivery, Ministry of Education, & State Key Laboratory of Molecular Engineering of Polymers, School of Pharmacy, Fudan University, Shanghai 201203, China.', 'Key Laboratory of Sma…	https://www.ncbi.nlm.nih.gov/pubmed/31193846/		['Alzheimers disease', 'Amyloid plaques', 'BACE1 gene', 'Neurons', 'siRNA delivery']
5,6-Diphenyl triazine-thio methyl triazole hybrid as a new Alzheimer's disease modifying agents.	Molecular diversity	2019	TRUE	FALSE	FALSE	FALSE	FALSE	FALSE	FALSE	TRUE	FALSE		In this study, new derivatives of 5,6-diphenyl triazine-thio methyl triazole hybrid were designed, synthesized and evaluated as multifunctional agents for Alzheimer's disease. Among all synthesized compounds, 4a and 4h showed the best inhibitory activities against BACE1 (40% and 37.5% muM inhibition at 50 microM, respectively). Molecular docking studies showed that compound 4a occupied the entire…	['Yazdani M', 'Edraki N', 'Badri R', 'Khoshneviszadeh M', 'Iraji A', 'Firuzi O']	['Department of Chemistry, Khozestan Science and Research Branch, Islamic Azad University, Ahvaz, Iran.', 'Department of Chemistry, Ahvaz Branch, Islamic Azad University, Ahvaz, Iran.', 'Medicinal and Natural Products Chemistry Research Center, Shiraz University of Medical Sciences, Shiraz, Iran. edrakin@sums.ac.ir.', 'Department of Chemistry, Ahvaz Branch, Islamic Azad University, Ahvaz, Iran.',…	https://www.ncbi.nlm.nih.gov/pubmed/31327094/		['5,6-Diphenyl triazine-thio methyl triazole hybrid', "Alzheimer's disease", 'BACE1 inhibitor', 'ChE inhibitor', 'Synthesis']
Vinpocetine mitigates aluminum-induced cognitive impairment in socially isolated rats.	Physiology & behavior	2019	TRUE	FALSE	FALSE	FALSE	FALSE	FALSE	FALSE	TRUE	FALSE	*Alzheimer's disease / *GSK3beta/BACE1 / *Inflammation / *Oxidative stress / *Social isolation / *Vinpocetine	Several reports have highlighted the role of vinpocetine in Alzheimer's disease (AD). However, the role of vinpocetine in AD under social isolation conditions has not yet been elucidated. Henceforth, this study aimed to investigate the potential neuroprotective effect of vinpocetine in aluminum-induced AD model associated with social isolation. Social isolation increased the escape latency in Mor…	['Ali AA', 'Ahmed HI', 'Khaleel SA', 'Abu-Elfotuh K']	['Pharmacology and Toxicology Department, Faculty of Pharmacy, Al-Azhar University, Cairo, Egypt.', 'Pharmacology and Toxicology Department, Faculty of Pharmacy, Al-Azhar University, Cairo, Egypt; Pharmacology and Toxicology Department, Faculty of Pharmacy, Heliopolis University for sustainable development, Cairo, Egypt.', 'Pharmacology and Toxicology Department, Faculty of Pharmacy, Al-Azhar Uni…	https://www.ncbi.nlm.nih.gov/pubmed/31175888/		["*Alzheimer's disease", '*GSK3beta/BACE1', '*Inflammation', '*Oxidative stress', '*Social isolation', '*Vinpocetine']
Stroke and Amyloid-beta Downregulate TREM-2 and Uch-L1 Expression that Synergistically Promote the Inflammatory Response.	Journal of Alzheimer's disease : JAD	2019	TRUE	FALSE	FALSE	FALSE	FALSE	FALSE	FALSE	TRUE	FALSE		Neuroinflammation is involved in the pathogenesis of Alzheimer's disease, and the transcription factor NF-kappaB is a player in this event. We found here that the ischemic damage alone or in association with Abeta1-42 activates the NF-kappaB pathway, induces an increase of BACE1 and a parallel inhibition of Uch-L1 and TREM2, both in vitro and in vivo, in Tg 5XFAD and in human brains of sporadic A…	['Guglielmotto M', 'Repetto IE', 'Monteleone D', 'Vasciaveo V', 'Franchino C', 'Rinaldi S', 'Tabaton M', 'Tamagno E']	['Department of Neuroscience, University of Torino, Torino, Italy.', 'Neuroscience Institute Cavalieri Ottolenghi Foundation (NICO), University of Torino, Torino, Italy.', 'Ecole Polytechnique Federale de Lausanne, Lausanne, Switzerland.', 'Department of Neuroscience, University of Torino, Torino, Italy.', 'Neuroscience Institute Cavalieri Ottolenghi Foundation (NICO), University of Torino, Torin…	https://www.ncbi.nlm.nih.gov/pubmed/31450501/		["Alzheimer's disease", 'NF-kB pathway', 'TREM2', 'Uch-L1', 'neuroinflammation', 'stroke']
Safety, Tolerability, Pharmacokinetics, and Pharmacodynamic Effects of PF-06751979, a Potent and Selective Oral BACE1 Inhibitor: Results from Phase I Studies in Healthy Adults and Healthy Older Subjects.	Journal of Alzheimer's disease : JAD	2019	TRUE	FALSE	FALSE	FALSE	FALSE	FALSE	FALSE	TRUE	FALSE	*Alzheimer's disease / *BACE1 protein-human / *Phase I / *amyloid-beta peptides / *pharmacodynamics / *pharmacokinetics / *safety / *tolerability	PF-06751979 is a selective inhibitor of the beta-site amyloid precursor protein cleaving enzyme-1, which is a key aspartyl protease in the generation of amyloid-beta (Abeta) peptides, thought to be critical for the cerebral degeneration observed in Alzheimer's disease. Two Phase I studies (NCT02509117, NCT02793232) investigated the safety/tolerability, pharmacokinetics (PK), and pharmacodynamics …	['Qiu R', 'Ahn JE', 'Alexander R', 'Brodney MA', 'He P', 'Leurent C', 'Mancuso J', 'Margolin RA', 'Tankisheva E', 'Chen D']	['Pfizer Inc, Cambridge, MA, USA.', 'Pfizer Inc, Cambridge, MA, USA.', 'Takeda Pharmaceuticals International Co, Cambridge, MA, USA.', 'Vertex Pharmaceuticals, Boston, MA, USA.', 'Biogen Inc, Cambridge, MA, USA.', 'Samsung Ventures, Boston, MA, USA.', 'Pfizer Inc, Cambridge, MA, USA.', 'Clinical Research Solutions LLC, Cambridge, MA, USA.', 'Pfizer Clinical Research Unit Brussels, Belgium.', 'Pfi…	https://www.ncbi.nlm.nih.gov/pubmed/31424395/		["*Alzheimer's disease", '*BACE1 protein-human', '*Phase I', '*amyloid-beta peptides', '*pharmacodynamics', '*pharmacokinetics', '*safety', '*tolerability']
Design, synthesis, and biological activity evaluation of BACE1 inhibitors with antioxidant activity.	Drug development research	2019	TRUE	FALSE	FALSE	FALSE	FALSE	FALSE	FALSE	TRUE	FALSE		The proteolytic enzyme beta-secretase (BACE1) plays a central role in the synthesis of the pathogenic beta-amyloid peptides (Abeta) in Alzheimer's disease (AD), antioxidants could attenuate the AD syndrome and prevent the disease progression. In this study, BACE1 inhibitors (D1-D18) with free radical-scavenging activities were synthesized by molecular hybridization of 2-aminopyridine with natural…	['Li HM', 'Yu SP', 'Fan TY', 'Zhong Y', 'Gu T', 'Wu WY', 'Zhao C', 'Chen Z', 'Chen M', 'Li NG', 'Wang XL']	['Department of Medicinal Chemistry, Nanjing University of Chinese Medicine, Nanjing, China.', 'Department of Medicinal Chemistry, Nanjing University of Chinese Medicine, Nanjing, China.', 'Department of Medicinal Chemistry, Nanjing University of Chinese Medicine, Nanjing, China.', 'Department of Medicinal Chemistry, Nanjing University of Chinese Medicine, Nanjing, China.', 'Department of Medicin…	https://www.ncbi.nlm.nih.gov/pubmed/31397505/		["Alzheimer's disease", 'BACE1', 'antioxidant activity', 'molecular docking', 'molecular hybridization']
CDK5 Participates in Amyloid-beta Production by Regulating PPARgamma Phosphorylation in Primary Rat Hippocampal Neurons.	Journal of Alzheimer's disease : JAD	2019	TRUE	FALSE	FALSE	FALSE	FALSE	FALSE	FALSE	TRUE	FALSE		Cyclin-dependent kinase 5 (CDK5) in adipose tissue mediates peroxisome proliferator-activated receptor gamma (PPARgamma) phosphorylation at Ser273 to inhibit its activity, causing PPARgamma target gene expression changes. Among these, insulin-degrading enzyme (IDE) degrades amyloid-beta peptide (Abeta), the core pathological product of Alzheimer's disease (AD), whereas beta-amyloid cleavage enzym…	['Quan Q', 'Qian Y', 'Li X', 'Li M']	["Department of Geriatrics, The Second Affiliated Hospital of Xi'an Jiaotong University, Xi'an, China.", "Department of Human Anatomy, Histology and Embryology, School of Basic Medical Sciences, Xi'an Jiaotong University Health Science Center, Xi'an, China.", "Key Laboratory of Environment and Genes Related to Diseases (Xi'an Jiaotong University), Ministry of Education of China, Xi'an Jiaotong Un…	https://www.ncbi.nlm.nih.gov/pubmed/31403945/		["Alzheimer's disease", 'amyloid', 'cyclin-dependent kinase 5', 'peroxisome proliferator-activated receptors', 'phosphorylation']
miRDRN-miRNA disease regulatory network: a tool for exploring disease and tissue-specific microRNA regulatory networks.	PeerJ	2019	TRUE	FALSE	FALSE	FALSE	FALSE	FALSE	FALSE	TRUE	FALSE		Background: MicroRNA (miRNA) regulates cellular processes by acting on specific target genes, and cellular processes proceed through multiple interactions often organized into pathways among genes and gene products. Hundreds of miRNAs and their target genes have been identified, as are many miRNA-disease associations. These, together with huge amounts of data on gene annotation, biological pathwa…	['Liu HC', 'Peng YS', 'Lee HC']	['Department of Biomedical Sciences and Engineering, National Central University, Taoyuan City, Taiwan.', 'Department of Biomedical Sciences and Engineering, National Central University, Taoyuan City, Taiwan.', 'Department of Biomedical Sciences and Engineering, National Central University, Taoyuan City, Taiwan.', 'Department of Physics, Chung Yuan Christian University, Zhongli District, Taoyuan …	https://www.ncbi.nlm.nih.gov/pubmed/31404401/		["Alzheimer's disease", 'Colorectal cancer', 'Comorbidity gene', 'Database and web service tool', 'Disease and tissue-specific miRNA-protein regulatory network', 'Disease-miRNA association', 'Target-specific regulatory pathway', 'Type 2 diabetes', 'anti-AD BACE1 inhibitor drug', 'miRNA-target association']
Facilitation of glutamate, but not GABA, release in Familial Alzheimer's APP mutant Knock-in rats with increased beta-cleavage of APP.	Aging cell	2019	TRUE	FALSE	FALSE	FALSE	FALSE	FALSE	FALSE	TRUE	FALSE		Amyloid precursor protein (APP) modulates glutamate release via cytoplasmic and intravesicular interactions with the synaptic vesicle release machinery. The intravesicular domain, called ISVAID, contains the BACE1 cleavage site of APP. We have tested the functional significance of BACE1 processing of APP using App-Swedish (App(s) ) knock-in rats, which carry an App mutation that causes familial A…	['Tambini MD', 'Yao W', "D'Adamio L"]	["Department of Pharmacology, Physiology & Neuroscience New Jersey Medical School, Brain Health Institute, Jacqueline Krieger Klein Center in Alzheimer's Disease and Neurodegeneration Research, Rutgers, The State University of New Jersey, Newark, NJ, USA.", "Department of Pharmacology, Physiology & Neuroscience New Jersey Medical School, Brain Health Institute, Jacqueline Krieger Klein Center in …	https://www.ncbi.nlm.nih.gov/pubmed/31496118/		['APP', "Alzheimer's Disease", 'BACE1', 'glutamate release', 'synaptic transmission']
Multiple BACE1 inhibitors abnormally increase the BACE1 protein level in neurons by prolonging its half-life.	Alzheimer's & dementia : the journal of the Alzheimer's Association	2019	TRUE	FALSE	FALSE	FALSE	FALSE	FALSE	FALSE	TRUE	FALSE		INTRODUCTION: There is keen interest in elucidating the biological mechanisms underlying recent failures of beta-site amyloid precursor protein-cleaving enzyme-1 (BACE1) inhibitors in Alzheimer's disease trials. METHODS: We developed a highly sensitive and specific immunoassay for BACE1 in cell lines and iPSC-derived human neurons to systematically analyze the effects of eight clinically relevant…	['Liu L', 'Lauro BM', 'Ding L', 'Rovere M', 'Wolfe MS', 'Selkoe DJ']	["Ann Romney Center for Neurologic Diseases, Department of Neurology, Brigham and Women's Hospital, Harvard Medical School, Boston, MA, USA.", "Ann Romney Center for Neurologic Diseases, Department of Neurology, Brigham and Women's Hospital, Harvard Medical School, Boston, MA, USA.", "Ann Romney Center for Neurologic Diseases, Department of Neurology, Brigham and Women's Hospital, Harvard Medical…	https://www.ncbi.nlm.nih.gov/pubmed/31416794/		["Alzheimer's disease", 'Amyloid beta protein', 'BACE1 inhibitor', 'Protein homeostasis', 'beta-Secretase']
[truncated: 226 more rows]

## Sheet: diseases
DISEASE REGULATION						GWAS
disease	t_stat	std_dev_t	n	direction		phenotype	organism	author	year	p_value	pubmed_id
Huntingtons disease	21.3	0	1	UP		Red cell distribution width	H. sapiens	Kichaev G	2019	2e-09	30595370
brain tumor	20.1	0	1	UP
bipolar disorder	18.4	0	1	UP
obesity	10.3	0	1	UP
alzheimers disease	9.3	0	1	UP
neuroblastoma-poorly differentiated	9.2	0	1	UP
uterine fibroid	8.1	0	1	UP
periodontitis	7.6	0	1	UP
progeria syndrome	7.6	0	1	UP
hepatocellular carcinoma, no satellite nodules	6.8	0	1	UP
ovarian tumor, serous	6.6	0	1	UP
breast tumor	6.2	0	1	UP
glioblastoma	6.2	0	1	UP
polycystic ovarian syndrome	6.2	0	1	UP
(empty)	5.5	0	1	UP
hepatocellular carcinoma, satellite nodules	5.3	0	1	UP
prostate adenocarcinoma	5	0	1	UP
fibromatosis	4.9	0	1	UP
chondromyxoid fibroma	4.7	0	1	UP
cockayne syndrome	4.6	0	1	UP
chondroblastoma	4.4	0	1	UP
sarcoma	4.3	0	1	UP
monophasic synovial sarcoma	3.9	0	1	UP
small cell lung cancer	3.9	0	1	UP
acute rejection	3.8	0	1	UP
ganglioneuroblastoma	3.8	0	1	UP
chondrosarcoma	3.7	0	1	UP
leiomyosarcoma	3.7	0	1	UP
prostate carcinoma	3.6	0	1	UP
meningioma	3.5	0	1	UP
myxoid liposarcoma	3.5	0	1	UP
ovarian tumor, endometrioid	3.5	0	1	UP
hereditary leiomyomatosis and renal cell cancer	3.4	0	1	UP
Ewings Sarcoma	3.3	0	1	UP
Breast adenocarcinoma	3.1	0	1	UP
ganglioneuroblastoma intermixed	2.9	0	1	UP
[truncated: 53 more rows]

## Sheet: open_target_association
target_id	disease_area	disease_name	overall_score	genetic_association	known_drug	litterature_mining	animal_model	affected_pathway	rna_expression	somatic_mutation
[truncated: 128 more rows]

[truncated: 12 more sheets: expression, genotypes, isoforms, variants_mutants, Structure, Pockets, Binding, Dose_response, Percent_inhibition, Other_bioactivities, BindingDB, Commercial compounds]
