# Supplementary material for: TargetDB: A target information aggregation tool and tractability predictor
Source: PLoS One. 2020 Sep 2;15(9):e0232644. doi: 10.1371/journal.pone.0232644 (PMC7467329; doi:10.1371/journal.pone.0232644)
Supplement: S3 File — (XLSX) [file pone.0232644.s003.xlsx]

## Sheet: Sheet1
Column name	Description	datasource	Link
Target_id	Uniprot ID of the targets	Uniprot	https://www.uniprot.org/
Gene_name	HGNC official name	HGNC	https://www.genenames.org/
Synonyms		Uniprot/Chembl
Pharos_class	Pharos classify genes in 4 Class (Tclin/Tchem/Tbio/Tdark) see their site for definition	Pharos/tcrd	https://pharos.nih.gov/idg/help
protein_family	family of the protein	Pharos	https://pharos.nih.gov/idg/index
protein_family_detail	same as above with more details	Pharos	https://pharos.nih.gov/idg/index
Number_isoforms	Number of isoforms described on Uniprot	Uniprot	https://www.uniprot.org/
mpo_score	Score computed from a weighted average from area_scores (see Sup.info for details)	Calculated
Tractable	Tractability class (TRUE = tractable / FALSE = intractable ), defined by the tractability probability (TRUE>=0.5)	Predicted
Tractability_probability	Tractability probability coming from the Random Forest model	Predicted
In_training_set	Yes if target was in the training set	Predicted
structure_info_score	individual area score (see Sup.info for details)	Calculated
structural_drug_score		Calculated
chemistry_score		Calculated
biology_score		Calculated
disease_score		Calculated
genetic_score		Calculated
information_score		Calculated
safety_score		Calculated
EBI Total Patent Count	Total number of patent count	Pharos/tcrd	https://pharos.nih.gov/idg/index
JensenLab PubMed Score	Jensenlab pubmed Score	JensenLab	https://jensenlab.org/
NCBI Gene PubMed Count	Number of paper mentioning this gene	Pharos/tcrd	https://pharos.nih.gov/idg/index
PubTator Score	Publication number metric	Pharos/tcrd	https://pharos.nih.gov/idg/index
total_patent_count	Total number of patent count	Pharos/tcrd	https://pharos.nih.gov/idg/index
year_max_patents	Year with the maximum number of patent	Calculated
count_patents_max_year	Number of patents that year	Calculated
novelty_score	Score for novelty (Lower = more novel)	Pharos/tcrd	https://pharos.nih.gov/idg/index
total # publications	Number of pubmed entries with the target name as search criteria	Pubmed	https://www.ncbi.nlm.nih.gov/pubmed/
number of Dementia publications	Number of pubmed entries with the target name AND dementia as search criteria	Pubmed	https://www.ncbi.nlm.nih.gov/pubmed/
Brain	Expression level in different tissues (Protein expression) ( 0 = absent / 1 = Low / 2 = Medium / 3 = High )	Human Protein atlas	https://www.proteinatlas.org/
Endocrine_tissue
Female_tissue
Immune
Kidney
Liver_gallbladder
Lung
Male_tissue
Muscle_tissue
Pancreas
Skin
Soft_tissue
gitract
Expression_Selectivity	Measure of selectivity for the expression (selectivity entropy/Shannon entropy)	Calculated
tissue_max_expression	Tissue with the max expression	Calculated
expression_max_tissue	Level of expression in that tissue	Calculated
EXP_LVL_AVG	Expression level average	Calculated
EXP_LVL_STDDEV	Std of Expression level	Calculated
Heart_alert	TRUE = Expression level in heart = 3 or 2std over the average	Calculated
Heart_value	Expression level in that tissue	Calculated
Liver_alert	TRUE = Expression level in liver = 3 or 2std over the average	Calculated
Liver_value	Expression level in that tissue	Calculated
Kidney_alert	TRUE = Expression level in kidneys = 3 or 2std over the average	Calculated
Kidney_value	Expression level in that tissue	Calculated
variants_count	Number of variants	Uniprot	https://www.uniprot.org/
mutants_count	Number of mutants	Uniprot	https://www.uniprot.org/
gwas_count	Number of gwas studies citing this target	Pharos/tcrd	https://pharos.nih.gov/idg/index
number_of_genotypes	Number of mouse genotypes described	Humanmine	http://www.humanmine.org/
phenotypes_heterozygotes_lethal_count	Number of heterozygotes genotypes with a lethal phenotype	Humanmine	http://www.humanmine.org/
phenotypes_homozygotes_lethal_count	Number of homozygotes genotypes with a lethal phenotype	Humanmine	http://www.humanmine.org/
phenotypes_heterozygotes_normal_count	Number of heterozygotes genotypes with a normal phenotype	Humanmine	http://www.humanmine.org/
phenotypes_homozygotes_normal_count	Number of homozygotes genotypes with a normal phenotype	Humanmine	http://www.humanmine.org/
Ab Count	Number of antibodies	Pharos/tcrd	https://pharos.nih.gov/idg/index
MAb Count	Number of monoclonal antibodies	Pharos/tcrd	https://pharos.nih.gov/idg/index
kegg_list	Kegg pathways list	Humanmine	http://www.humanmine.org/
kegg_count	Number of pathways in kegg	Humanmine	http://www.humanmine.org/
reactome_list	Reactome pathways list	Humanmine	http://www.humanmine.org/
reactome_count	Number of reactome pathways	Humanmine	http://www.humanmine.org/
disease_count_uniprot	Number of disease associated to the target in Uniprot	Uniprot	https://www.uniprot.org/
disease_list_tcrd	List of diseases associated to the target in Pharos	Pharos/tcrd	https://pharos.nih.gov/idg/index
disease_count_tcrd	Number of diseases associated to the target in Pharos	Pharos/tcrd	https://pharos.nih.gov/idg/index
max_disease_score	Maximum disease score for this target	Pharos/tcrd	https://pharos.nih.gov/idg/index
name_max_disease	Name of the disease with the maximum score for that target	Pharos/tcrd	https://pharos.nih.gov/idg/index
OT_number_of_associations	Number of association in Open targets	OpenTargets	https://www.opentargets.org/
OT_number_of_disease_areas	Number of diseases area that the associations cover	OpenTargets	https://www.opentargets.org/
OT_list_max_disease_area	List of the diseases area with the max score	OpenTargets	https://www.opentargets.org/
OT_max_association_diseaseArea_score	Score of this/these diseases area	OpenTargets	https://www.opentargets.org/
OT_list_max_diseases	List of the diseases with the maximum association score	OpenTargets	https://www.opentargets.org/
OT_TOP10_diseases	List of the top10 diseases associated to this target	OpenTargets	https://www.opentargets.org/
OT_max_association_score	Score of the disease(s) with the maximum association score	OpenTargets	https://www.opentargets.org/
OT_%_genetic_association	% of the associations with a genetic component	OpenTargets	https://www.opentargets.org/
OT_%_known_drug	% of the associations with a known_drug component	OpenTargets	https://www.opentargets.org/
OT_%_litterature_mining	% of the associations with a litterature_mining component	OpenTargets	https://www.opentargets.org/
OT_%_animal_model	% of the associations with a animal_model component	OpenTargets	https://www.opentargets.org/
OT_%_affected_pathway	% of the associations with a affected_pathway component	OpenTargets	https://www.opentargets.org/
OT_%_rna_expression	% of the associations with a rna_expression component	OpenTargets	https://www.opentargets.org/
OT_%_somatic_mutation	% of the associations with a somatic_mutation component	OpenTargets	https://www.opentargets.org/
OT_MAX_VAL_genetic_association	Maximum value for that type of association	OpenTargets	https://www.opentargets.org/
OT_NUM_MAX_genetic_association	Number of association with that value	OpenTargets	https://www.opentargets.org/
OT_MAX_VAL_known_drug	Maximum value for that type of association	OpenTargets	https://www.opentargets.org/
OT_NUM_MAX_known_drug	Number of association with that value	OpenTargets	https://www.opentargets.org/
OT_MAX_VAL_litterature_mining	Maximum value for that type of association	OpenTargets	https://www.opentargets.org/
OT_NUM_MAX_litterature_mining	Number of association with that value	OpenTargets	https://www.opentargets.org/
OT_MAX_VAL_animal_model	Maximum value for that type of association	OpenTargets	https://www.opentargets.org/
OT_NUM_MAX_animal_model	Number of association with that value	OpenTargets	https://www.opentargets.org/
OT_MAX_VAL_affected_pathway	Maximum value for that type of association	OpenTargets	https://www.opentargets.org/
OT_NUM_MAX_affected_pathway	Number of association with that value	OpenTargets	https://www.opentargets.org/
OT_MAX_VAL_rna_expression	Maximum value for that type of association	OpenTargets	https://www.opentargets.org/
OT_NUM_MAX_rna_expression	Number of association with that value	OpenTargets	https://www.opentargets.org/
OT_MAX_VAL_somatic_mutation	Maximum value for that type of association	OpenTargets	https://www.opentargets.org/
OT_NUM_MAX_somatic_mutation	Number of association with that value	OpenTargets	https://www.opentargets.org/
PDB_total_count	Number of PDB for that target	PDB	https://www.rcsb.org/
PDB_with_Ligand_count	Number of PDB with a ligand	PDBBind	http://www.pdbbind.org.cn/
%_sequence_covered	Percentage of the sequence covered with a crystal structure	Calculated
%_domain_covered	Percentage of the domains covered with a crystal structure	Calculated
PDB_sites_tractable_count	Number of tractable sites in the pdbs	DrugEbillity	https://www.ebi.ac.uk/chembl/drugebility
PDB_sites_druggable_count	Number of druggable sites in the pdbs	DrugEbillity	https://www.ebi.ac.uk/chembl/drugebility
PDB_blast_close_count	Number of PDBs that are closely related to the target (BLAST results)	BLAST	https://blast.ncbi.nlm.nih.gov/Blast.cgi
PDB_blast_max_similarity	Maximum similarity of the closest BLAST result	BLAST	https://blast.ncbi.nlm.nih.gov/Blast.cgi
domains_count	Number of domains	BLAST	https://blast.ncbi.nlm.nih.gov/Blast.cgi
domain_tractable	Number of domains tractable	BLAST	https://blast.ncbi.nlm.nih.gov/Blast.cgi
domain_druggable	Number of domains druggable	BLAST	https://blast.ncbi.nlm.nih.gov/Blast.cgi
mean_druggability_score	Averaged druggability score from the binding pocket identified with fpocket	fpocket	https://github.com/Discngine/fpocket
stddev_druggability_score	Stdev of the druggability scores	fpocket	https://github.com/Discngine/fpocket
mean_area	Averaged area from the binding pocket identified with fpocket	fpocket	https://github.com/Discngine/fpocket
mean_volume	Averaged volume from the binding pocket identified with fpocket	fpocket	https://github.com/Discngine/fpocket
mean_fraction_apolar	Averaged apolar fraction from the binding pocket identified with fpocket	fpocket	https://github.com/Discngine/fpocket
mean_pocket_score	Averaged pocket score from the binding pocket identified with fpocket	fpocket	https://github.com/Discngine/fpocket
pdb_with_druggable_pocket	Number of PDB with druggable pockets	Calculated
druggable_pockets_total	Total number of druggable pockets	Calculated
mean_alt_druggability_score	Averaged druggability score from the binding pocket identified with fpocket ( From BLAST Hits)	fpocket	https://github.com/Discngine/fpocket
alt_stddev_druggability_score	Stdev of the druggability scores ( From BLAST Hits)	fpocket	https://github.com/Discngine/fpocket
mean_alt_area	Averaged area from the binding pocket identified with fpocket ( From BLAST Hits)	fpocket	https://github.com/Discngine/fpocket
mean_alt_volume	Averaged volume from the binding pocket identified with fpocket ( From BLAST Hits)	fpocket	https://github.com/Discngine/fpocket
mean_alt_fraction_apolar	Averaged apolar fraction from the binding pocket identified with fpocket ( From BLAST Hits)	fpocket	https://github.com/Discngine/fpocket
mean_alt_pocket_score	Averaged pocket score from the binding pocket identified with fpocket ( From BLAST Hits)	fpocket	https://github.com/Discngine/fpocket
mean_alt_similarity	Averaged similarity from the PDB Blast Hits	Calculated
max_alt_similarity	Maximum similarity from the PDB Blasts Hits	Calculated
alt_pdb_with_druggable_pocket	Number of PDB with druggable pockets (From BLAST Hits)	Calculated
alt_druggable_pockets_total	Total number of druggable pockets (From BLAST Hits)	Calculated
BindingDB_count	Number of ligands with binding data in bindingDB	BindingDB	https://www.bindingdb.org/bind/index.jsp
BindingDB_potent_count	Number of potent ligands with binding data in bindingDB (activity < 10uM)	Calculated
BindingDB_potent_phase2_count	Number of potent ligands with binding data in bindingDB that went to phase II clinical trial(activity < 10uM)	Calculated
ChEMBL_bioactives_count	Number of bioactivities in ChEMBL	ChEMBL	https://www.ebi.ac.uk/chembl/
ChEMBL_bioactives_potent_count	Number of potent bioactivities in ChEMBL (1uM)	Calculated
ChEMBL_bioactives_moderate_selectivity_count	Number of bioactivities with a selectivity entropy < 2	Calculated
ChEMBL_bioactives_good_selectivity_count	Number of bioactivities with a selectivity entropy < 1.5	Calculated
ChEMBL_bioactives_great_selectivity_count	Number of bioactivities with a selectivity entropy < 1	Calculated
commercial_total	Number of compound commercially available	BindingDB	https://www.bindingdb.org/bind/index.jsp
commercial_potent_total	Number of potent compound commercially available ( < 100 nM )	Calculated
