# Supplementary material for: TargetDB: A target information aggregation tool and tractability predictor
Source: PLoS One. 2020 Sep 2;15(9):e0232644. doi: 10.1371/journal.pone.0232644 (PMC7467329; doi:10.1371/journal.pone.0232644)
Supplement: S4 File — Excel file with the ID of the genes used in the machine learning model training and testing. (XLSX) [file pone.0232644.s004.xlsx]

## Sheet: Test set
Target Uniprot ID	DRUGGABLE
O14944	1
Q15796	1
P12524	1
P98175	1
O75676	1
Q8NBI6	0
Q9UKR8	0
P54762	1
P11308	1
Q06187	1
P46940	0
P16403	1
A6NGW2	0
O95389	1
O94875	0
Q92843	1
O15287	1
P63000	1
Q96MK2	0
P41250	0
P68431	1
Q8WYQ9	0
P22607	1
Q96GD4	1
Q8TE73	0
P05019	1
Q9UF56	0
Q9GZS1	0
P42773	1
Q8NFU7	1
Q00005	0
P56693	1
A1A4S6	0
Q96RS0	0
O15047	0
Q13509	1
A8MW92	0
A6NNL0	0
Q6IV72	0
P0C7V8	0
P61923	0
Q92187	0
P54277	1
O43795	0
Q6DN14	0
Q92889	1
P50549	1
O43815	0
P07992	1
P17948	1
O15151	1
P11387	1
Q86U86	1
P46109	1
Q96NS5	0
P29320	1
Q9Y6I7	0
Q7Z624	0
Q7Z614	0
Q8NEZ4	1
Q14164	1
Q86V35	0
Q53SF7	0
Q9NZ56	0
Q7M4L6	0
Q86XK7	0
Q8IXJ9	1
Q8NEZ3	0
P00395	0
P00533	1
Q9Y5Z9	0
Q9BV19	0
Q14247	0
Q969Q1	0
Q9Y5J9	1
P11171	0
Q969H0	1
P10644	1
P52333	1
Q6ZUT9	0
Q96GS6	0
P10415	1
P0DPK3	0
P98077	0
P36888	1
Q13635	1
Q13485	1
O75874	1
Q86SG3	0
Q9UK23	0
P48436	1
Q9HC10	0
P26358	1
Q9HDC9	0
P60008	0
Q96DT7	0
Q16236	1
Q96EN9	0
O00255	1
Q9Y2T1	1
O75342	1
P17568	0
Q8IVV7	1
Q8N5F7	0
P57105	0
Q9BXW9	1
Q9HBX3	0
Q9UBT6	0
Q8NBN3	0
Q01196	1
Q12979	0
Q13618	1
O15327	1
Q99728	1
Q15306	1
P06748	1
A0A1B0GVV1	0
Q9NSC2	0
Q9H6J7	0
O95571	0
P61769	1
Q499Z3	0
Q16613	0
P41229	1
Q9P2L0	0
P43405	1
Q6P050	0
Q8NHQ1	0
P40259	1
O14521	1
O15530	1
A6NJT0	0
P22455	1
Q99453	1
P78369	0
Q8TEK3	1
Q96LQ0	0
P15976	1
Q9BRB3	0
P54278	1
Q15118	1
Q96T58	1
Q8IZS5	0
P49902	0
C9JI98	0
Q9NWQ8	0
Q6IEE7	0
O60885	1
P23769	1
Q14145	1
P0CG13	0
P15172	1
P04731	0
P12931	1
Q9H334	1
P08922	1
P0DI82	0
Q7Z589	1
P54132	1
P20823	1
P59052	0
O75953	0
O75914	1
Q13332	1
P24864	1
Q6UWZ7	1
Q96GJ1	0
Q14644	0
G3V0H7	0
Q8N1W1	0
P30279	1
Q9BUZ4	0
Q8WWF8	0
Q8N428	0
P25963	1
P05412	1
P10767	1
Q15361	0
O60269	0
O75925	0
Q92794	1
Q6PJQ5	0
O15194	0
P07947	1
Q8WWU5	0
Q7Z5P9	0
Q9BX63	1
P62745	0
P58012	1
P37173	1
P40305	0
P61163	0
Q15818	0
P16410	1
P35790	0
Q9HB96	1
P49841	1
P35080	0
O00329	1
Q14257	0
Q9Y5P4	0
O15050	0
Q14008	0
P78527	1
O60522	0
O15156	0
Q8NE01	0
Q13794	1
O14683	0
Q8NEK5	0
Q92698	1
P58876	1
P23458	1
P46531	1
O75533	1
O75800	0
Q92956	1
Q9UIF7	1
Q92674	0
P51532	1
Q5VTH2	0
A6NF01	0
P60484	1
Q07864	1
Q9NYV4	1
Q8NEB5	0
Q9P286	1
A6NDG6	1
Q8TER0	0
O60513	0
Q93077	1
O14522	1
P01106	1
Q8N1F7	1
P21802	1
Q7L3S4	0
Q99466	1
Q9H6R3	0
Q9Y6K1	1
Q96HG1	0

## Sheet: Training set
Target Uniprot ID	DRUGGABLE
O15033	0
P15514	1
P42772	1
Q96M42	0
Q9NPP4	0
P12830	1
Q96EC8	0
Q15072	0
O60674	1
Q9BTE1	0
Q8N8J7	0
Q92569	1
P41212	1
Q9BQ61	0
O60565	1
P40337	1
Q9UJA3	0
Q9H469	0
O75771	1
P01111	1
Q4G0A6	0
Q99836	1
P07949	1
O43283	1
P08581	1
A6NL82	0
Q96S52	0
P49901	0
O14757	1
Q6PJ61	0
Q9UPY3	1
A6NJI1	0
P30153	1
P33778	1
Q9UEU5	0
Q8WW12	0
P30281	1
Q6N021	1
O14686	1
Q96LM5	0
O15169	1
Q9UPR6	0
Q96RK0	1
P43351	1
Q92793	1
Q2LD37	0
A6NP11	0
P29992	1
Q9Y6G9	0
P25800	1
P52701	1
Q5JWF2	1
O14980	1
Q13153	1
Q96I15	0
Q6B0I6	0
Q9UBC3	1
P49815	1
Q9NZN4	0
Q8N0V5	0
P61266	0
P36507	1
P16473	1
P54756	1
Q9NV72	0
P16455	1
Q68CQ4	0
P17302	0
Q7Z7D3	1
Q13422	1
Q99643	1
O95835	1
P43268	1
Q9Y5Z7	0
Q96S79	0
Q14765	1
Q99653	0
Q13065	0
P04629	1
P23921	1
Q14997	0
Q86YC2	1
O75030	1
Q9NWM3	0
Q5MJ09	0
O75362	1
Q96PT4	0
Q9NS28	0
Q6UXB3	0
Q96DX5	0
P01112	1
Q00534	1
Q8N6W0	0
Q12824	1
Q9Y4H2	1
O94761	1
Q8IV53	0
P40123	0
Q9H6E5	0
A8MT33	0
Q06609	1
Q6P1J9	1
Q16832	1
Q693B1	0
P46100	1
Q8N688	0
Q16288	1
Q3LI76	0
Q8WUZ0	0
Q8WZ60	1
Q15910	1
Q96HH9	0
Q8IYT4	0
Q9BXL7	1
P23468	1
P36894	1
P05162	0
Q01081	1
Q9Y6I9	0
Q9GZV9	1
Q8WYN3	0
Q6XQN6	0
Q9BV86	0
Q9H6I2	1
Q96AE4	1
Q8IYX0	0
Q96GG9	1
Q7L622	0
Q6B0K9	0
Q9UJ94	0
Q9Y462	0
O00716	1
Q5JTC6	1
P05413	0
Q5H9F3	1
Q8N9I9	0
P0CJ73	0
Q6Q0C0	1
O75626	1
Q0ZGT2	0
O14777	0
Q4VC31	0
Q9UKA2	0
P09486	1
O00459	1
Q9H845	0
Q6W2J9	1
P17544	0
Q6UWT4	0
P23771	1
Q96M15	0
Q9Y487	0
Q8NFG4	1
Q9Y2L1	1
O15524	1
P06400	1
Q96K19	0
P16415	0
Q969S6	0
P42336	1
Q96BM1	0
Q9BRQ4	0
Q8N2I9	1
Q03164	1
Q9H0U3	0
P49336	1
P24385	1
Q8N3U4	1
Q9UM47	1
O15360	1
Q8TAP6	0
Q9P1Z2	0
P00167	0
P10275	1
Q96CP7	0
Q0P641	0
P51587	1
Q9NWQ9	0
Q13315	1
A0A1B0GVR7	0
P06213	1
Q53TQ3	0
P48431	1
Q6AHZ1	0
Q96A73	0
Q9H611	0
O75144	1
Q5VUJ6	0
Q6PCD5	0
O14965	1
P62857	0
Q93063	0
Q6ZUU3	1
Q9UI95	0
P35221	1
Q96G23	0
Q86SQ7	0
P21580	1
Q9NZQ7	1
Q6IPT2	0
Q96M02	0
Q12894	0
Q15274	0
P38936	1
Q9H6B1	0
Q96EN8	0
Q9Y584	0
Q09472	1
O00330	0
Q15036	0
P20337	0
P11362	1
Q9UMX1	1
Q8IVF7	0
Q8NE09	0
Q9NRY4	0
P11802	1
Q02750	1
Q9NR33	0
Q9NT62	0
Q9NYY3	1
Q8N6G1	0
O14717	0
O15315	1
P56748	0
P19544	1
P02549	0
Q9BXH1	1
Q9UHN6	0
Q14790	1
Q9Y6F7	0
Q12879	1
P98170	1
Q9HC58	0
O43680	0
P51854	0
P31751	1
Q9NYI0	0
Q00987	1
Q13233	1
P35222	1
O60880	0
Q99801	1
O95750	1
Q9Y3C7	0
O00505	0
Q69YH5	0
E9PJI5	0
Q9UBC5	0
Q5ZPR3	1
P46527	1
Q9NRM7	1
Q07820	1
P08476	1
Q6ZMI0	0
P36383	0
P60709	0
O43474	1
O75747	1
Q9P0N5	0
P04198	1
Q7Z6J2	0
P14210	1
P22681	1
Q6UXF7	0
Q8N9W5	0
Q9NX65	0
Q969T7	0
A1A4V9	0
P09874	1
P00519	1
P41182	1
Q13009	0
Q9UM73	1
Q4V348	0
Q96PE1	1
Q6P1Q0	0
P84022	1
A1KXE4	0
P35249	0
Q00597	1
Q6R327	1
Q9UDT6	0
Q15173	0
Q9UBS0	1
Q13042	0
Q02548	1
Q9NQI0	0
Q9BX73	0
O75818	0
Q86UQ0	0
Q8N5C1	0
Q9BZD3	0
P35968	1
O75376	1
P16871	1
P41161	1
Q8NHW5	0
O60260	1
P42771	1
O15393	1
P07954	1
P55317	1
Q9NR22	0
Q12796	1
Q8WVB6	0
Q6UN15	1
Q969V3	0
Q93074	1
Q9NPI8	1
P04637	1
P49959	1
Q92963	1
Q15022	1
Q96B21	0
Q9UQ35	0
P21359	1
Q99835	1
Q9H313	0
Q0VD83	0
Q93062	0
A6NFD8	0
Q04864	1
P83731	0
P11274	1
P18074	1
Q2QL34	0
O15520	1
Q9UND3	0
O15550	1
Q96GM5	1
P15056	1
P55198	0
P0DP42	0
P27986	1
P19447	1
P61165	0
Q8TAA1	0
P57738	0
Q5KU26	0
P16234	1
A6NGE4	0
Q9BR09	0
Q7Z404	0
Q8TC36	0
P21860	1
O75663	0
O75956	0
P35568	1
O43791	1
Q00765	0
P11309	1
Q14865	1
P61244	1
P28482	1
O15119	1
P38398	1
P25054	1
O95498	0
P63092	1
Q9H9B4	0
Q5VWP2	1
P40238	1
Q7Z5L2	0
Q14344	1
O95467	1
Q9NSB4	0
Q16875	0
O75564	0
Q9BU76	0
P20936	1
Q8NFD5	1
Q6PI26	1
Q03052	0
Q5T1Q4	0
Q5BLP8	0
Q12972	0
O75530	1
P10276	1
Q9HC73	1
P22301	1
P62273	0
Q9Y243	1
Q9BYS8	0
P35916	1
Q01844	1
P98182	0
Q96FI4	0
Q9Y2F5	0
Q9UI09	0
Q8TF17	0
P35240	1
Q6NXT2	1
Q5T4T6	0
Q9UJ90	0
P04626	1
Q76KP1	0
P17024	0
O60934	1
Q9NZC4	0
Q9P2W7	0
P62805	1
P45985	1
P11388	1
P07333	1
A6NJV1	0
P08620	1
P40692	1
P57076	0
Q9Y692	0
Q9UPV7	0
P21912	1
Q8N878	0
P53567	0
P10398	1
P08069	1
O96017	1
Q9UBS8	0
Q96M19	0
P56470	0
A0A1B0GU29	0
P28715	1
P30530	1
P16422	1
Q6ZST2	0
Q76L83	1
Q9Y3E0	0
Q14676	1
Q96A65	0
Q92878	1
Q06124	1
P49715	1
Q15907	0
Q96HA4	0
P10721	1
Q86U02	0
A6NHM9	0
Q9NTJ3	0
Q6UXB0	0
Q96S55	0
P15260	1
Q7Z7E8	0
Q14517	1
Q8N122	1
Q5HYK3	0
Q75N03	0
Q6MZT1	0
Q96I76	0
Q96DT0	0
P11487	1
Q6ZQN5	0
Q96KQ4	0
P84996	1
Q9BYW2	1
Q92560	1
Q92896	0
P29375	1
O43364	0
P01116	1
Q8N4C6	0
Q9UBI6	0
Q9H7S9	1
Q6ZU45	0
Q96PE3	1
Q9H0A6	0
P43246	1
P48736	1
P11912	1
Q6NUJ5	0
Q8NHY2	1
O75360	0
P42338	1
Q6IC83	0
Q9BSY4	0
Q8NI08	0
Q96FH0	0
P56278	0
Q68CP9	1
Q02080	1
Q15116	1
P03372	1
P31749	1
P25208	0
P46937	1
Q92574	1
Q9NZM1	0
P42345	1
Q04721	1
P11488	0
O14497	1
P43699	1
Q9NX04	0
Q9UER7	1
Q92915	1
Q9NUN7	0
Q8TAC9	0
Q9UHF1	1
O60239	0
Q9NX18	1
Q96B97	0
Q68DV7	1
Q05195	0
Q13951	1
Q07817	1
Q9H6S1	0
Q9UH03	0
P33076	0
Q8WY22	0
P56915	0
Q15831	1
Q13535	1
P0DMU2	0
P50148	1
P04049	1
O43521	1
Q16620	1
Q9H3D4	1
Q9NZR2	1
Q96E14	1
O75204	1
Q96NA8	0
Q08211	0
P12980	0
Q15303	1
Q9NW38	1
P48735	1
Q9BZR8	1
P43080	0
Q13795	1
Q8N715	0
Q5SVZ6	0
P49711	1
Q96L73	1
C9JJH3	0
Q7L190	0
Q06587	0
P36897	1
A1L162	0
Q9BS18	0
P61586	1
Q8NEB9	1
O14746	1
Q6ZMY6	0
P31040	1
Q8N726	1
Q13761	0
Q6ZVM7	0
P09619	1
P01344	1
Q9P2D7	0
Q04726	1
Q8N488	1
Q96PG8	1
Q96N19	0
P47813	1
Q96EK6	0
O43502	1
Q7RTU9	0
Q562R1	0
Q9Y5U2	0
