# Supplementary material for: TargetDB: A target information aggregation tool and tractability predictor
Source: PLoS One. 2020 Sep 2;15(9):e0232644. doi: 10.1371/journal.pone.0232644 (PMC7467329; doi:10.1371/journal.pone.0232644)
Supplement: S5 File — Archive containing the jupyter notebook used to generate the tractability model. (ZIP) [file pone.0232644.s005.zip]

Archive with 2 entries (2 files):
- ML_targetDB_paper.ipynb
- ml_training_data_13_01_2020.json
