# Supplementary material for: TargetDB: A target information aggregation tool and tractability predictor
Source: PLoS One. 2020 Sep 2;15(9):e0232644. doi: 10.1371/journal.pone.0232644 (PMC7467329; doi:10.1371/journal.pone.0232644)
Supplement: S5 File — Archive containing the jupyter notebook used to generate the tractability model. (ZIP) [file pone.0232644.s005.zip › ml_training_data_13_01_2020.json]

{"%_sequence_covered":{"O15033":0.0,"P15514":0.1706349206,"P42772":0.0,"Q96M42":0.0,"Q9NPP4":0.2265625,"P12830":0.246031746,"Q96EC8":0.0,"Q15072":0.0,"O60674":0.9399293286,"Q9BTE1":0.0,"Q8N8J7":0.0,"Q92569":0.0,"P41212":0.5022123894,"Q9BQ61":0.0,"O60565":0.6141304348,"P40337":1.0,"Q9UJA3":0.0,"Q9H469":0.0,"O75771":0.2530487805,"P01111":0.9100529101,"Q4G0A6":0.0,"Q99836":0.8412162162,"P07949":0.8635547576,"O43283":0.0,"P08581":0.7820143885,"A6NL82":0.0,"Q96S52":0.0,"P49901":0.0,"O14757":0.8550420168,"Q6PJ61":0.0,"Q9UPY3":1.0,"A6NJI1":0.0,"P30153":1.0,"P33778":0.9920634921,"Q9UEU5":0.0,"Q8WW12":0.0,"P30281":1.0,"Q6N021":0.2222777223,"O14686":0.0415387394,"Q96LM5":0.0,"O15169":0.2030162413,"Q9UPR6":0.0,"Q96RK0":0.065920398,"P43351":0.5071770335,"Q92793":0.2383292383,"Q2LD37":0.0,"A6NP11":0.0,"P29992":0.9832869081,"Q9Y6G9":0.0497131931,"P25800":0.0,"P52701":0.8485294118,"Q5JWF2":0.0,"O14980":1.0,"Q13153":0.752293578,"Q96I15":0.9842696629,"Q6B0I6":0.6768642447,"Q9UBC3":0.2778429074,"P49815":0.0,"Q9NZN4":0.0,"Q8N0V5":0.0,"P61266":0.0,"P36507":0.8975,"P16473":0.3128272251,"P54756":0.4474445516,"Q9NV72":0.0,"P16455":1.0,"Q68CQ4":0.0,"P17302":0.0680628272,"Q7Z7D3":0.4219858156,"Q13422":0.0,"Q99643":0.0,"O95835":0.1194690265,"P43268":0.2747933884,"Q9Y5Z7":0.0,"Q96S79":0.0,"Q14765":0.0,"Q99653":1.0,"Q13065":0.0,"P04629":0.9560301508,"P23921":1.0,"Q14997":1.0,"Q86YC2":0.2967959528,"O75030":0.0893536122,"Q9NWM3":0.1398963731,"Q5MJ09":0.0,"O75362":0.0610687023,"Q96PT4":0.0,"Q9NS28":0.6340425532,"Q6UXB3":0.0,"Q96DX5":1.0,"P01112":1.0,"Q00534":1.0,"Q8N6W0":0.1896907216,"Q12824":0.5116883117,"Q9Y4H2":0.0,"O94761":0.6158940397,"Q8IV53":0.0,"P40123":0.0,"Q9H6E5":0.9393592677,"A8MT33":0.0,"Q06609":1.0,"Q6P1J9":0.209039548,"Q16832":0.5473684211,"Q693B1":0.0,"P46100":0.1115569823,"Q8N688":0.0,"Q16288":0.5041716329,"Q3LI76":0.0,"Q8WUZ0":0.0,"Q8WZ60":0.0,"Q15910":1.0,"Q96HH9":0.0,"Q8IYT4":0.0,"Q9BXL7":0.0857885615,"P23468":0.2641213389,"P36894":0.242481203,"P05162":1.0,"Q01081":0.4333333333,"Q9Y6I9":0.0,"Q9GZV9":0.7171314741,"Q8WYN3":0.0,"Q6XQN6":1.0,"Q9BV86":1.0,"Q9H6I2":0.1666666667,"Q96AE4":0.4425465839,"Q8IYX0":0.0,"Q96GG9":1.0,"Q7L622":0.0,"Q6B0K9":0.0,"Q9UJ94":0.0,"Q9Y462":0.0,"O00716":0.0,"Q5JTC6":0.0308370044,"P05413":1.0,"Q5H9F3":0.0689655172,"Q8N9I9":0.0,"P0CJ73":0.0,"Q6Q0C0":0.0,"O75626":0.2254545455,"Q0ZGT2":0.0,"O14777":0.3224299065,"Q4VC31":0.0,"Q9UKA2":0.0,"P09486":0.7722772277,"O00459":0.6236263736,"Q9H845":0.0,"Q6W2J9":0.0934472934,"P17544":0.0,"Q6UWT4":0.0,"P23771":0.5011286682,"Q96M15":0.0,"Q9Y487":0.0,"Q8NFG4":0.390328152,"Q9Y2L1":1.0,"O15524":0.0,"P06400":0.8685344828,"Q96K19":0.0,"P16415":0.0,"Q969S6":0.0,"P42336":1.0,"Q96BM1":0.0,"Q9BRQ4":0.0,"Q8N2I9":0.7310344828,"Q03164":0.1982867221,"Q9H0U3":0.0,"P49336":0.8685344828,"P24385":0.9186440678,"Q8N3U4":0.7969130788,"Q9UM47":0.1133132271,"O15360":0.0,"Q8TAP6":0.0,"Q9P1Z2":0.0,"P00167":0.8059701493,"P10275":0.6043478261,"Q96CP7":0.0,"Q0P641":0.0,"P51587":0.0157987127,"Q9NWQ9":0.0,"Q13315":1.0,"A0A1B0GVR7":0.0,"P06213":0.9717800289,"Q53TQ3":0.0,"P48431":0.261829653,"Q6AHZ1":0.0,"Q96A73":0.0,"Q9H611":0.6895475819,"O75144":0.0,"Q5VUJ6":0.0,"Q6PCD5":0.4521963824,"O14965":0.8610421836,"P62857":1.0,"Q93063":0.0,"Q6ZUU3":0.0,"Q9UI95":1.0,"P35221":0.9105960265,"Q96G23":0.0,"Q86SQ7":0.0,"P21580":0.6126582278,"Q9NZQ7":0.8206896552,"Q6IPT2":0.0,"Q96M02":0.0,"Q12894":0.0,"Q15274":1.0,"P38936":0.1341463415,"Q9H6B1":0.0,"Q96EN8":0.0,"Q9Y584":0.0,"Q09472":0.3927091964,"O00330":1.0,"Q15036":0.8319148936,"P20337":0.7899543379,"P11362":1.0,"Q9UMX1":1.0,"Q8IVF7":0.0,"Q8NE09":0.0,"Q9NRY4":0.353569046,"P11802":1.0,"Q02750":0.9974554707,"Q9NR33":0.0,"Q9NT62":0.0987261146,"Q9NYY3":0.7868613139,"Q8N6G1":0.0,"O14717":0.9974424552,"O15315":0.0,"P56748":0.0,"P19544":0.7126948775,"P02549":0.1595700703,"Q9BXH1":0.1450777202,"Q9UHN6":0.0,"Q14790":1.0,"Q9Y6F7":0.4805914972,"Q12879":0.5860655738,"P98170":0.9818913481,"Q9HC58":0.0,"O43680":0.0,"P51854":0.0,"P31751":0.9355509356,"Q9NYI0":0.0,"Q00987":0.83299389,"Q13233":0.0,"P35222":0.8745198464,"O60880":1.0,"Q99801":0.2478632479,"O95750":0.8981481481,"Q9Y3C7":0.0,"O00505":0.0,"Q69YH5":0.0576735093,"E9PJI5":0.0,"Q9UBC5":0.0,"Q5ZPR3":0.0,"P46527":1.0,"Q9NRM7":0.0294117647,"Q07820":1.0,"P08476":0.9319248826,"Q6ZMI0":0.0,"P36383":0.0252525253,"P60709":1.0,"O43474":0.0,"O75747":0.0719723183,"Q9P0N5":0.0,"P04198":0.1336206897,"Q7Z6J2":0.2329113924,"P14210":0.6813186813,"P22681":0.5198675497,"Q6UXF7":0.0,"Q8N9W5":0.0,"Q9NX65":0.0,"Q969T7":0.0,"A1A4V9":0.0,"P09874":0.9506903353,"P00519":0.5955752212,"P41182":0.38101983,"Q13009":0.2677561282,"Q9UM73":0.487037037,"Q4V348":0.0,"Q96PE1":0.0,"Q6P1Q0":0.0,"P84022":0.8752941176,"A1KXE4":0.0,"P35249":0.0,"Q00597":0.0,"Q6R327":0.5960187354,"Q9UDT6":0.1462715105,"Q15173":0.0,"Q9UBS0":0.0,"Q13042":1.0,"Q02548":0.3810741688,"Q9NQI0":0.0,"Q9BX73":0.0,"O75818":1.0,"Q86UQ0":0.0,"Q8N5C1":0.0,"Q9BZD3":0.0,"P35968":0.8643067847,"O75376":0.0385245902,"P16871":0.477124183,"P41161":0.2647058824,"Q8NHW5":0.0,"O60260":1.0,"P42771":1.0,"O15393":0.0,"P07954":0.9156862745,"P55317":0.0,"Q9NR22":0.8705583756,"Q12796":0.0,"Q8WVB6":0.0,"Q6UN15":0.0,"Q969V3":0.0,"Q93074":0.0,"Q9NPI8":0.5401069519,"P04637":1.0,"P49959":0.5805084746,"Q92963":0.7808219178,"Q15022":1.0,"Q96B21":0.0,"Q9UQ35":1.0,"P21359":0.2131032054,"Q99835":0.709021601,"Q9H313":0.0,"Q0VD83":0.0,"Q93062":0.5,"A6NFD8":0.0,"Q04864":0.0,"P83731":0.3057324841,"P11274":0.2832415421,"P18074":1.0,"Q2QL34":0.0,"O15520":0.6971153846,"Q9UND3":0.0,"O15550":0.374732334,"Q96GM5":0.0,"P15056":1.0,"P55198":0.0,"P0DP42":0.0,"P27986":1.0,"P19447":1.0,"P61165":0.0,"Q8TAA1":0.0,"P57738":0.0,"Q5KU26":0.1886792453,"P16234":0.3232323232,"A6NGE4":0.0,"Q9BR09":0.0,"Q7Z404":0.0,"Q8TC36":0.0,"P21860":0.7578241431,"O75663":0.8860294118,"O75956":0.5238095238,"P35568":0.2383252818,"O43791":0.9278074866,"Q00765":0.0,"P11309":1.0,"Q14865":0.1801346801,"P61244":0.55,"P28482":1.0,"O15119":0.2570659489,"P38398":0.1760601181,"P25054":0.3130495955,"O95498":0.0,"P63092":1.0,"Q9H9B4":0.0,"Q5VWP2":0.0,"P40238":0.0,"Q7Z5L2":0.0,"Q14344":0.0,"O95467":0.0,"Q9NSB4":0.0,"Q16875":1.0,"O75564":0.0,"Q9BU76":0.0,"P20936":0.4775549188,"Q8NFD5":0.0532200358,"Q6PI26":0.1663778163,"Q03052":0.0,"Q5T1Q4":0.0,"Q5BLP8":0.0,"Q12972":0.1680911681,"O75530":1.0,"P10276":0.7359307359,"Q9HC73":0.5956873315,"P22301":0.8988764045,"P62273":1.0,"Q9Y243":0.2463465553,"Q9BYS8":0.0,"P35916":0.3162142333,"Q01844":0.1539634146,"P98182":0.0,"Q96FI4":1.0,"Q9Y2F5":0.0,"Q9UI09":0.9862068966,"Q8TF17":0.0,"P35240":0.7210084034,"Q6NXT2":1.0,"Q5T4T6":0.0,"Q9UJ90":0.0,"P04626":0.825498008,"Q76KP1":0.0,"P17024":0.0,"O60934":0.0212201592,"Q9NZC4":0.0,"Q9P2W7":0.754491018,"P62805":1.0,"P45985":0.8020050125,"P11388":0.7713912476,"P07333":0.9351851852,"A6NJV1":0.0,"P08620":0.6213592233,"P40692":0.8240740741,"P57076":0.0,"Q9Y692":0.1640488656,"Q9UPV7":0.2375,"P21912":0.0,"Q8N878":0.0,"P53567":0.0,"P10398":0.1204620462,"P08069":0.9136795903,"O96017":0.9779005525,"Q9UBS8":0.0,"Q96M19":0.0,"P56470":0.9535603715,"A0A1B0GU29":0.0,"P28715":0.0202360877,"P30530":0.567114094,"P16422":0.7707006369,"Q6ZST2":0.0,"Q76L83":0.0,"Q9Y3E0":0.0,"Q14676":0.1613212063,"Q96A65":0.0,"Q92878":0.1387195122,"Q06124":0.9376053963,"P49715":0.7793296089,"Q15907":0.9082568807,"Q96HA4":0.0,"P10721":0.9334016393,"Q86U02":0.0,"A6NHM9":0.0,"Q9NTJ3":0.1894409938,"Q6UXB0":0.0,"Q96S55":0.0571428571,"P15260":0.5010224949,"Q7Z7E8":0.3981042654,"Q14517":0.0,"Q8N122":1.0,"Q5HYK3":0.0,"Q75N03":0.0,"Q6MZT1":0.0,"Q96I76":0.0,"Q96DT0":0.0,"P11487":0.0,"Q6ZQN5":0.0,"Q96KQ4":0.0,"P84996":0.0,"Q9BYW2":0.1719968799,"Q92560":0.0,"Q92896":0.0,"P29375":0.5017751479,"O43364":0.0,"P01116":0.9947089947,"Q8N4C6":0.0,"Q9UBI6":0.0,"Q9H7S9":0.0,"Q6ZU45":0.0,"Q96PE3":0.0,"Q9H0A6":0.0,"P43246":1.0,"P48736":0.8720508167,"P11912":0.0,"Q6NUJ5":0.1966101695,"Q8NHY2":0.487004104,"O75360":0.0,"P42338":0.0,"Q6IC83":0.0,"Q9BSY4":1.0,"Q8NI08":0.0,"Q96FH0":0.0,"P56278":1.0,"Q68CP9":0.0,"Q02080":0.2602739726,"Q15116":0.5902777778,"P03372":0.7932773109,"P31749":1.0,"P25208":0.4492753623,"P46937":0.3908730159,"Q92574":0.0481099656,"Q9NZM1":0.1188743328,"P42345":1.0,"Q04721":0.1513557264,"P11488":0.0285714286,"O14497":0.0525164114,"P43699":0.0,"Q9NX04":0.0,"Q9UER7":0.4540540541,"Q92915":0.0,"Q9NUN7":0.9101123596,"Q8TAC9":0.0,"Q9UHF1":0.0,"O60239":0.6285714286,"Q9NX18":0.0,"Q96B97":0.4195488722,"Q68DV7":0.1979565773,"Q05195":0.4705882353,"Q13951":0.9340659341,"Q07817":1.0,"Q9H6S1":0.2142857143,"Q9UH03":0.8044692737,"P33076":0.0,"Q8WY22":0.0,"P56915":0.2217898833,"Q15831":0.8013856813,"Q13535":1.0,"P0DMU2":0.0,"P50148":0.0,"P04049":0.7299382716,"O43521":0.3080808081,"Q16620":0.5693430657,"Q9H3D4":0.6470588235,"Q9NZR2":0.0,"Q96E14":1.0,"O75204":0.0,"Q96NA8":0.0,"Q08211":0.3456692913,"P12980":0.0,"Q15303":0.7645259939,"Q9NW38":0.712,"P48735":1.0,"Q9BZR8":0.0,"P43080":0.0,"Q13795":0.0,"Q8N715":0.0,"Q5SVZ6":0.0,"P49711":0.4071526823,"Q96L73":0.0856824926,"C9JJH3":0.0,"Q7L190":0.0,"Q06587":0.0,"P36897":1.0,"A1L162":0.0,"Q9BS18":1.0,"P61586":1.0,"Q8NEB9":0.6989853439,"O14746":0.1846289753,"Q6ZMY6":0.0,"P31040":0.0,"Q8N726":0.0,"Q13761":0.0,"Q6ZVM7":0.0,"P09619":0.6528028933,"P01344":0.3722222222,"Q9P2D7":0.0,"Q04726":0.0,"Q8N488":0.1535087719,"Q96PG8":0.0,"Q96N19":0.0,"P47813":1.0,"Q96EK6":1.0,"O43502":0.0,"Q7RTU9":0.0,"Q562R1":0.0,"Q9Y5U2":0.0},"%_domain_covered":{"O15033":0.0,"P15514":1.0,"P42772":0.0,"Q96M42":0.0,"Q9NPP4":0.6114649682,"P12830":0.2455752212,"Q96EC8":0.0,"Q15072":0.0,"O60674":1.0,"Q9BTE1":0.0,"Q8N8J7":0.0,"Q92569":0.0,"P41212":1.0,"Q9BQ61":0.0,"O60565":1.0,"P40337":1.0,"Q9UJA3":0.0,"Q9H469":0.0,"O75771":0.0,"P01111":1.0,"Q4G0A6":0.0,"Q99836":1.0,"P07949":0.9985372989,"O43283":0.0,"P08581":0.7825860949,"A6NL82":0.0,"Q96S52":0.0,"P49901":0.0,"O14757":1.0,"Q6PJ61":0.0,"Q9UPY3":1.0,"A6NJI1":0.0,"P30153":0.0,"P33778":0.0,"Q9UEU5":0.0,"Q8WW12":0.0,"P30281":1.0,"Q6N021":0.0,"O14686":0.3,"Q96LM5":0.0,"O15169":0.2712540432,"Q9UPR6":0.0,"Q96RK0":0.0,"P43351":1.0,"Q92793":0.7531064201,"Q2LD37":0.0,"A6NP11":0.0,"P29992":1.0,"Q9Y6G9":0.0,"P25800":0.0,"P52701":1.0,"Q5JWF2":0.0,"O14980":1.0,"Q13153":1.0,"Q96I15":0.0,"Q6B0I6":1.0,"Q9UBC3":0.4387531328,"P49815":0.0,"Q9NZN4":0.0,"Q8N0V5":0.0,"P61266":0.0,"P36507":1.0,"P16473":0.5,"P54756":0.4185260425,"Q9NV72":0.0,"P16455":1.0,"Q68CQ4":0.0,"P17302":0.0,"Q7Z7D3":0.5,"Q13422":0.0,"Q99643":0.0,"O95835":0.0047619048,"P43268":0.0,"Q9Y5Z7":0.0,"Q96S79":0.0,"Q14765":0.0,"Q99653":1.0,"Q13065":0.0,"P04629":1.0,"P23921":1.0,"Q14997":0.0,"Q86YC2":0.0,"O75030":0.0,"Q9NWM3":1.0,"Q5MJ09":0.0,"O75362":0.0,"Q96PT4":0.0,"Q9NS28":1.0,"Q6UXB3":0.0,"Q96DX5":1.0,"P01112":1.0,"Q00534":1.0,"Q8N6W0":0.337398374,"Q12824":0.0,"Q9Y4H2":0.0,"O94761":1.0,"Q8IV53":0.0,"P40123":0.0,"Q9H6E5":1.0,"A8MT33":0.0,"Q06609":1.0,"Q6P1J9":0.0,"Q16832":1.0,"Q693B1":0.0,"P46100":0.3333333333,"Q8N688":0.0,"Q16288":0.3988397418,"Q3LI76":0.0,"Q8WUZ0":0.0,"Q8WZ60":0.0,"Q15910":1.0,"Q96HH9":0.0,"Q8IYT4":0.0,"Q9BXL7":0.3333333333,"P23468":0.3939137785,"P36894":0.2,"P05162":1.0,"Q01081":0.9879518072,"Q9Y6I9":0.0,"Q9GZV9":1.0,"Q8WYN3":0.0,"Q6XQN6":0.0,"Q9BV86":0.0,"Q9H6I2":0.0,"Q96AE4":0.7384615385,"Q8IYX0":0.0,"Q96GG9":1.0,"Q7L622":0.0,"Q6B0K9":0.0,"Q9UJ94":0.0,"Q9Y462":0.0,"O00716":0.0,"Q5JTC6":0.0,"P05413":1.0,"Q5H9F3":0.0,"Q8N9I9":0.0,"P0CJ73":0.0,"Q6Q0C0":0.0,"O75626":0.8813559322,"Q0ZGT2":0.0,"O14777":0.9070512821,"Q4VC31":0.0,"Q9UKA2":0.0,"P09486":1.0,"O00459":0.5672020287,"Q9H845":0.0,"Q6W2J9":0.0,"P17544":0.0,"Q6UWT4":0.0,"P23771":0.0,"Q96M15":0.0,"Q9Y487":0.0,"Q8NFG4":0.6623093682,"Q9Y2L1":1.0,"O15524":0.0,"P06400":0.8670886076,"Q96K19":0.0,"P16415":0.0,"Q969S6":0.0,"P42336":1.0,"Q96BM1":0.0,"Q9BRQ4":0.0,"Q8N2I9":1.0,"Q03164":0.5454545455,"Q9H0U3":0.0,"P49336":1.0,"P24385":0.9713541667,"Q8N3U4":1.0,"Q9UM47":0.0714285714,"O15360":0.0,"Q8TAP6":0.0,"Q9P1Z2":0.0,"P00167":1.0,"P10275":0.6719594595,"Q96CP7":0.0,"Q0P641":0.0,"P51587":0.0,"Q9NWQ9":0.0,"Q13315":1.0,"A0A1B0GVR7":0.0,"P06213":1.0,"Q53TQ3":0.0,"P48431":0.0,"Q6AHZ1":0.0,"Q96A73":0.0,"Q9H611":0.0,"O75144":0.0,"Q5VUJ6":0.0,"Q6PCD5":0.0,"O14965":1.0,"P62857":0.0,"Q93063":0.0,"Q6ZUU3":0.0,"Q9UI95":1.0,"P35221":0.0,"Q96G23":0.0,"Q86SQ7":0.0,"P21580":1.0,"Q9NZQ7":1.0,"Q6IPT2":0.0,"Q96M02":0.0,"Q12894":0.0,"Q15274":0.0,"P38936":0.0,"Q9H6B1":0.0,"Q96EN8":0.0,"Q9Y584":0.0,"Q09472":0.7,"O00330":1.0,"Q15036":1.0,"P20337":0.0,"P11362":1.0,"Q9UMX1":1.0,"Q8IVF7":0.0,"Q8NE09":0.0,"Q9NRY4":0.2857142857,"P11802":1.0,"Q02750":1.0,"Q9NR33":0.0,"Q9NT62":0.0,"Q9NYY3":1.0,"Q8N6G1":0.0,"O14717":1.0,"O15315":0.0,"P56748":0.0,"P19544":0.0,"P02549":0.0,"Q9BXH1":0.0,"Q9UHN6":0.0,"Q14790":1.0,"Q9Y6F7":0.0,"Q12879":0.7579872204,"P98170":1.0,"Q9HC58":0.0,"O43680":0.0,"P51854":0.0,"P31751":1.0,"Q9NYI0":0.0,"Q00987":1.0,"Q13233":0.0,"P35222":1.0,"O60880":1.0,"Q99801":0.0,"O95750":0.0,"Q9Y3C7":0.0,"O00505":0.0,"Q69YH5":0.868852459,"E9PJI5":0.0,"Q9UBC5":0.0,"Q5ZPR3":0.0,"P46527":0.0,"Q9NRM7":0.0095238095,"Q07820":1.0,"P08476":1.0,"Q6ZMI0":0.0,"P36383":0.0,"P60709":1.0,"O43474":0.0,"O75747":0.1728623689,"Q9P0N5":0.0,"P04198":0.0,"Q7Z6J2":0.9777777778,"P14210":0.75,"P22681":1.0,"Q6UXF7":0.0,"Q8N9W5":0.0,"Q9NX65":0.0,"Q969T7":0.0,"A1A4V9":0.0,"P09874":0.9973677691,"P00519":1.0,"P41182":1.0,"Q13009":0.4,"Q9UM73":0.425087108,"Q4V348":0.0,"Q96PE1":0.0,"Q6P1Q0":0.0,"P84022":1.0,"A1KXE4":0.0,"P35249":0.0,"Q00597":0.0,"Q6R327":0.8,"Q9UDT6":1.0,"Q15173":0.0,"Q9UBS0":0.0,"Q13042":0.0,"Q02548":0.0,"Q9NQI0":0.0,"Q9BX73":0.0,"O75818":0.0,"Q86UQ0":0.0,"Q8N5C1":0.0,"Q9BZD3":0.0,"P35968":1.0,"O75376":0.2,"P16871":1.0,"P41161":0.0,"Q8NHW5":0.0,"O60260":1.0,"P42771":0.0,"O15393":0.0,"P07954":0.0,"P55317":0.0,"Q9NR22":1.0,"Q12796":0.0,"Q8WVB6":0.0,"Q6UN15":0.0,"Q969V3":0.0,"Q93074":0.0,"Q9NPI8":0.5621468927,"P04637":1.0,"P49959":0.8511904762,"Q92963":0.0,"Q15022":1.0,"Q96B21":0.0,"Q9UQ35":0.0,"P21359":0.5,"Q99835":1.0,"Q9H313":0.0,"Q0VD83":0.0,"Q93062":1.0,"A6NFD8":0.0,"Q04864":0.0,"P83731":0.0,"P11274":0.4186051521,"P18074":1.0,"Q2QL34":0.0,"O15520":0.0,"Q9UND3":0.0,"O15550":0.5,"Q96GM5":0.0,"P15056":1.0,"P55198":0.0,"P0DP42":0.0,"P27986":1.0,"P19447":1.0,"P61165":0.0,"Q8TAA1":0.0,"P57738":0.0,"Q5KU26":0.25,"P16234":0.1999984567,"A6NGE4":0.0,"Q9BR09":0.0,"Q7Z404":0.0,"Q8TC36":0.0,"P21860":1.0,"O75663":0.0,"O75956":0.9701492537,"P35568":1.0,"O43791":1.0,"Q00765":0.0,"P11309":1.0,"Q14865":1.0,"P61244":1.0,"P28482":1.0,"O15119":0.0,"P38398":0.7915789474,"P25054":0.0,"O95498":0.0,"P63092":1.0,"Q9H9B4":0.0,"Q5VWP2":0.0,"P40238":0.0,"Q7Z5L2":0.0,"Q14344":0.0,"O95467":0.0,"Q9NSB4":0.0,"Q16875":1.0,"O75564":0.0,"Q9BU76":0.0,"P20936":0.4947089947,"Q8NFD5":1.0,"Q6PI26":1.0,"Q03052":0.0,"Q5T1Q4":0.0,"Q5BLP8":0.0,"Q12972":0.0,"O75530":1.0,"P10276":1.0,"Q9HC73":1.0,"P22301":0.9176470588,"P62273":0.0,"Q9Y243":0.0711711712,"Q9BYS8":0.0,"P35916":0.3418209877,"Q01844":0.5,"P98182":0.0,"Q96FI4":0.0,"Q9Y2F5":0.0,"Q9UI09":0.7226958537,"Q8TF17":0.0,"P35240":1.0,"Q6NXT2":0.0,"Q5T4T6":0.0,"Q9UJ90":0.0,"P04626":1.0,"Q76KP1":0.0,"P17024":0.0,"O60934":0.0,"Q9NZC4":0.0,"Q9P2W7":0.0,"P62805":1.0,"P45985":1.0,"P11388":0.8571428571,"P07333":1.0,"A6NJV1":0.0,"P08620":1.0,"P40692":0.0,"P57076":0.0,"Q9Y692":0.9176470588,"Q9UPV7":0.0,"P21912":0.0,"Q8N878":0.0,"P53567":0.0,"P10398":0.4,"P08069":1.0,"O96017":1.0,"Q9UBS8":0.0,"Q96M19":0.0,"P56470":1.0,"A0A1B0GU29":0.0,"P28715":0.0,"P30530":0.6261904762,"P16422":1.0,"Q6ZST2":0.0,"Q76L83":0.0,"Q9Y3E0":0.0,"Q14676":1.0,"Q96A65":0.0,"Q92878":1.0,"Q06124":1.0,"P49715":0.96875,"Q15907":0.0,"Q96HA4":0.0,"P10721":0.9992836676,"Q86U02":0.0,"A6NHM9":0.0,"Q9NTJ3":1.0,"Q6UXB0":0.0,"Q96S55":0.0,"P15260":0.8263646922,"Q7Z7E8":0.0,"Q14517":0.0,"Q8N122":1.0,"Q5HYK3":0.0,"Q75N03":0.0,"Q6MZT1":0.0,"Q96I76":0.0,"Q96DT0":0.0,"P11487":0.0,"Q6ZQN5":0.0,"Q96KQ4":0.0,"P84996":0.0,"Q9BYW2":0.875,"Q92560":0.0,"Q92896":0.0,"P29375":0.796854083,"O43364":0.0,"P01116":1.0,"Q8N4C6":0.0,"Q9UBI6":0.0,"Q9H7S9":0.0,"Q6ZU45":0.0,"Q96PE3":0.0,"Q9H0A6":0.0,"P43246":0.0,"P48736":0.8888888889,"P11912":0.0,"Q6NUJ5":1.0,"Q8NHY2":0.0,"O75360":0.0,"P42338":0.0,"Q6IC83":0.0,"Q9BSY4":1.0,"Q8NI08":0.0,"Q96FH0":0.0,"P56278":0.0,"Q68CP9":0.0,"Q02080":1.0,"Q15116":1.0,"P03372":0.8828571429,"P31749":1.0,"P25208":0.0,"P46937":1.0,"Q92574":0.0,"Q9NZM1":0.2,"P42345":1.0,"Q04721":0.136977887,"P11488":0.0,"O14497":0.0,"P43699":0.0,"Q9NX04":0.0,"Q9UER7":0.0,"Q92915":0.0,"Q9NUN7":0.0,"Q8TAC9":0.0,"Q9UHF1":0.0,"O60239":0.0,"Q9NX18":0.0,"Q96B97":1.0,"Q68DV7":0.0,"Q05195":0.9811320755,"Q13951":1.0,"Q07817":1.0,"Q9H6S1":0.0,"Q9UH03":0.996350365,"P33076":0.0,"Q8WY22":0.0,"P56915":0.0,"Q15831":1.0,"Q13535":1.0,"P0DMU2":0.0,"P50148":0.0,"P04049":1.0,"O43521":0.3513513514,"Q16620":0.3377356685,"Q9H3D4":1.0,"Q9NZR2":0.0,"Q96E14":0.0,"O75204":0.0,"Q96NA8":0.0,"Q08211":0.748502994,"P12980":0.0,"Q15303":1.0,"Q9NW38":0.0,"P48735":1.0,"Q9BZR8":0.0,"P43080":0.0,"Q13795":0.0,"Q8N715":0.0,"Q5SVZ6":0.0,"P49711":0.0,"Q96L73":0.5555555556,"C9JJH3":0.0,"Q7L190":0.0,"Q06587":0.0,"P36897":1.0,"A1L162":0.0,"Q9BS18":0.0,"P61586":1.0,"Q8NEB9":0.6666666667,"O14746":0.045112782,"Q6ZMY6":0.0,"P31040":0.0,"Q8N726":0.0,"Q13761":0.0,"Q6ZVM7":0.0,"P09619":0.7,"P01344":0.5,"Q9P2D7":0.0,"Q04726":0.0,"Q8N488":0.0,"Q96PG8":0.0,"Q96N19":0.0,"P47813":1.0,"Q96EK6":1.0,"O43502":0.0,"Q7RTU9":0.0,"Q562R1":0.0,"Q9Y5U2":0.0},"pdb_count_score":{"O15033":0,"P15514":0,"P42772":0,"Q96M42":0,"Q9NPP4":0,"P12830":1,"Q96EC8":0,"Q15072":0,"O60674":1,"Q9BTE1":0,"Q8N8J7":0,"Q92569":0,"P41212":1,"Q9BQ61":0,"O60565":0,"P40337":1,"Q9UJA3":0,"Q9H469":0,"O75771":0,"P01111":1,"Q4G0A6":0,"Q99836":1,"P07949":1,"O43283":0,"P08581":1,"A6NL82":0,"Q96S52":0,"P49901":0,"O14757":1,"Q6PJ61":0,"Q9UPY3":1,"A6NJI1":0,"P30153":1,"P33778":0,"Q9UEU5":0,"Q8WW12":0,"P30281":0,"Q6N021":1,"O14686":1,"Q96LM5":0,"O15169":1,"Q9UPR6":0,"Q96RK0":1,"P43351":1,"Q92793":1,"Q2LD37":0,"A6NP11":0,"P29992":0,"Q9Y6G9":0,"P25800":0,"P52701":1,"Q5JWF2":0,"O14980":1,"Q13153":1,"Q96I15":0,"Q6B0I6":1,"Q9UBC3":1,"P49815":0,"Q9NZN4":0,"Q8N0V5":0,"P61266":0,"P36507":0,"P16473":1,"P54756":0,"Q9NV72":0,"P16455":1,"Q68CQ4":0,"P17302":0,"Q7Z7D3":0,"Q13422":0,"Q99643":0,"O95835":1,"P43268":1,"Q9Y5Z7":0,"Q96S79":0,"Q14765":0,"Q99653":0,"Q13065":0,"P04629":1,"P23921":1,"Q14997":0,"Q86YC2":0,"O75030":0,"Q9NWM3":0,"Q5MJ09":0,"O75362":1,"Q96PT4":0,"Q9NS28":1,"Q6UXB3":0,"Q96DX5":1,"P01112":1,"Q00534":1,"Q8N6W0":0,"Q12824":1,"Q9Y4H2":0,"O94761":0,"Q8IV53":0,"P40123":0,"Q9H6E5":1,"A8MT33":0,"Q06609":1,"Q6P1J9":0,"Q16832":1,"Q693B1":0,"P46100":1,"Q8N688":0,"Q16288":1,"Q3LI76":0,"Q8WUZ0":0,"Q8WZ60":0,"Q15910":1,"Q96HH9":0,"Q8IYT4":0,"Q9BXL7":0,"P23468":1,"P36894":1,"P05162":1,"Q01081":0,"Q9Y6I9":0,"Q9GZV9":0,"Q8WYN3":0,"Q6XQN6":0,"Q9BV86":1,"Q9H6I2":0,"Q96AE4":1,"Q8IYX0":0,"Q96GG9":1,"Q7L622":0,"Q6B0K9":0,"Q9UJ94":0,"Q9Y462":0,"O00716":0,"Q5JTC6":1,"P05413":1,"Q5H9F3":0,"Q8N9I9":0,"P0CJ73":0,"Q6Q0C0":0,"O75626":0,"Q0ZGT2":0,"O14777":1,"Q4VC31":0,"Q9UKA2":0,"P09486":1,"O00459":1,"Q9H845":0,"Q6W2J9":1,"P17544":0,"Q6UWT4":0,"P23771":1,"Q96M15":0,"Q9Y487":0,"Q8NFG4":0,"Q9Y2L1":1,"O15524":0,"P06400":1,"Q96K19":0,"P16415":0,"Q969S6":0,"P42336":1,"Q96BM1":0,"Q9BRQ4":0,"Q8N2I9":0,"Q03164":1,"Q9H0U3":0,"P49336":1,"P24385":1,"Q8N3U4":1,"Q9UM47":1,"O15360":0,"Q8TAP6":0,"Q9P1Z2":0,"P00167":0,"P10275":1,"Q96CP7":0,"Q0P641":0,"P51587":0,"Q9NWQ9":0,"Q13315":1,"A0A1B0GVR7":0,"P06213":1,"Q53TQ3":0,"P48431":0,"Q6AHZ1":0,"Q96A73":0,"Q9H611":1,"O75144":0,"Q5VUJ6":0,"Q6PCD5":0,"O14965":1,"P62857":1,"Q93063":0,"Q6ZUU3":0,"Q9UI95":1,"P35221":1,"Q96G23":0,"Q86SQ7":0,"P21580":1,"Q9NZQ7":1,"Q6IPT2":0,"Q96M02":0,"Q12894":0,"Q15274":1,"P38936":1,"Q9H6B1":0,"Q96EN8":0,"Q9Y584":0,"Q09472":1,"O00330":1,"Q15036":1,"P20337":0,"P11362":1,"Q9UMX1":1,"Q8IVF7":0,"Q8NE09":0,"Q9NRY4":1,"P11802":1,"Q02750":1,"Q9NR33":0,"Q9NT62":0,"Q9NYY3":1,"Q8N6G1":0,"O14717":0,"O15315":0,"P56748":0,"P19544":1,"P02549":1,"Q9BXH1":1,"Q9UHN6":0,"Q14790":1,"Q9Y6F7":0,"Q12879":1,"P98170":1,"Q9HC58":0,"O43680":0,"P51854":0,"P31751":1,"Q9NYI0":0,"Q00987":1,"Q13233":0,"P35222":1,"O60880":1,"Q99801":0,"O95750":1,"Q9Y3C7":0,"O00505":0,"Q69YH5":1,"E9PJI5":0,"Q9UBC5":0,"Q5ZPR3":0,"P46527":1,"Q9NRM7":0,"Q07820":1,"P08476":1,"Q6ZMI0":0,"P36383":0,"P60709":1,"O43474":0,"O75747":0,"Q9P0N5":0,"P04198":0,"Q7Z6J2":0,"P14210":1,"P22681":1,"Q6UXF7":0,"Q8N9W5":0,"Q9NX65":0,"Q969T7":0,"A1A4V9":0,"P09874":1,"P00519":1,"P41182":1,"Q13009":1,"Q9UM73":1,"Q4V348":0,"Q96PE1":0,"Q6P1Q0":0,"P84022":1,"A1KXE4":0,"P35249":0,"Q00597":0,"Q6R327":0,"Q9UDT6":0,"Q15173":0,"Q9UBS0":0,"Q13042":1,"Q02548":0,"Q9NQI0":0,"Q9BX73":0,"O75818":1,"Q86UQ0":0,"Q8N5C1":0,"Q9BZD3":0,"P35968":1,"O75376":1,"P16871":1,"P41161":0,"Q8NHW5":0,"O60260":1,"P42771":1,"O15393":0,"P07954":1,"P55317":0,"Q9NR22":0,"Q12796":0,"Q8WVB6":0,"Q6UN15":0,"Q969V3":0,"Q93074":0,"Q9NPI8":0,"P04637":1,"P49959":0,"Q92963":0,"Q15022":1,"Q96B21":0,"Q9UQ35":1,"P21359":1,"Q99835":1,"Q9H313":0,"Q0VD83":0,"Q93062":1,"A6NFD8":0,"Q04864":0,"P83731":0,"P11274":1,"P18074":1,"Q2QL34":0,"O15520":0,"Q9UND3":0,"O15550":1,"Q96GM5":0,"P15056":1,"P55198":0,"P0DP42":0,"P27986":1,"P19447":1,"P61165":0,"Q8TAA1":0,"P57738":0,"Q5KU26":0,"P16234":1,"A6NGE4":0,"Q9BR09":0,"Q7Z404":0,"Q8TC36":0,"P21860":1,"O75663":0,"O75956":0,"P35568":1,"O43791":1,"Q00765":0,"P11309":1,"Q14865":0,"P61244":1,"P28482":1,"O15119":0,"P38398":1,"P25054":1,"O95498":0,"P63092":1,"Q9H9B4":0,"Q5VWP2":0,"P40238":0,"Q7Z5L2":0,"Q14344":0,"O95467":0,"Q9NSB4":0,"Q16875":1,"O75564":0,"Q9BU76":0,"P20936":1,"Q8NFD5":0,"Q6PI26":1,"Q03052":0,"Q5T1Q4":0,"Q5BLP8":0,"Q12972":0,"O75530":1,"P10276":1,"Q9HC73":0,"P22301":1,"P62273":1,"Q9Y243":0,"Q9BYS8":0,"P35916":0,"Q01844":0,"P98182":0,"Q96FI4":1,"Q9Y2F5":0,"Q9UI09":0,"Q8TF17":0,"P35240":1,"Q6NXT2":1,"Q5T4T6":0,"Q9UJ90":0,"P04626":1,"Q76KP1":0,"P17024":0,"O60934":0,"Q9NZC4":0,"Q9P2W7":1,"P62805":1,"P45985":1,"P11388":1,"P07333":1,"A6NJV1":0,"P08620":0,"P40692":1,"P57076":0,"Q9Y692":0,"Q9UPV7":0,"P21912":0,"Q8N878":0,"P53567":0,"P10398":0,"P08069":1,"O96017":1,"Q9UBS8":0,"Q96M19":0,"P56470":1,"A0A1B0GU29":0,"P28715":0,"P30530":1,"P16422":0,"Q6ZST2":0,"Q76L83":0,"Q9Y3E0":0,"Q14676":1,"Q96A65":0,"Q92878":0,"Q06124":1,"P49715":0,"Q15907":1,"Q96HA4":0,"P10721":1,"Q86U02":0,"A6NHM9":0,"Q9NTJ3":0,"Q6UXB0":0,"Q96S55":0,"P15260":1,"Q7Z7E8":0,"Q14517":0,"Q8N122":0,"Q5HYK3":0,"Q75N03":0,"Q6MZT1":0,"Q96I76":0,"Q96DT0":0,"P11487":0,"Q6ZQN5":0,"Q96KQ4":0,"P84996":0,"Q9BYW2":1,"Q92560":0,"Q92896":0,"P29375":1,"O43364":0,"P01116":1,"Q8N4C6":0,"Q9UBI6":0,"Q9H7S9":0,"Q6ZU45":0,"Q96PE3":0,"Q9H0A6":0,"P43246":1,"P48736":1,"P11912":0,"Q6NUJ5":0,"Q8NHY2":0,"O75360":0,"P42338":0,"Q6IC83":0,"Q9BSY4":0,"Q8NI08":0,"Q96FH0":0,"P56278":1,"Q68CP9":0,"Q02080":1,"Q15116":1,"P03372":1,"P31749":1,"P25208":1,"P46937":1,"Q92574":0,"Q9NZM1":1,"P42345":1,"Q04721":0,"P11488":0,"O14497":0,"P43699":0,"Q9NX04":0,"Q9UER7":1,"Q92915":0,"Q9NUN7":0,"Q8TAC9":0,"Q9UHF1":0,"O60239":1,"Q9NX18":0,"Q96B97":1,"Q68DV7":0,"Q05195":1,"Q13951":1,"Q07817":1,"Q9H6S1":1,"Q9UH03":1,"P33076":0,"Q8WY22":0,"P56915":0,"Q15831":1,"Q13535":0,"P0DMU2":0,"P50148":0,"P04049":1,"O43521":1,"Q16620":1,"Q9H3D4":1,"Q9NZR2":0,"Q96E14":1,"O75204":0,"Q96NA8":0,"Q08211":1,"P12980":0,"Q15303":1,"Q9NW38":0,"P48735":1,"Q9BZR8":0,"P43080":0,"Q13795":0,"Q8N715":0,"Q5SVZ6":0,"P49711":1,"Q96L73":0,"C9JJH3":0,"Q7L190":0,"Q06587":0,"P36897":1,"A1L162":0,"Q9BS18":1,"P61586":1,"Q8NEB9":1,"O14746":1,"Q6ZMY6":0,"P31040":0,"Q8N726":0,"Q13761":0,"Q6ZVM7":0,"P09619":1,"P01344":1,"Q9P2D7":0,"Q04726":0,"Q8N488":0,"Q96PG8":0,"Q96N19":0,"P47813":1,"Q96EK6":1,"O43502":0,"Q7RTU9":0,"Q562R1":0,"Q9Y5U2":0},"pdb_alt_count_score":{"O15033":0,"P15514":0,"P42772":1,"Q96M42":0,"Q9NPP4":0,"P12830":1,"Q96EC8":0,"Q15072":1,"O60674":1,"Q9BTE1":0,"Q8N8J7":0,"Q92569":1,"P41212":0,"Q9BQ61":0,"O60565":0,"P40337":0,"Q9UJA3":0,"Q9H469":0,"O75771":0,"P01111":1,"Q4G0A6":0,"Q99836":0,"P07949":1,"O43283":0,"P08581":1,"A6NL82":0,"Q96S52":0,"P49901":0,"O14757":0,"Q6PJ61":0,"Q9UPY3":0,"A6NJI1":0,"P30153":0,"P33778":1,"Q9UEU5":0,"Q8WW12":0,"P30281":0,"Q6N021":0,"O14686":1,"Q96LM5":0,"O15169":0,"Q9UPR6":0,"Q96RK0":0,"P43351":0,"Q92793":1,"Q2LD37":0,"A6NP11":1,"P29992":1,"Q9Y6G9":0,"P25800":1,"P52701":0,"Q5JWF2":1,"O14980":1,"Q13153":1,"Q96I15":0,"Q6B0I6":1,"Q9UBC3":1,"P49815":0,"Q9NZN4":1,"Q8N0V5":0,"P61266":1,"P36507":1,"P16473":0,"P54756":1,"Q9NV72":1,"P16455":0,"Q68CQ4":0,"P17302":1,"Q7Z7D3":0,"Q13422":0,"Q99643":1,"O95835":0,"P43268":1,"Q9Y5Z7":0,"Q96S79":0,"Q14765":1,"Q99653":0,"Q13065":0,"P04629":1,"P23921":0,"Q14997":0,"Q86YC2":0,"O75030":0,"Q9NWM3":0,"Q5MJ09":0,"O75362":0,"Q96PT4":0,"Q9NS28":1,"Q6UXB3":0,"Q96DX5":0,"P01112":1,"Q00534":1,"Q8N6W0":1,"Q12824":0,"Q9Y4H2":0,"O94761":0,"Q8IV53":0,"P40123":1,"Q9H6E5":0,"A8MT33":0,"Q06609":1,"Q6P1J9":0,"Q16832":1,"Q693B1":0,"P46100":0,"Q8N688":0,"Q16288":1,"Q3LI76":0,"Q8WUZ0":0,"Q8WZ60":0,"Q15910":0,"Q96HH9":0,"Q8IYT4":1,"Q9BXL7":0,"P23468":1,"P36894":1,"P05162":1,"Q01081":0,"Q9Y6I9":0,"Q9GZV9":0,"Q8WYN3":0,"Q6XQN6":0,"Q9BV86":0,"Q9H6I2":1,"Q96AE4":1,"Q8IYX0":1,"Q96GG9":0,"Q7L622":0,"Q6B0K9":1,"Q9UJ94":0,"Q9Y462":0,"O00716":0,"Q5JTC6":0,"P05413":1,"Q5H9F3":0,"Q8N9I9":0,"P0CJ73":0,"Q6Q0C0":0,"O75626":1,"Q0ZGT2":0,"O14777":0,"Q4VC31":0,"Q9UKA2":0,"P09486":0,"O00459":1,"Q9H845":0,"Q6W2J9":0,"P17544":0,"Q6UWT4":0,"P23771":1,"Q96M15":0,"Q9Y487":0,"Q8NFG4":0,"Q9Y2L1":0,"O15524":0,"P06400":0,"Q96K19":0,"P16415":1,"Q969S6":0,"P42336":0,"Q96BM1":0,"Q9BRQ4":0,"Q8N2I9":1,"Q03164":1,"Q9H0U3":0,"P49336":0,"P24385":0,"Q8N3U4":0,"Q9UM47":1,"O15360":0,"Q8TAP6":0,"Q9P1Z2":0,"P00167":1,"P10275":1,"Q96CP7":0,"Q0P641":0,"P51587":0,"Q9NWQ9":0,"Q13315":0,"A0A1B0GVR7":0,"P06213":1,"Q53TQ3":0,"P48431":1,"Q6AHZ1":0,"Q96A73":0,"Q9H611":0,"O75144":0,"Q5VUJ6":0,"Q6PCD5":0,"O14965":1,"P62857":1,"Q93063":0,"Q6ZUU3":0,"Q9UI95":0,"P35221":1,"Q96G23":0,"Q86SQ7":0,"P21580":0,"Q9NZQ7":0,"Q6IPT2":0,"Q96M02":0,"Q12894":0,"Q15274":0,"P38936":0,"Q9H6B1":0,"Q96EN8":0,"Q9Y584":0,"Q09472":1,"O00330":0,"Q15036":0,"P20337":1,"P11362":1,"Q9UMX1":0,"Q8IVF7":0,"Q8NE09":0,"Q9NRY4":1,"P11802":1,"Q02750":1,"Q9NR33":0,"Q9NT62":0,"Q9NYY3":1,"Q8N6G1":0,"O14717":0,"O15315":0,"P56748":0,"P19544":1,"P02549":1,"Q9BXH1":0,"Q9UHN6":0,"Q14790":0,"Q9Y6F7":0,"Q12879":1,"P98170":1,"Q9HC58":0,"O43680":0,"P51854":0,"P31751":1,"Q9NYI0":0,"Q00987":1,"Q13233":0,"P35222":1,"O60880":0,"Q99801":0,"O95750":0,"Q9Y3C7":0,"O00505":1,"Q69YH5":0,"E9PJI5":0,"Q9UBC5":0,"Q5ZPR3":0,"P46527":0,"Q9NRM7":0,"Q07820":0,"P08476":0,"Q6ZMI0":0,"P36383":0,"P60709":1,"O43474":1,"O75747":0,"Q9P0N5":0,"P04198":0,"Q7Z6J2":0,"P14210":0,"P22681":1,"Q6UXF7":0,"Q8N9W5":0,"Q9NX65":1,"Q969T7":0,"A1A4V9":0,"P09874":1,"P00519":1,"P41182":1,"Q13009":0,"Q9UM73":1,"Q4V348":1,"Q96PE1":0,"Q6P1Q0":0,"P84022":1,"A1KXE4":0,"P35249":0,"Q00597":0,"Q6R327":0,"Q9UDT6":1,"Q15173":1,"Q9UBS0":1,"Q13042":0,"Q02548":0,"Q9NQI0":1,"Q9BX73":0,"O75818":0,"Q86UQ0":0,"Q8N5C1":0,"Q9BZD3":0,"P35968":1,"O75376":0,"P16871":0,"P41161":1,"Q8NHW5":1,"O60260":1,"P42771":0,"O15393":1,"P07954":1,"P55317":1,"Q9NR22":1,"Q12796":0,"Q8WVB6":0,"Q6UN15":0,"Q969V3":0,"Q93074":0,"Q9NPI8":0,"P04637":1,"P49959":0,"Q92963":1,"Q15022":0,"Q96B21":0,"Q9UQ35":0,"P21359":0,"Q99835":1,"Q9H313":0,"Q0VD83":0,"Q93062":0,"A6NFD8":0,"Q04864":1,"P83731":0,"P11274":0,"P18074":0,"Q2QL34":0,"O15520":1,"Q9UND3":0,"O15550":0,"Q96GM5":0,"P15056":0,"P55198":0,"P0DP42":0,"P27986":1,"P19447":0,"P61165":0,"Q8TAA1":0,"P57738":0,"Q5KU26":0,"P16234":1,"A6NGE4":0,"Q9BR09":0,"Q7Z404":0,"Q8TC36":0,"P21860":1,"O75663":0,"O75956":0,"P35568":0,"O43791":0,"Q00765":0,"P11309":0,"Q14865":0,"P61244":0,"P28482":1,"O15119":1,"P38398":0,"P25054":0,"O95498":0,"P63092":1,"Q9H9B4":0,"Q5VWP2":0,"P40238":0,"Q7Z5L2":0,"Q14344":1,"O95467":0,"Q9NSB4":0,"Q16875":1,"O75564":0,"Q9BU76":0,"P20936":0,"Q8NFD5":0,"Q6PI26":0,"Q03052":1,"Q5T1Q4":0,"Q5BLP8":0,"Q12972":0,"O75530":0,"P10276":1,"Q9HC73":0,"P22301":0,"P62273":0,"Q9Y243":1,"Q9BYS8":0,"P35916":1,"Q01844":0,"P98182":1,"Q96FI4":0,"Q9Y2F5":0,"Q9UI09":0,"Q8TF17":0,"P35240":1,"Q6NXT2":1,"Q5T4T6":0,"Q9UJ90":0,"P04626":1,"Q76KP1":0,"P17024":1,"O60934":0,"Q9NZC4":0,"Q9P2W7":0,"P62805":1,"P45985":1,"P11388":1,"P07333":1,"A6NJV1":0,"P08620":0,"P40692":0,"P57076":0,"Q9Y692":0,"Q9UPV7":0,"P21912":1,"Q8N878":0,"P53567":0,"P10398":1,"P08069":1,"O96017":1,"Q9UBS8":0,"Q96M19":0,"P56470":1,"A0A1B0GU29":0,"P28715":0,"P30530":1,"P16422":0,"Q6ZST2":0,"Q76L83":0,"Q9Y3E0":0,"Q14676":0,"Q96A65":0,"Q92878":0,"Q06124":1,"P49715":1,"Q15907":1,"Q96HA4":0,"P10721":1,"Q86U02":0,"A6NHM9":0,"Q9NTJ3":0,"Q6UXB0":0,"Q96S55":0,"P15260":0,"Q7Z7E8":0,"Q14517":0,"Q8N122":0,"Q5HYK3":0,"Q75N03":0,"Q6MZT1":0,"Q96I76":0,"Q96DT0":1,"P11487":1,"Q6ZQN5":1,"Q96KQ4":1,"P84996":0,"Q9BYW2":0,"Q92560":0,"Q92896":0,"P29375":1,"O43364":1,"P01116":1,"Q8N4C6":0,"Q9UBI6":1,"Q9H7S9":0,"Q6ZU45":0,"Q96PE3":0,"Q9H0A6":0,"P43246":0,"P48736":0,"P11912":0,"Q6NUJ5":0,"Q8NHY2":0,"O75360":0,"P42338":1,"Q6IC83":0,"Q9BSY4":0,"Q8NI08":0,"Q96FH0":0,"P56278":0,"Q68CP9":0,"Q02080":0,"Q15116":1,"P03372":1,"P31749":1,"P25208":0,"P46937":0,"Q92574":0,"Q9NZM1":0,"P42345":0,"Q04721":1,"P11488":1,"O14497":0,"P43699":1,"Q9NX04":0,"Q9UER7":0,"Q92915":1,"Q9NUN7":0,"Q8TAC9":0,"Q9UHF1":0,"O60239":0,"Q9NX18":0,"Q96B97":1,"Q68DV7":0,"Q05195":0,"Q13951":0,"Q07817":1,"Q9H6S1":0,"Q9UH03":1,"P33076":0,"Q8WY22":0,"P56915":0,"Q15831":0,"Q13535":0,"P0DMU2":0,"P50148":1,"P04049":1,"O43521":0,"Q16620":1,"Q9H3D4":1,"Q9NZR2":0,"Q96E14":0,"O75204":0,"Q96NA8":0,"Q08211":1,"P12980":0,"Q15303":1,"Q9NW38":0,"P48735":1,"Q9BZR8":0,"P43080":1,"Q13795":0,"Q8N715":0,"Q5SVZ6":0,"P49711":0,"Q96L73":1,"C9JJH3":0,"Q7L190":0,"Q06587":1,"P36897":1,"A1L162":0,"Q9BS18":0,"P61586":1,"Q8NEB9":0,"O14746":0,"Q6ZMY6":0,"P31040":0,"Q8N726":0,"Q13761":1,"Q6ZVM7":0,"P09619":1,"P01344":0,"Q9P2D7":0,"Q04726":0,"Q8N488":0,"Q96PG8":0,"Q96N19":0,"P47813":0,"Q96EK6":0,"O43502":0,"Q7RTU9":0,"Q562R1":1,"Q9Y5U2":0},"mean_druggability_score":{"O15033":0.0,"P15514":0.0,"P42772":0.0,"Q96M42":0.0,"Q9NPP4":0.53,"P12830":0.67,"Q96EC8":0.0,"Q15072":0.0,"O60674":0.83,"Q9BTE1":0.84,"Q8N8J7":0.0,"Q92569":0.0,"P41212":0.0,"Q9BQ61":0.0,"O60565":0.58,"P40337":0.74,"Q9UJA3":0.0,"Q9H469":0.0,"O75771":0.88,"P01111":0.88,"Q4G0A6":0.0,"Q99836":0.79,"P07949":0.69,"O43283":0.0,"P08581":0.84,"A6NL82":0.0,"Q96S52":0.0,"P49901":0.0,"O14757":0.75,"Q6PJ61":0.0,"Q9UPY3":0.86,"A6NJI1":0.0,"P30153":0.69,"P33778":0.71,"Q9UEU5":0.0,"Q8WW12":0.0,"P30281":0.91,"Q6N021":0.55,"O14686":0.57,"Q96LM5":0.0,"O15169":0.85,"Q9UPR6":0.0,"Q96RK0":0.61,"P43351":0.69,"Q92793":0.8,"Q2LD37":0.0,"A6NP11":0.0,"P29992":0.91,"Q9Y6G9":0.0,"P25800":0.0,"P52701":0.73,"Q5JWF2":0.0,"O14980":0.77,"Q13153":0.79,"Q96I15":0.77,"Q6B0I6":0.65,"Q9UBC3":0.71,"P49815":0.0,"Q9NZN4":0.0,"Q8N0V5":0.0,"P61266":0.0,"P36507":0.95,"P16473":0.8,"P54756":0.0,"Q9NV72":0.0,"P16455":0.69,"Q68CQ4":0.0,"P17302":0.0,"Q7Z7D3":0.0,"Q13422":0.63,"Q99643":0.0,"O95835":0.78,"P43268":0.66,"Q9Y5Z7":0.0,"Q96S79":0.0,"Q14765":0.0,"Q99653":0.0,"Q13065":0.0,"P04629":0.85,"P23921":0.8,"Q14997":0.67,"Q86YC2":0.0,"O75030":0.0,"Q9NWM3":0.0,"Q5MJ09":0.0,"O75362":0.67,"Q96PT4":0.0,"Q9NS28":0.75,"Q6UXB3":0.0,"Q96DX5":0.58,"P01112":0.83,"Q00534":0.76,"Q8N6W0":0.0,"Q12824":0.0,"Q9Y4H2":0.62,"O94761":0.74,"Q8IV53":0.0,"P40123":0.0,"Q9H6E5":0.73,"A8MT33":0.0,"Q06609":0.78,"Q6P1J9":0.0,"Q16832":0.78,"Q693B1":0.0,"P46100":0.78,"Q8N688":0.0,"Q16288":0.97,"Q3LI76":0.0,"Q8WUZ0":0.0,"Q8WZ60":0.0,"Q15910":0.8,"Q96HH9":0.0,"Q8IYT4":0.0,"Q9BXL7":0.0,"P23468":0.59,"P36894":0.67,"P05162":0.85,"Q01081":0.0,"Q9Y6I9":0.0,"Q9GZV9":0.65,"Q8WYN3":0.0,"Q6XQN6":0.86,"Q9BV86":0.88,"Q9H6I2":0.65,"Q96AE4":0.61,"Q8IYX0":0.0,"Q96GG9":0.83,"Q7L622":0.0,"Q6B0K9":0.0,"Q9UJ94":0.0,"Q9Y462":0.0,"O00716":0.0,"Q5JTC6":0.85,"P05413":0.88,"Q5H9F3":0.61,"Q8N9I9":0.0,"P0CJ73":0.0,"Q6Q0C0":0.0,"O75626":0.0,"Q0ZGT2":0.0,"O14777":0.75,"Q4VC31":0.0,"Q9UKA2":0.0,"P09486":0.62,"O00459":0.55,"Q9H845":0.0,"Q6W2J9":0.71,"P17544":0.0,"Q6UWT4":0.0,"P23771":0.0,"Q96M15":0.0,"Q9Y487":0.0,"Q8NFG4":0.87,"Q9Y2L1":0.82,"O15524":0.0,"P06400":0.7,"Q96K19":0.0,"P16415":0.0,"Q969S6":0.0,"P42336":0.74,"Q96BM1":0.0,"Q9BRQ4":0.0,"Q8N2I9":0.59,"Q03164":0.7,"Q9H0U3":0.0,"P49336":0.87,"P24385":0.69,"Q8N3U4":0.74,"Q9UM47":0.59,"O15360":0.0,"Q8TAP6":0.0,"Q9P1Z2":0.0,"P00167":0.0,"P10275":0.87,"Q96CP7":0.0,"Q0P641":0.0,"P51587":0.74,"Q9NWQ9":0.0,"Q13315":0.88,"A0A1B0GVR7":0.0,"P06213":0.78,"Q53TQ3":0.0,"P48431":0.0,"Q6AHZ1":0.0,"Q96A73":0.0,"Q9H611":0.84,"O75144":0.0,"Q5VUJ6":0.0,"Q6PCD5":0.53,"O14965":0.82,"P62857":0.82,"Q93063":0.0,"Q6ZUU3":0.0,"Q9UI95":0.62,"P35221":0.73,"Q96G23":0.0,"Q86SQ7":0.0,"P21580":0.7,"Q9NZQ7":0.8,"Q6IPT2":0.0,"Q96M02":0.0,"Q12894":0.0,"Q15274":0.77,"P38936":0.68,"Q9H6B1":0.0,"Q96EN8":0.0,"Q9Y584":0.0,"Q09472":0.8,"O00330":0.76,"Q15036":0.79,"P20337":0.0,"P11362":0.82,"Q9UMX1":0.71,"Q8IVF7":0.0,"Q8NE09":0.0,"Q9NRY4":0.85,"P11802":0.83,"Q02750":0.86,"Q9NR33":0.0,"Q9NT62":0.56,"Q9NYY3":0.77,"Q8N6G1":0.0,"O14717":0.0,"O15315":0.0,"P56748":0.0,"P19544":0.75,"P02549":0.74,"Q9BXH1":0.77,"Q9UHN6":0.0,"Q14790":0.74,"Q9Y6F7":0.9,"Q12879":0.81,"P98170":0.73,"Q9HC58":0.0,"O43680":0.0,"P51854":0.0,"P31751":0.84,"Q9NYI0":0.0,"Q00987":0.75,"Q13233":0.0,"P35222":0.71,"O60880":0.65,"Q99801":0.0,"O95750":0.75,"Q9Y3C7":0.0,"O00505":0.0,"Q69YH5":0.72,"E9PJI5":0.0,"Q9UBC5":0.0,"Q5ZPR3":0.0,"P46527":0.7,"Q9NRM7":0.68,"Q07820":0.84,"P08476":0.8,"Q6ZMI0":0.0,"P36383":0.0,"P60709":0.75,"O43474":0.0,"O75747":0.0,"Q9P0N5":0.0,"P04198":0.98,"Q7Z6J2":0.0,"P14210":0.7,"P22681":0.64,"Q6UXF7":0.0,"Q8N9W5":0.0,"Q9NX65":0.0,"Q969T7":0.0,"A1A4V9":0.0,"P09874":0.79,"P00519":0.78,"P41182":0.72,"Q13009":0.6,"Q9UM73":0.79,"Q4V348":0.0,"Q96PE1":0.0,"Q6P1Q0":0.0,"P84022":0.63,"A1KXE4":0.0,"P35249":0.0,"Q00597":0.0,"Q6R327":0.82,"Q9UDT6":0.0,"Q15173":0.0,"Q9UBS0":0.0,"Q13042":0.75,"Q02548":0.75,"Q9NQI0":0.0,"Q9BX73":0.0,"O75818":0.75,"Q86UQ0":0.0,"Q8N5C1":0.0,"Q9BZD3":0.0,"P35968":0.89,"O75376":0.93,"P16871":0.6,"P41161":0.58,"Q8NHW5":0.0,"O60260":0.68,"P42771":0.0,"O15393":0.0,"P07954":0.77,"P55317":0.0,"Q9NR22":0.85,"Q12796":0.0,"Q8WVB6":0.0,"Q6UN15":0.0,"Q969V3":0.0,"Q93074":0.0,"Q9NPI8":0.0,"P04637":0.76,"P49959":0.88,"Q92963":0.0,"Q15022":0.79,"Q96B21":0.0,"Q9UQ35":0.79,"P21359":0.87,"Q99835":0.88,"Q9H313":0.0,"Q0VD83":0.0,"Q93062":0.89,"A6NFD8":0.0,"Q04864":0.0,"P83731":0.88,"P11274":0.89,"P18074":0.78,"Q2QL34":0.0,"O15520":0.53,"Q9UND3":0.0,"O15550":0.71,"Q96GM5":0.0,"P15056":0.88,"P55198":0.0,"P0DP42":0.0,"P27986":0.75,"P19447":0.78,"P61165":0.0,"Q8TAA1":0.0,"P57738":0.0,"Q5KU26":0.0,"P16234":0.73,"A6NGE4":0.0,"Q9BR09":0.0,"Q7Z404":0.0,"Q8TC36":0.0,"P21860":0.79,"O75663":0.79,"O75956":0.0,"P35568":0.78,"O43791":0.59,"Q00765":0.0,"P11309":0.8,"Q14865":0.0,"P61244":0.7,"P28482":0.79,"O15119":0.54,"P38398":0.64,"P25054":0.64,"O95498":0.0,"P63092":0.79,"Q9H9B4":0.0,"Q5VWP2":0.0,"P40238":0.0,"Q7Z5L2":0.0,"Q14344":0.0,"O95467":0.0,"Q9NSB4":0.0,"Q16875":0.89,"O75564":0.0,"Q9BU76":0.0,"P20936":0.0,"Q8NFD5":0.0,"Q6PI26":0.0,"Q03052":0.0,"Q5T1Q4":0.0,"Q5BLP8":0.0,"Q12972":0.0,"O75530":0.8,"P10276":0.93,"Q9HC73":0.52,"P22301":0.73,"P62273":0.8,"Q9Y243":0.0,"Q9BYS8":0.0,"P35916":0.83,"Q01844":0.0,"P98182":0.0,"Q96FI4":0.75,"Q9Y2F5":0.0,"Q9UI09":0.76,"Q8TF17":0.0,"P35240":0.69,"Q6NXT2":0.83,"Q5T4T6":0.0,"Q9UJ90":0.0,"P04626":0.75,"Q76KP1":0.0,"P17024":0.0,"O60934":0.0,"Q9NZC4":0.0,"Q9P2W7":0.54,"P62805":0.72,"P45985":0.81,"P11388":0.78,"P07333":0.9,"A6NJV1":0.0,"P08620":0.0,"P40692":0.0,"P57076":0.0,"Q9Y692":0.0,"Q9UPV7":0.0,"P21912":0.0,"Q8N878":0.0,"P53567":0.0,"P10398":0.62,"P08069":0.79,"O96017":0.76,"Q9UBS8":0.0,"Q96M19":0.0,"P56470":0.64,"A0A1B0GU29":0.0,"P28715":0.5,"P30530":0.81,"P16422":0.74,"Q6ZST2":0.0,"Q76L83":0.0,"Q9Y3E0":0.0,"Q14676":0.54,"Q96A65":0.0,"Q92878":0.0,"Q06124":0.8,"P49715":0.56,"Q15907":0.74,"Q96HA4":0.0,"P10721":0.87,"Q86U02":0.0,"A6NHM9":0.0,"Q9NTJ3":0.0,"Q6UXB0":0.0,"Q96S55":0.6,"P15260":0.76,"Q7Z7E8":0.0,"Q14517":0.0,"Q8N122":0.83,"Q5HYK3":0.0,"Q75N03":0.0,"Q6MZT1":0.0,"Q96I76":0.0,"Q96DT0":0.0,"P11487":0.0,"Q6ZQN5":0.0,"Q96KQ4":0.0,"P84996":0.0,"Q9BYW2":0.75,"Q92560":0.0,"Q92896":0.0,"P29375":0.85,"O43364":0.0,"P01116":0.82,"Q8N4C6":0.0,"Q9UBI6":0.0,"Q9H7S9":0.0,"Q6ZU45":0.0,"Q96PE3":0.0,"Q9H0A6":0.0,"P43246":0.74,"P48736":0.78,"P11912":0.0,"Q6NUJ5":0.61,"Q8NHY2":0.72,"O75360":0.0,"P42338":0.0,"Q6IC83":0.0,"Q9BSY4":0.74,"Q8NI08":0.0,"Q96FH0":0.0,"P56278":0.69,"Q68CP9":0.0,"Q02080":0.6,"Q15116":0.62,"P03372":0.83,"P31749":0.88,"P25208":0.65,"P46937":0.9,"Q92574":0.55,"Q9NZM1":0.0,"P42345":0.82,"Q04721":0.7,"P11488":0.86,"O14497":0.0,"P43699":0.0,"Q9NX04":0.0,"Q9UER7":0.83,"Q92915":0.0,"Q9NUN7":0.99,"Q8TAC9":0.0,"Q9UHF1":0.0,"O60239":0.72,"Q9NX18":0.0,"Q96B97":0.66,"Q68DV7":0.72,"Q05195":0.75,"Q13951":0.0,"Q07817":0.73,"Q9H6S1":0.82,"Q9UH03":0.74,"P33076":0.0,"Q8WY22":0.0,"P56915":0.0,"Q15831":0.87,"Q13535":0.84,"P0DMU2":0.0,"P50148":0.0,"P04049":0.77,"O43521":0.76,"Q16620":0.82,"Q9H3D4":0.71,"Q9NZR2":0.0,"Q96E14":0.8,"O75204":0.0,"Q96NA8":0.0,"Q08211":0.7,"P12980":0.0,"Q15303":0.72,"Q9NW38":0.76,"P48735":0.78,"Q9BZR8":0.0,"P43080":0.0,"Q13795":0.0,"Q8N715":0.0,"Q5SVZ6":0.0,"P49711":0.71,"Q96L73":0.87,"C9JJH3":0.0,"Q7L190":0.0,"Q06587":0.0,"P36897":0.79,"A1L162":0.0,"Q9BS18":0.76,"P61586":0.82,"Q8NEB9":0.79,"O14746":0.76,"Q6ZMY6":0.0,"P31040":0.0,"Q8N726":0.0,"Q13761":0.0,"Q6ZVM7":0.0,"P09619":0.71,"P01344":0.76,"Q9P2D7":0.0,"Q04726":0.0,"Q8N488":0.0,"Q96PG8":0.0,"Q96N19":0.0,"P47813":0.85,"Q96EK6":0.74,"O43502":0.0,"Q7RTU9":0.0,"Q562R1":0.0,"Q9Y5U2":0.0},"domain_drug_score":{"O15033":0.0,"P15514":0.0,"P42772":0.0,"Q96M42":0.0,"Q9NPP4":0.0,"P12830":1.0,"Q96EC8":0.0,"Q15072":0.0,"O60674":1.0,"Q9BTE1":0.0,"Q8N8J7":0.0,"Q92569":0.0,"P41212":1.0,"Q9BQ61":0.0,"O60565":0.0,"P40337":0.5,"Q9UJA3":0.0,"Q9H469":0.0,"O75771":0.5,"P01111":0.5,"Q4G0A6":0.0,"Q99836":0.5,"P07949":1.0,"O43283":0.0,"P08581":1.0,"A6NL82":0.0,"Q96S52":0.0,"P49901":0.0,"O14757":1.0,"Q6PJ61":0.0,"Q9UPY3":0.5,"A6NJI1":0.0,"P30153":1.0,"P33778":0.0,"Q9UEU5":0.0,"Q8WW12":0.0,"P30281":1.0,"Q6N021":0.0,"O14686":0.0,"Q96LM5":0.0,"O15169":1.0,"Q9UPR6":0.0,"Q96RK0":0.0,"P43351":0.5,"Q92793":1.0,"Q2LD37":0.0,"A6NP11":0.0,"P29992":0.0,"Q9Y6G9":0.0,"P25800":0.0,"P52701":1.0,"Q5JWF2":0.0,"O14980":1.0,"Q13153":1.0,"Q96I15":1.0,"Q6B0I6":1.0,"Q9UBC3":0.0,"P49815":0.0,"Q9NZN4":0.0,"Q8N0V5":0.0,"P61266":0.0,"P36507":1.0,"P16473":1.0,"P54756":1.0,"Q9NV72":0.0,"P16455":0.5,"Q68CQ4":0.0,"P17302":0.0,"Q7Z7D3":0.0,"Q13422":0.0,"Q99643":0.0,"O95835":0.0,"P43268":0.0,"Q9Y5Z7":0.0,"Q96S79":0.0,"Q14765":0.0,"Q99653":0.0,"Q13065":0.0,"P04629":1.0,"P23921":1.0,"Q14997":0.0,"Q86YC2":1.0,"O75030":0.0,"Q9NWM3":0.0,"Q5MJ09":0.0,"O75362":1.0,"Q96PT4":0.0,"Q9NS28":0.5,"Q6UXB3":0.0,"Q96DX5":0.0,"P01112":1.0,"Q00534":1.0,"Q8N6W0":0.5,"Q12824":0.0,"Q9Y4H2":1.0,"O94761":0.5,"Q8IV53":0.0,"P40123":0.0,"Q9H6E5":0.5,"A8MT33":0.0,"Q06609":0.5,"Q6P1J9":0.0,"Q16832":0.5,"Q693B1":0.0,"P46100":1.0,"Q8N688":0.0,"Q16288":0.5,"Q3LI76":0.0,"Q8WUZ0":0.0,"Q8WZ60":0.0,"Q15910":0.0,"Q96HH9":0.0,"Q8IYT4":0.0,"Q9BXL7":0.0,"P23468":1.0,"P36894":1.0,"P05162":1.0,"Q01081":0.5,"Q9Y6I9":0.0,"Q9GZV9":0.5,"Q8WYN3":0.0,"Q6XQN6":0.0,"Q9BV86":1.0,"Q9H6I2":0.5,"Q96AE4":1.0,"Q8IYX0":0.0,"Q96GG9":1.0,"Q7L622":0.0,"Q6B0K9":0.0,"Q9UJ94":0.0,"Q9Y462":0.0,"O00716":0.0,"Q5JTC6":0.0,"P05413":1.0,"Q5H9F3":0.0,"Q8N9I9":0.0,"P0CJ73":0.0,"Q6Q0C0":0.0,"O75626":0.5,"Q0ZGT2":0.0,"O14777":0.5,"Q4VC31":0.0,"Q9UKA2":0.0,"P09486":1.0,"O00459":0.0,"Q9H845":0.0,"Q6W2J9":0.5,"P17544":0.0,"Q6UWT4":0.0,"P23771":0.0,"Q96M15":0.0,"Q9Y487":0.0,"Q8NFG4":0.0,"Q9Y2L1":0.0,"O15524":0.0,"P06400":1.0,"Q96K19":0.0,"P16415":0.0,"Q969S6":0.0,"P42336":1.0,"Q96BM1":0.0,"Q9BRQ4":0.0,"Q8N2I9":0.0,"Q03164":1.0,"Q9H0U3":0.0,"P49336":0.5,"P24385":1.0,"Q8N3U4":0.0,"Q9UM47":0.0,"O15360":0.0,"Q8TAP6":0.0,"Q9P1Z2":0.0,"P00167":0.5,"P10275":1.0,"Q96CP7":0.0,"Q0P641":0.0,"P51587":1.0,"Q9NWQ9":0.0,"Q13315":0.0,"A0A1B0GVR7":0.0,"P06213":1.0,"Q53TQ3":0.0,"P48431":0.5,"Q6AHZ1":0.0,"Q96A73":0.0,"Q9H611":0.0,"O75144":0.0,"Q5VUJ6":0.0,"Q6PCD5":0.0,"O14965":1.0,"P62857":0.0,"Q93063":0.0,"Q6ZUU3":0.0,"Q9UI95":1.0,"P35221":0.5,"Q96G23":0.0,"Q86SQ7":0.0,"P21580":1.0,"Q9NZQ7":1.0,"Q6IPT2":0.0,"Q96M02":0.0,"Q12894":0.0,"Q15274":1.0,"P38936":0.5,"Q9H6B1":0.0,"Q96EN8":0.0,"Q9Y584":0.0,"Q09472":1.0,"O00330":1.0,"Q15036":0.5,"P20337":0.5,"P11362":1.0,"Q9UMX1":1.0,"Q8IVF7":0.0,"Q8NE09":0.0,"Q9NRY4":1.0,"P11802":1.0,"Q02750":1.0,"Q9NR33":0.0,"Q9NT62":0.0,"Q9NYY3":0.0,"Q8N6G1":0.0,"O14717":0.5,"O15315":0.0,"P56748":0.0,"P19544":1.0,"P02549":1.0,"Q9BXH1":0.0,"Q9UHN6":0.0,"Q14790":1.0,"Q9Y6F7":1.0,"Q12879":0.5,"P98170":1.0,"Q9HC58":0.0,"O43680":0.0,"P51854":0.0,"P31751":1.0,"Q9NYI0":0.0,"Q00987":1.0,"Q13233":0.0,"P35222":1.0,"O60880":1.0,"Q99801":0.0,"O95750":0.5,"Q9Y3C7":0.0,"O00505":0.0,"Q69YH5":0.0,"E9PJI5":0.0,"Q9UBC5":0.0,"Q5ZPR3":0.0,"P46527":1.0,"Q9NRM7":0.0,"Q07820":1.0,"P08476":1.0,"Q6ZMI0":0.0,"P36383":1.0,"P60709":1.0,"O43474":0.0,"O75747":0.5,"Q9P0N5":0.0,"P04198":0.0,"Q7Z6J2":0.5,"P14210":1.0,"P22681":1.0,"Q6UXF7":0.0,"Q8N9W5":0.0,"Q9NX65":0.0,"Q969T7":0.0,"A1A4V9":0.0,"P09874":1.0,"P00519":1.0,"P41182":1.0,"Q13009":0.5,"Q9UM73":1.0,"Q4V348":0.0,"Q96PE1":0.0,"Q6P1Q0":0.0,"P84022":1.0,"A1KXE4":0.0,"P35249":0.0,"Q00597":0.0,"Q6R327":0.0,"Q9UDT6":0.5,"Q15173":0.0,"Q9UBS0":0.0,"Q13042":1.0,"Q02548":1.0,"Q9NQI0":0.0,"Q9BX73":0.0,"O75818":0.0,"Q86UQ0":0.0,"Q8N5C1":0.0,"Q9BZD3":0.0,"P35968":1.0,"O75376":1.0,"P16871":1.0,"P41161":0.0,"Q8NHW5":0.0,"O60260":0.5,"P42771":1.0,"O15393":0.0,"P07954":0.0,"P55317":0.0,"Q9NR22":0.0,"Q12796":0.0,"Q8WVB6":0.0,"Q6UN15":0.0,"Q969V3":0.0,"Q93074":0.0,"Q9NPI8":0.0,"P04637":1.0,"P49959":1.0,"Q92963":0.0,"Q15022":0.0,"Q96B21":0.0,"Q9UQ35":0.0,"P21359":1.0,"Q99835":0.0,"Q9H313":0.0,"Q0VD83":0.0,"Q93062":0.0,"A6NFD8":0.0,"Q04864":0.0,"P83731":0.0,"P11274":0.5,"P18074":0.0,"Q2QL34":0.0,"O15520":0.5,"Q9UND3":0.0,"O15550":1.0,"Q96GM5":0.0,"P15056":1.0,"P55198":0.0,"P0DP42":0.0,"P27986":1.0,"P19447":0.0,"P61165":0.0,"Q8TAA1":0.0,"P57738":0.0,"Q5KU26":0.0,"P16234":0.0,"A6NGE4":0.0,"Q9BR09":0.0,"Q7Z404":0.0,"Q8TC36":0.0,"P21860":1.0,"O75663":0.0,"O75956":0.0,"P35568":1.0,"O43791":1.0,"Q00765":0.0,"P11309":1.0,"Q14865":0.5,"P61244":0.5,"P28482":1.0,"O15119":1.0,"P38398":1.0,"P25054":1.0,"O95498":0.0,"P63092":0.0,"Q9H9B4":0.0,"Q5VWP2":0.0,"P40238":0.0,"Q7Z5L2":0.0,"Q14344":0.0,"O95467":0.0,"Q9NSB4":0.0,"Q16875":1.0,"O75564":0.0,"Q9BU76":0.0,"P20936":1.0,"Q8NFD5":0.5,"Q6PI26":0.0,"Q03052":0.0,"Q5T1Q4":0.0,"Q5BLP8":0.0,"Q12972":0.0,"O75530":1.0,"P10276":1.0,"Q9HC73":0.0,"P22301":1.0,"P62273":0.0,"Q9Y243":1.0,"Q9BYS8":0.0,"P35916":0.0,"Q01844":0.5,"P98182":0.0,"Q96FI4":0.5,"Q9Y2F5":0.0,"Q9UI09":0.0,"Q8TF17":0.0,"P35240":1.0,"Q6NXT2":1.0,"Q5T4T6":0.0,"Q9UJ90":0.0,"P04626":1.0,"Q76KP1":0.0,"P17024":0.0,"O60934":0.0,"Q9NZC4":0.0,"Q9P2W7":1.0,"P62805":1.0,"P45985":1.0,"P11388":1.0,"P07333":1.0,"A6NJV1":0.0,"P08620":0.0,"P40692":1.0,"P57076":0.0,"Q9Y692":0.5,"Q9UPV7":0.5,"P21912":0.0,"Q8N878":0.0,"P53567":0.0,"P10398":0.0,"P08069":1.0,"O96017":1.0,"Q9UBS8":0.0,"Q96M19":0.0,"P56470":0.5,"A0A1B0GU29":0.0,"P28715":0.0,"P30530":1.0,"P16422":0.0,"Q6ZST2":0.0,"Q76L83":0.0,"Q9Y3E0":0.0,"Q14676":1.0,"Q96A65":0.0,"Q92878":0.0,"Q06124":0.5,"P49715":0.0,"Q15907":0.5,"Q96HA4":0.0,"P10721":1.0,"Q86U02":0.0,"A6NHM9":0.0,"Q9NTJ3":0.0,"Q6UXB0":0.0,"Q96S55":0.0,"P15260":1.0,"Q7Z7E8":1.0,"Q14517":0.0,"Q8N122":0.0,"Q5HYK3":0.0,"Q75N03":0.0,"Q6MZT1":0.0,"Q96I76":0.0,"Q96DT0":0.0,"P11487":0.0,"Q6ZQN5":0.0,"Q96KQ4":0.0,"P84996":0.0,"Q9BYW2":0.0,"Q92560":0.0,"Q92896":0.0,"P29375":0.5,"O43364":0.0,"P01116":1.0,"Q8N4C6":0.0,"Q9UBI6":0.0,"Q9H7S9":0.0,"Q6ZU45":0.0,"Q96PE3":0.0,"Q9H0A6":0.0,"P43246":1.0,"P48736":1.0,"P11912":0.0,"Q6NUJ5":0.0,"Q8NHY2":0.0,"O75360":0.0,"P42338":0.0,"Q6IC83":0.0,"Q9BSY4":0.0,"Q8NI08":0.0,"Q96FH0":0.0,"P56278":0.5,"Q68CP9":0.0,"Q02080":0.5,"Q15116":0.0,"P03372":1.0,"P31749":1.0,"P25208":0.5,"P46937":0.5,"Q92574":0.0,"Q9NZM1":0.5,"P42345":1.0,"Q04721":1.0,"P11488":1.0,"O14497":0.0,"P43699":0.0,"Q9NX04":0.0,"Q9UER7":0.5,"Q92915":0.0,"Q9NUN7":0.0,"Q8TAC9":0.0,"Q9UHF1":0.0,"O60239":0.0,"Q9NX18":0.0,"Q96B97":0.5,"Q68DV7":0.0,"Q05195":0.5,"Q13951":0.5,"Q07817":1.0,"Q9H6S1":0.0,"Q9UH03":0.0,"P33076":0.0,"Q8WY22":0.0,"P56915":1.0,"Q15831":1.0,"Q13535":0.0,"P0DMU2":0.0,"P50148":0.0,"P04049":1.0,"O43521":1.0,"Q16620":1.0,"Q9H3D4":1.0,"Q9NZR2":0.0,"Q96E14":1.0,"O75204":0.0,"Q96NA8":0.0,"Q08211":1.0,"P12980":0.0,"Q15303":1.0,"Q9NW38":0.5,"P48735":0.0,"Q9BZR8":0.0,"P43080":0.0,"Q13795":0.0,"Q8N715":0.0,"Q5SVZ6":0.0,"P49711":0.0,"Q96L73":0.5,"C9JJH3":0.0,"Q7L190":0.0,"Q06587":0.0,"P36897":1.0,"A1L162":0.0,"Q9BS18":0.0,"P61586":1.0,"Q8NEB9":1.0,"O14746":1.0,"Q6ZMY6":0.0,"P31040":0.0,"Q8N726":0.0,"Q13761":0.0,"Q6ZVM7":0.0,"P09619":1.0,"P01344":1.0,"Q9P2D7":0.0,"Q04726":0.0,"Q8N488":0.5,"Q96PG8":0.0,"Q96N19":0.0,"P47813":0.5,"Q96EK6":1.0,"O43502":0.0,"Q7RTU9":0.0,"Q562R1":0.0,"Q9Y5U2":0.0},"alt_drug_score":{"O15033":0.0,"P15514":0.0,"P42772":0.45937,"Q96M42":0.0,"Q9NPP4":0.0,"P12830":0.686736,"Q96EC8":0.0,"Q15072":0.457007,"O60674":0.5898,"Q9BTE1":0.8,"Q8N8J7":0.0,"Q92569":0.667512,"P41212":0.0,"Q9BQ61":0.0,"O60565":0.0,"P40337":0.0,"Q9UJA3":0.0,"Q9H469":0.0,"O75771":0.0,"P01111":0.80427,"Q4G0A6":0.0,"Q99836":0.75,"P07949":0.0,"O43283":0.597902,"P08581":0.0,"A6NL82":0.0,"Q96S52":0.0,"P49901":0.0,"O14757":0.0,"Q6PJ61":0.0,"Q9UPY3":0.67252,"A6NJI1":0.0,"P30153":0.839664,"P33778":0.693883,"Q9UEU5":0.0,"Q8WW12":0.0,"P30281":0.0,"Q6N021":0.0,"O14686":0.68025,"Q96LM5":0.0,"O15169":0.51,"Q9UPR6":0.50735,"Q96RK0":0.0,"P43351":0.0,"Q92793":0.723216,"Q2LD37":0.0,"A6NP11":0.481104,"P29992":0.597114,"Q9Y6G9":0.614,"P25800":0.470608,"P52701":0.0,"Q5JWF2":0.766098,"O14980":0.71136,"Q13153":0.96334,"Q96I15":0.74866,"Q6B0I6":0.0,"Q9UBC3":0.67451,"P49815":0.0,"Q9NZN4":0.746088,"Q8N0V5":0.0,"P61266":0.688274,"P36507":0.77741,"P16473":0.0,"P54756":0.575498,"Q9NV72":0.452625,"P16455":0.0,"Q68CQ4":0.0,"P17302":0.515025,"Q7Z7D3":0.0,"Q13422":0.0,"Q99643":0.751783,"O95835":0.0,"P43268":0.73986,"Q9Y5Z7":0.37179,"Q96S79":0.0,"Q14765":0.50435,"Q99653":0.7363,"Q13065":0.0,"P04629":0.0,"P23921":0.0,"Q14997":0.0,"Q86YC2":0.0,"O75030":0.75392,"Q9NWM3":0.0,"Q5MJ09":0.0,"O75362":0.0,"Q96PT4":0.88032,"Q9NS28":0.0,"Q6UXB3":0.0,"Q96DX5":0.0,"P01112":0.814977,"Q00534":0.0,"Q8N6W0":0.0,"Q12824":0.0,"Q9Y4H2":0.0,"O94761":0.0,"Q8IV53":0.0,"P40123":0.567222,"Q9H6E5":0.0,"A8MT33":0.0,"Q06609":0.0,"Q6P1J9":0.0,"Q16832":0.0,"Q693B1":0.0,"P46100":0.0,"Q8N688":0.0,"Q16288":0.97,"Q3LI76":0.0,"Q8WUZ0":0.0,"Q8WZ60":0.0,"Q15910":0.0,"Q96HH9":0.0,"Q8IYT4":0.499043,"Q9BXL7":0.45305,"P23468":0.78648,"P36894":0.67166,"P05162":0.0,"Q01081":0.69368,"Q9Y6I9":0.0,"Q9GZV9":0.0,"Q8WYN3":0.0,"Q6XQN6":0.0,"Q9BV86":0.0,"Q9H6I2":0.90155,"Q96AE4":0.0,"Q8IYX0":0.448293,"Q96GG9":0.6538,"Q7L622":0.0,"Q6B0K9":0.43547,"Q9UJ94":0.0,"Q9Y462":0.0,"O00716":0.47244,"Q5JTC6":0.0,"P05413":0.75036,"Q5H9F3":0.0,"Q8N9I9":0.59082,"P0CJ73":0.0,"Q6Q0C0":0.0,"O75626":0.4369,"Q0ZGT2":0.0,"O14777":0.0,"Q4VC31":0.0,"Q9UKA2":0.0,"P09486":0.0,"O00459":0.68672,"Q9H845":0.535572,"Q6W2J9":0.0,"P17544":0.0,"Q6UWT4":0.0,"P23771":0.643632,"Q96M15":0.0,"Q9Y487":0.0,"Q8NFG4":0.77,"Q9Y2L1":0.0,"O15524":0.684606,"P06400":0.0,"Q96K19":0.0,"P16415":0.497648,"Q969S6":0.0,"P42336":0.60573,"Q96BM1":0.0,"Q9BRQ4":0.0,"Q8N2I9":0.0,"Q03164":0.0,"Q9H0U3":0.60367,"P49336":0.0,"P24385":0.0,"Q8N3U4":0.7258,"Q9UM47":0.0,"O15360":0.0,"Q8TAP6":0.0,"Q9P1Z2":0.0,"P00167":0.59433,"P10275":0.86652,"Q96CP7":0.0,"Q0P641":0.0,"P51587":0.0,"Q9NWQ9":0.0,"Q13315":0.0,"A0A1B0GVR7":0.0,"P06213":0.77696,"Q53TQ3":0.0,"P48431":0.69927,"Q6AHZ1":0.0,"Q96A73":0.0,"Q9H611":0.0,"O75144":0.0,"Q5VUJ6":0.0,"Q6PCD5":0.0,"O14965":0.732488,"P62857":0.685314,"Q93063":0.0,"Q6ZUU3":0.0,"Q9UI95":0.0,"P35221":0.6715,"Q96G23":0.0,"Q86SQ7":0.0,"P21580":0.0,"Q9NZQ7":0.0,"Q6IPT2":0.0,"Q96M02":0.0,"Q12894":0.0,"Q15274":0.54948,"P38936":0.0,"Q9H6B1":0.0,"Q96EN8":0.0,"Q9Y584":0.0,"Q09472":0.727642,"O00330":0.0,"Q15036":0.0,"P20337":0.55416,"P11362":0.771456,"Q9UMX1":0.0,"Q8IVF7":0.721682,"Q8NE09":0.0,"Q9NRY4":0.8,"P11802":0.0,"Q02750":0.761607,"Q9NR33":0.0,"Q9NT62":0.0,"Q9NYY3":0.0,"Q8N6G1":0.0,"O14717":0.0,"O15315":0.0,"P56748":0.5127,"P19544":0.0,"P02549":0.0,"Q9BXH1":0.0,"Q9UHN6":0.0,"Q14790":0.0,"Q9Y6F7":0.8964,"Q12879":0.731935,"P98170":0.47912,"Q9HC58":0.0,"O43680":0.0,"P51854":0.581724,"P31751":0.879088,"Q9NYI0":0.421866,"Q00987":0.0,"Q13233":0.0,"P35222":0.65571,"O60880":0.0,"Q99801":0.0,"O95750":0.0,"Q9Y3C7":0.60732,"O00505":0.44993,"Q69YH5":0.0,"E9PJI5":0.0,"Q9UBC5":0.605,"Q5ZPR3":0.0,"P46527":0.0,"Q9NRM7":0.0,"Q07820":0.8577,"P08476":0.0,"Q6ZMI0":0.0,"P36383":0.4695,"P60709":0.758336,"O43474":0.59112,"O75747":0.0,"Q9P0N5":0.0,"P04198":0.0,"Q7Z6J2":0.0,"P14210":0.730191,"P22681":0.68685,"Q6UXF7":0.0,"Q8N9W5":0.0,"Q9NX65":0.4788,"Q969T7":0.55447,"A1A4V9":0.0,"P09874":0.736351,"P00519":0.861822,"P41182":0.0,"Q13009":0.806716,"Q9UM73":0.0,"Q4V348":0.45717,"Q96PE1":0.0,"Q6P1Q0":0.0,"P84022":0.6534,"A1KXE4":0.0,"P35249":0.516978,"Q00597":0.0,"Q6R327":0.0,"Q9UDT6":0.0,"Q15173":0.617215,"Q9UBS0":0.530874,"Q13042":0.0,"Q02548":0.0,"Q9NQI0":0.52355,"Q9BX73":0.0,"O75818":0.0,"Q86UQ0":0.5115,"Q8N5C1":0.0,"Q9BZD3":0.0,"P35968":0.0,"O75376":0.5676,"P16871":0.0,"P41161":0.692856,"Q8NHW5":0.5811,"O60260":0.69042,"P42771":0.443253,"O15393":0.421245,"P07954":0.0,"P55317":0.54784,"Q9NR22":0.60489,"Q12796":0.0,"Q8WVB6":0.0,"Q6UN15":0.0,"Q969V3":0.0,"Q93074":0.0,"Q9NPI8":0.0,"P04637":0.6,"P49959":0.0,"Q92963":0.563794,"Q15022":0.0,"Q96B21":0.0,"Q9UQ35":0.0,"P21359":0.75768,"Q99835":0.8036,"Q9H313":0.0,"Q0VD83":0.0,"Q93062":0.89931,"A6NFD8":0.0,"Q04864":0.529875,"P83731":0.8,"P11274":0.0,"P18074":0.0,"Q2QL34":0.0,"O15520":0.0,"Q9UND3":0.0,"O15550":0.6818,"Q96GM5":0.0,"P15056":0.7988,"P55198":0.53694,"P0DP42":0.0,"P27986":0.603712,"P19447":0.0,"P61165":0.0,"Q8TAA1":0.0,"P57738":0.0,"Q5KU26":0.0,"P16234":0.0,"A6NGE4":0.0,"Q9BR09":0.0,"Q7Z404":0.0,"Q8TC36":0.39772,"P21860":0.8973,"O75663":0.526625,"O75956":0.59644,"P35568":0.0,"O43791":0.0,"Q00765":0.0,"P11309":0.0,"Q14865":0.0,"P61244":0.0,"P28482":0.733784,"O15119":0.0,"P38398":0.0,"P25054":0.0,"O95498":0.58164,"P63092":0.809094,"Q9H9B4":0.0,"Q5VWP2":0.0,"P40238":0.0,"Q7Z5L2":0.0,"Q14344":0.471158,"O95467":0.0,"Q9NSB4":0.4629,"Q16875":0.687675,"O75564":0.0,"Q9BU76":0.0,"P20936":0.0,"Q8NFD5":0.0,"Q6PI26":0.0,"Q03052":0.655368,"Q5T1Q4":0.0,"Q5BLP8":0.0,"Q12972":0.0,"O75530":0.71,"P10276":0.904932,"Q9HC73":0.0,"P22301":0.72808,"P62273":0.688061,"Q9Y243":0.589764,"Q9BYS8":0.0,"P35916":0.0,"Q01844":0.44668,"P98182":0.433568,"Q96FI4":0.0,"Q9Y2F5":0.0,"Q9UI09":0.793563,"Q8TF17":0.0,"P35240":0.56829,"Q6NXT2":0.681696,"Q5T4T6":0.0,"Q9UJ90":0.0,"P04626":0.767465,"Q76KP1":0.0,"P17024":0.509712,"O60934":0.0,"Q9NZC4":0.57218,"Q9P2W7":0.0,"P62805":0.662496,"P45985":0.0,"P11388":0.80344,"P07333":0.0,"A6NJV1":0.0,"P08620":0.0,"P40692":0.0,"P57076":0.0,"Q9Y692":0.0,"Q9UPV7":0.0,"P21912":0.812536,"Q8N878":0.0,"P53567":0.0,"P10398":0.803314,"P08069":0.744795,"O96017":0.0,"Q9UBS8":0.0,"Q96M19":0.0,"P56470":0.0,"A0A1B0GU29":0.0,"P28715":0.0,"P30530":0.0,"P16422":0.0,"Q6ZST2":0.0,"Q76L83":0.4316,"Q9Y3E0":0.0,"Q14676":0.0,"Q96A65":0.0,"Q92878":0.68913,"Q06124":0.56658,"P49715":0.70152,"Q15907":0.76944,"Q96HA4":0.0,"P10721":0.0,"Q86U02":0.0,"A6NHM9":0.0,"Q9NTJ3":0.461856,"Q6UXB0":0.0,"Q96S55":0.0,"P15260":0.0,"Q7Z7E8":0.53922,"Q14517":0.0,"Q8N122":0.0,"Q5HYK3":0.44311,"Q75N03":0.66,"Q6MZT1":0.0,"Q96I76":0.0,"Q96DT0":0.38208,"P11487":0.395776,"Q6ZQN5":0.443548,"Q96KQ4":0.529836,"P84996":0.0,"Q9BYW2":0.0,"Q92560":0.457096,"Q92896":0.0,"P29375":0.0,"O43364":0.490624,"P01116":0.802288,"Q8N4C6":0.0,"Q9UBI6":0.697017,"Q9H7S9":0.0,"Q6ZU45":0.0,"Q96PE3":0.0,"Q9H0A6":0.0,"P43246":0.0,"P48736":0.51622,"P11912":0.0,"Q6NUJ5":0.0,"Q8NHY2":0.0,"O75360":0.55356,"P42338":0.652802,"Q6IC83":0.0,"Q9BSY4":0.0,"Q8NI08":0.4566,"Q96FH0":0.0,"P56278":0.0,"Q68CP9":0.0,"Q02080":0.631168,"Q15116":0.67,"P03372":0.811226,"P31749":0.78624,"P25208":0.66576,"P46937":0.98,"Q92574":0.0,"Q9NZM1":0.0,"P42345":0.8415,"Q04721":0.0,"P11488":0.81345,"O14497":0.0,"P43699":0.453,"Q9NX04":0.0,"Q9UER7":0.0,"Q92915":0.554898,"Q9NUN7":0.0,"Q8TAC9":0.0,"Q9UHF1":0.0,"O60239":0.0,"Q9NX18":0.0,"Q96B97":0.0,"Q68DV7":0.0,"Q05195":0.0,"Q13951":0.0,"Q07817":0.662228,"Q9H6S1":0.0,"Q9UH03":0.0,"P33076":0.0,"Q8WY22":0.0,"P56915":0.4582,"Q15831":0.0,"Q13535":0.0,"P0DMU2":0.0,"P50148":0.523032,"P04049":0.0,"O43521":0.0,"Q16620":0.0,"Q9H3D4":0.64414,"Q9NZR2":0.4131,"Q96E14":0.0,"O75204":0.0,"Q96NA8":0.0,"Q08211":0.0,"P12980":0.8976,"Q15303":0.0,"Q9NW38":0.0,"P48735":0.56316,"Q9BZR8":0.0,"P43080":0.63216,"Q13795":0.43776,"Q8N715":0.0,"Q5SVZ6":0.0,"P49711":0.0,"Q96L73":0.8688,"C9JJH3":0.0,"Q7L190":0.0,"Q06587":0.56372,"P36897":0.0,"A1L162":0.0,"Q9BS18":0.0,"P61586":0.753402,"Q8NEB9":0.0,"O14746":0.0,"Q6ZMY6":0.0,"P31040":0.855346,"Q8N726":0.0,"Q13761":0.600275,"Q6ZVM7":0.5382,"P09619":0.0,"P01344":0.0,"Q9P2D7":0.531888,"Q04726":0.772983,"Q8N488":0.0,"Q96PG8":0.0,"Q96N19":0.0,"P47813":0.0,"Q96EK6":0.0,"O43502":0.0,"Q7RTU9":0.0,"Q562R1":0.728324,"Q9Y5U2":0.0},"bindingDB_potent":{"O15033":0.0,"P15514":0.0,"P42772":0.0,"Q96M42":0.0,"Q9NPP4":0.0,"P12830":0.0,"Q96EC8":0.0,"Q15072":0.0,"O60674":1.0,"Q9BTE1":0.0,"Q8N8J7":0.0,"Q92569":0.0,"P41212":0.0,"Q9BQ61":0.0,"O60565":0.0,"P40337":0.0,"Q9UJA3":0.0,"Q9H469":0.0,"O75771":0.0,"P01111":0.0,"Q4G0A6":0.0,"Q99836":0.0,"P07949":1.0,"O43283":0.0,"P08581":0.8107700986,"A6NL82":0.0,"Q96S52":0.0,"P49901":0.0,"O14757":0.6797599136,"Q6PJ61":0.0,"Q9UPY3":0.0,"A6NJI1":0.0,"P30153":0.0,"P33778":0.0,"Q9UEU5":0.0,"Q8WW12":0.0,"P30281":0.0,"Q6N021":0.0,"O14686":0.0,"Q96LM5":0.0,"O15169":0.0,"Q9UPR6":0.0,"Q96RK0":0.0,"P43351":0.0,"Q92793":0.6824481893,"Q2LD37":0.0,"A6NP11":0.0,"P29992":0.0,"Q9Y6G9":0.0,"P25800":0.0,"P52701":0.0,"Q5JWF2":0.0,"O14980":0.0,"Q13153":0.0,"Q96I15":0.0,"Q6B0I6":0.0,"Q9UBC3":0.0,"P49815":0.0,"Q9NZN4":0.0,"Q8N0V5":0.0,"P61266":0.0,"P36507":0.0,"P16473":0.1373265361,"P54756":0.0866433976,"Q9NV72":0.0,"P16455":0.0,"Q68CQ4":0.0,"P17302":0.0,"Q7Z7D3":0.0,"Q13422":0.0,"Q99643":0.0,"O95835":0.0,"P43268":0.0,"Q9Y5Z7":0.0,"Q96S79":0.0,"Q14765":0.0,"Q99653":0.0,"Q13065":0.0,"P04629":0.8875033958,"P23921":0.0,"Q14997":0.0,"Q86YC2":0.0,"O75030":0.0,"Q9NWM3":0.0,"Q5MJ09":0.0,"O75362":0.0,"Q96PT4":0.0,"Q9NS28":0.0,"Q6UXB3":0.0,"Q96DX5":0.0,"P01112":0.0,"Q00534":0.6797599136,"Q8N6W0":0.0,"Q12824":0.0,"Q9Y4H2":0.0,"O94761":0.0,"Q8IV53":0.0,"P40123":0.0,"Q9H6E5":0.0,"A8MT33":0.0,"Q06609":0.0,"Q6P1J9":0.0,"Q16832":0.4332169878,"Q693B1":0.0,"P46100":0.0,"Q8N688":0.0,"Q16288":0.2599301927,"Q3LI76":0.0,"Q8WUZ0":0.0,"Q8WZ60":0.0,"Q15910":0.7483065007,"Q96HH9":0.0,"Q8IYT4":0.0,"Q9BXL7":0.0,"P23468":0.0,"P36894":0.2746530722,"P05162":0.0,"Q01081":0.0,"Q9Y6I9":0.0,"Q9GZV9":0.0,"Q8WYN3":0.0,"Q6XQN6":0.0,"Q9BV86":0.0,"Q9H6I2":0.0,"Q96AE4":0.0,"Q8IYX0":0.0,"Q96GG9":0.0,"Q7L622":0.0,"Q6B0K9":0.0,"Q9UJ94":0.0,"Q9Y462":0.0,"O00716":0.0,"Q5JTC6":0.0,"P05413":0.0,"Q5H9F3":0.0,"Q8N9I9":0.0,"P0CJ73":0.0,"Q6Q0C0":0.0,"O75626":0.0,"Q0ZGT2":0.0,"O14777":0.0,"Q4VC31":0.0,"Q9UKA2":0.0,"P09486":0.0,"O00459":0.2239699337,"Q9H845":0.0,"Q6W2J9":0.0,"P17544":0.0,"Q6UWT4":0.0,"P23771":0.0,"Q96M15":0.0,"Q9Y487":0.0,"Q8NFG4":0.0,"Q9Y2L1":0.0,"O15524":0.0,"P06400":0.0,"Q96K19":0.0,"P16415":0.0,"Q969S6":0.0,"P42336":0.9057068834,"Q96BM1":0.0,"Q9BRQ4":0.0,"Q8N2I9":0.0,"Q03164":0.0,"Q9H0U3":0.0,"P49336":0.0,"P24385":0.0,"Q8N3U4":0.0,"Q9UM47":0.4479398673,"O15360":0.0,"Q8TAP6":0.0,"Q9P1Z2":0.0,"P00167":0.0,"P10275":0.6701615207,"Q96CP7":0.0,"Q0P641":0.0,"P51587":0.0,"Q9NWQ9":0.0,"Q13315":0.5345832649,"A0A1B0GVR7":0.0,"P06213":0.4672087023,"Q53TQ3":0.0,"P48431":0.0,"Q6AHZ1":0.0,"Q96A73":0.0,"Q9H611":0.0,"O75144":0.0,"Q5VUJ6":0.0,"Q6PCD5":0.0,"O14965":0.8265051294,"P62857":0.0,"Q93063":0.0,"Q6ZUU3":0.0,"Q9UI95":0.0,"P35221":0.0,"Q96G23":0.0,"Q86SQ7":0.0,"P21580":0.0,"Q9NZQ7":0.0,"Q6IPT2":0.0,"Q96M02":0.0,"Q12894":0.0,"Q15274":0.0,"P38936":0.0,"Q9H6B1":0.0,"Q96EN8":0.0,"Q9Y584":0.0,"Q09472":0.0,"O00330":0.0,"Q15036":0.0,"P20337":0.0,"P11362":0.8441797398,"Q9UMX1":0.0,"Q8IVF7":0.0,"Q8NE09":0.0,"Q9NRY4":0.2746530722,"P11802":0.7898710142,"Q02750":0.45469827,"Q9NR33":0.0,"Q9NT62":0.0,"Q9NYY3":0.2239699337,"Q8N6G1":0.0,"O14717":0.0,"O15315":0.0,"P56748":0.0,"P19544":0.0,"P02549":0.0,"Q9BXH1":0.0,"Q9UHN6":0.0,"Q14790":0.2011797391,"Q9Y6F7":0.0,"Q12879":0.0,"P98170":0.5508399059,"Q9HC58":0.0,"O43680":0.0,"P51854":0.0,"P31751":0.707435277,"Q9NYI0":0.0,"Q00987":0.0,"Q13233":0.0,"P35222":0.0,"O60880":0.0,"Q99801":0.0,"O95750":0.0,"Q9Y3C7":0.0,"O00505":0.0,"Q69YH5":0.0,"E9PJI5":0.0,"Q9UBC5":0.0,"Q5ZPR3":0.0,"P46527":0.0,"Q9NRM7":0.0,"Q07820":0.0,"P08476":0.0,"Q6ZMI0":0.0,"P36383":0.0,"P60709":0.0,"O43474":0.0,"O75747":0.0,"Q9P0N5":0.0,"P04198":0.0,"Q7Z6J2":0.0,"P14210":0.0,"P22681":0.0,"Q6UXF7":0.0,"Q8N9W5":0.0,"Q9NX65":0.0,"Q969T7":0.0,"A1A4V9":0.0,"P09874":0.8715757814,"P00519":0.808073538,"P41182":0.0,"Q13009":0.0,"Q9UM73":0.7666747554,"Q4V348":0.0,"Q96PE1":0.0,"Q6P1Q0":0.0,"P84022":0.0866433976,"A1KXE4":0.0,"P35249":0.0,"Q00597":0.0,"Q6R327":0.0,"Q9UDT6":0.0,"Q15173":0.0,"Q9UBS0":0.0,"Q13042":0.0,"Q02548":0.0,"Q9NQI0":0.0,"Q9BX73":0.0,"O75818":0.0,"Q86UQ0":0.0,"Q8N5C1":0.0,"Q9BZD3":0.0,"P35968":0.9297979413,"O75376":0.0,"P16871":0.0,"P41161":0.0,"Q8NHW5":0.0,"O60260":0.0,"P42771":0.0,"O15393":0.0,"P07954":0.0,"P55317":0.0,"Q9NR22":0.0866433976,"Q12796":0.0,"Q8WVB6":0.0,"Q6UN15":0.0,"Q969V3":0.0,"Q93074":0.0,"Q9NPI8":0.0,"P04637":0.0,"P49959":0.0,"Q92963":0.0,"Q15022":0.0,"Q96B21":0.0,"Q9UQ35":0.0,"P21359":0.0,"Q99835":0.5768900646,"Q9H313":0.0,"Q0VD83":0.0,"Q93062":0.0,"A6NFD8":0.0,"Q04864":0.0,"P83731":0.0,"P11274":0.0,"P18074":0.0,"Q2QL34":0.0,"O15520":0.0,"Q9UND3":0.0,"O15550":0.0,"Q96GM5":0.0,"P15056":0.8135961421,"P55198":0.0,"P0DP42":0.0,"P27986":0.6622896708,"P19447":0.0,"P61165":0.0,"Q8TAA1":0.0,"P57738":0.0,"Q5KU26":0.0,"P16234":0.4407950656,"A6NGE4":0.0,"Q9BR09":0.0,"Q7Z404":0.0,"Q8TC36":0.0,"P21860":0.0,"O75663":0.0,"O75956":0.0,"P35568":0.0,"O43791":0.0,"Q00765":0.0,"P11309":0.9919036925,"Q14865":0.0,"P61244":0.0,"P28482":0.9783552623,"O15119":0.0,"P38398":0.0,"P25054":0.4864775373,"O95498":0.0,"P63092":0.0,"Q9H9B4":0.0,"Q5VWP2":0.0,"P40238":0.0,"Q7Z5L2":0.0,"Q14344":0.0,"O95467":0.0,"Q9NSB4":0.0,"Q16875":0.0866433976,"O75564":0.0,"Q9BU76":0.0,"P20936":0.0,"Q8NFD5":0.0,"Q6PI26":0.0,"Q03052":0.0,"Q5T1Q4":0.0,"Q5BLP8":0.0,"Q12972":0.0,"O75530":0.2746530722,"P10276":0.0,"Q9HC73":0.0,"P22301":0.1373265361,"P62273":0.0,"Q9Y243":0.3298821662,"Q9BYS8":0.0,"P35916":0.6025351957,"Q01844":0.0,"P98182":0.0,"Q96FI4":0.0,"Q9Y2F5":0.0,"Q9UI09":0.0,"Q8TF17":0.0,"P35240":0.0,"Q6NXT2":0.0,"Q5T4T6":0.0,"Q9UJ90":0.0,"P04626":0.6979370386,"Q76KP1":0.0,"P17024":0.0,"O60934":0.0,"Q9NZC4":0.0,"Q9P2W7":0.0,"P62805":0.0,"P45985":0.0,"P11388":0.0,"P07333":0.7112949318,"A6NJV1":0.0,"P08620":0.0,"P40692":0.0,"P57076":0.0,"Q9Y692":0.0,"Q9UPV7":0.0,"P21912":0.0,"Q8N878":0.0,"P53567":0.0,"P10398":0.0,"P08069":0.7814879854,"O96017":0.0,"Q9UBS8":0.0,"Q96M19":0.0,"P56470":0.0,"A0A1B0GU29":0.0,"P28715":0.0,"P30530":0.773276078,"P16422":0.0,"Q6ZST2":0.0,"Q76L83":0.0,"Q9Y3E0":0.0,"Q14676":0.2011797391,"Q96A65":0.0,"Q92878":0.0,"Q06124":0.2599301927,"P49715":0.0,"Q15907":0.0,"Q96HA4":0.0,"P10721":0.6979370386,"Q86U02":0.0,"A6NHM9":0.0,"Q9NTJ3":0.0,"Q6UXB0":0.0,"Q96S55":0.0,"P15260":0.0866433976,"Q7Z7E8":0.0,"Q14517":0.0,"Q8N122":0.0,"Q5HYK3":0.0,"Q75N03":0.0,"Q6MZT1":0.0,"Q96I76":0.0,"Q96DT0":0.0,"P11487":0.0,"Q6ZQN5":0.0,"Q96KQ4":0.0,"P84996":0.0,"Q9BYW2":0.0,"Q92560":0.0,"Q92896":0.0,"P29375":0.7162624729,"O43364":0.0,"P01116":0.0,"Q8N4C6":0.0,"Q9UBI6":0.0,"Q9H7S9":0.0,"Q6ZU45":0.0,"Q96PE3":0.0,"Q9H0A6":0.0,"P43246":0.0,"P48736":0.7108719195,"P11912":0.0,"Q6NUJ5":0.0,"Q8NHY2":0.0,"O75360":0.0,"P42338":0.7069989764,"Q6IC83":0.0,"Q9BSY4":0.0,"Q8NI08":0.0,"Q96FH0":0.0,"P56278":0.0,"Q68CP9":0.0,"Q02080":0.0,"Q15116":0.0,"P03372":0.8502993454,"P31749":0.868371999,"P25208":0.0,"P46937":0.0,"Q92574":0.0,"Q9NZM1":0.0,"P42345":0.9297979413,"Q04721":0.0,"P11488":0.0,"O14497":0.0,"P43699":0.0,"Q9NX04":0.0,"Q9UER7":0.0,"Q92915":0.0,"Q9NUN7":0.0,"Q8TAC9":0.0,"Q9UHF1":0.0,"O60239":0.0,"Q9NX18":0.0,"Q96B97":0.0,"Q68DV7":0.0,"Q05195":0.0,"Q13951":0.0,"Q07817":0.717474114,"Q9H6S1":0.0,"Q9UH03":0.0,"P33076":0.0,"Q8WY22":0.0,"P56915":0.0,"Q15831":0.0866433976,"Q13535":0.7357630039,"P0DMU2":0.0,"P50148":0.0,"P04049":0.0,"O43521":0.0,"Q16620":0.6463104994,"Q9H3D4":0.0,"Q9NZR2":0.0,"Q96E14":0.0,"O75204":0.0,"Q96NA8":0.0,"Q08211":0.0,"P12980":0.0,"Q15303":0.4023594781,"Q9NW38":0.0,"P48735":0.3106133312,"Q9BZR8":0.0,"P43080":0.0,"Q13795":0.0,"Q8N715":0.0,"Q5SVZ6":0.0,"P49711":0.0,"Q96L73":0.0,"C9JJH3":0.0,"Q7L190":0.0,"Q06587":0.0,"P36897":0.0,"A1L162":0.0,"Q9BS18":0.0,"P61586":0.0,"Q8NEB9":0.7020963872,"O14746":0.0,"Q6ZMY6":0.0,"P31040":0.0,"Q8N726":0.0,"Q13761":0.0,"Q6ZVM7":0.0,"P09619":0.7669456114,"P01344":0.0,"Q9P2D7":0.0,"Q04726":0.0,"Q8N488":0.0,"Q96PG8":0.0,"Q96N19":0.0,"P47813":0.0,"Q96EK6":0.0,"O43502":0.0,"Q7RTU9":0.0,"Q562R1":0.0,"Q9Y5U2":0.0},"chembl_potent":{"O15033":0.0,"P15514":0.0,"P42772":0.0,"Q96M42":0.0,"Q9NPP4":0.0,"P12830":0.0,"Q96EC8":0.0,"Q15072":0.0,"O60674":0.935475836,"Q9BTE1":0.0,"Q8N8J7":0.0,"Q92569":0.0,"P41212":0.0,"Q9BQ61":0.0,"O60565":0.0,"P40337":0.0,"Q9UJA3":0.0,"Q9H469":0.0,"O75771":0.0,"P01111":0.0,"Q4G0A6":0.0,"Q99836":0.0,"P07949":0.6238040733,"O43283":0.0,"P08581":0.8522288214,"A6NL82":0.0,"Q96S52":0.0,"P49901":0.0,"O14757":0.802499366,"Q6PJ61":0.0,"Q9UPY3":0.0,"A6NJI1":0.0,"P30153":0.0,"P33778":0.0,"Q9UEU5":0.0,"Q8WW12":0.0,"P30281":0.0,"Q6N021":0.0,"O14686":0.0,"Q96LM5":0.0,"O15169":0.0,"Q9UPR6":0.0,"Q96RK0":0.0,"P43351":0.0,"Q92793":0.3805653047,"Q2LD37":0.0,"A6NP11":0.0,"P29992":0.0,"Q9Y6G9":0.0,"P25800":0.0,"P52701":0.0,"Q5JWF2":0.0,"O14980":0.0866433976,"Q13153":0.5009166482,"Q96I15":0.0,"Q6B0I6":0.0,"Q9UBC3":0.0,"P49815":0.0,"Q9NZN4":0.0,"Q8N0V5":0.0,"P61266":0.0,"P36507":0.2011797391,"P16473":0.4864775373,"P54756":0.1732867951,"Q9NV72":0.0,"P16455":0.1732867951,"Q68CQ4":0.0,"P17302":0.0,"Q7Z7D3":0.0,"Q13422":0.0,"Q99643":0.0,"O95835":0.0,"P43268":0.0,"Q9Y5Z7":0.0,"Q96S79":0.0,"Q14765":0.0,"Q99653":0.0,"Q13065":0.0,"P04629":0.8020915353,"P23921":0.0,"Q14997":0.0,"Q86YC2":0.0,"O75030":0.0,"Q9NWM3":0.0,"Q5MJ09":0.0,"O75362":0.0,"Q96PT4":0.0,"Q9NS28":0.0,"Q6UXB3":0.0,"Q96DX5":0.0,"P01112":0.0,"Q00534":0.5582385148,"Q8N6W0":0.0,"Q12824":0.0,"Q9Y4H2":0.0,"O94761":0.0,"Q8IV53":0.0,"P40123":0.0,"Q9H6E5":0.0,"A8MT33":0.0,"Q06609":0.0,"Q6P1J9":0.0,"Q16832":0.3972567288,"Q693B1":0.0,"P46100":0.0,"Q8N688":0.0,"Q16288":0.4641965083,"Q3LI76":0.0,"Q8WUZ0":0.0,"Q8WZ60":0.0,"Q15910":0.6168092416,"Q96HH9":0.0,"Q8IYT4":0.0,"Q9BXL7":0.0,"P23468":0.0,"P36894":0.1373265361,"P05162":0.0,"Q01081":0.0,"Q9Y6I9":0.0,"Q9GZV9":0.0,"Q8WYN3":0.0,"Q6XQN6":0.0,"Q9BV86":0.0,"Q9H6I2":0.0,"Q96AE4":0.0,"Q8IYX0":0.0,"Q96GG9":0.0,"Q7L622":0.0,"Q6B0K9":0.0,"Q9UJ94":0.0,"Q9Y462":0.0,"O00716":0.0,"Q5JTC6":0.0,"P05413":0.1732867951,"Q5H9F3":0.0,"Q8N9I9":0.0,"P0CJ73":0.0,"Q6Q0C0":0.0,"O75626":0.0,"Q0ZGT2":0.0,"O14777":0.0,"Q4VC31":0.0,"Q9UKA2":0.0,"P09486":0.0,"O00459":0.0,"Q9H845":0.0,"Q6W2J9":0.0,"P17544":0.0,"Q6UWT4":0.0,"P23771":0.0,"Q96M15":0.0,"Q9Y487":0.0,"Q8NFG4":0.0,"Q9Y2L1":0.0,"O15524":0.0,"P06400":0.0,"Q96K19":0.0,"P16415":0.0,"Q969S6":0.0,"P42336":0.8570577481,"Q96BM1":0.0,"Q9BRQ4":0.0,"Q8N2I9":0.0,"Q03164":0.1732867951,"Q9H0U3":0.0,"P49336":0.5793411235,"P24385":0.0,"Q8N3U4":0.0,"Q9UM47":0.4758328112,"O15360":0.0,"Q8TAP6":0.0,"Q9P1Z2":0.0,"P00167":0.0,"P10275":0.7594182539,"Q96CP7":0.0,"Q0P641":0.0,"P51587":0.0,"Q9NWQ9":0.0,"Q13315":0.5345832649,"A0A1B0GVR7":0.0,"P06213":0.4839001264,"Q53TQ3":0.0,"P48431":0.0,"Q6AHZ1":0.0,"Q96A73":0.0,"Q9H611":0.0,"O75144":0.0,"Q5VUJ6":0.0,"Q6PCD5":0.0,"O14965":0.8246432127,"P62857":0.0,"Q93063":0.0,"Q6ZUU3":0.0,"Q9UI95":0.0,"P35221":0.0,"Q96G23":0.0,"Q86SQ7":0.0,"P21580":0.0,"Q9NZQ7":0.2599301927,"Q6IPT2":0.0,"Q96M02":0.0,"Q12894":0.0,"Q15274":0.0,"P38936":0.0,"Q9H6B1":0.0,"Q96EN8":0.0,"Q9Y584":0.0,"Q09472":0.1373265361,"O00330":0.0,"Q15036":0.0,"P20337":0.0,"P11362":0.8320908155,"Q9UMX1":0.0,"Q8IVF7":0.0,"Q8NE09":0.0,"Q9NRY4":0.0,"P11802":0.7154481377,"Q02750":0.5984364678,"Q9NR33":0.0,"Q9NT62":0.0,"Q9NYY3":0.2878231366,"Q8N6G1":0.0,"O14717":0.0,"O15315":0.0,"P56748":0.0,"P19544":0.0,"P02549":0.0,"Q9BXH1":0.0,"Q9UHN6":0.0,"Q14790":0.5538520999,"Q9Y6F7":0.0,"Q12879":0.0,"P98170":0.6271599796,"Q9HC58":0.0,"O43680":0.0,"P51854":0.0,"P31751":0.6374833035,"Q9NYI0":0.0,"Q00987":0.8722767178,"Q13233":0.0,"P35222":0.0,"O60880":0.0,"Q99801":0.0,"O95750":0.0,"Q9Y3C7":0.0,"O00505":0.0,"Q69YH5":0.0,"E9PJI5":0.0,"Q9UBC5":0.0,"Q5ZPR3":0.0,"P46527":0.0,"Q9NRM7":0.0,"Q07820":0.4914782041,"P08476":0.0,"Q6ZMI0":0.0,"P36383":0.0,"P60709":0.0,"O43474":0.0,"O75747":0.0,"Q9P0N5":0.0,"P04198":0.0,"Q7Z6J2":0.0,"P14210":0.0,"P22681":0.0,"Q6UXF7":0.0,"Q8N9W5":0.0,"Q9NX65":0.0,"Q969T7":0.0,"A1A4V9":0.0,"P09874":0.8349498982,"P00519":0.8498819828,"P41182":0.0,"Q13009":0.0,"Q9UM73":0.7970908685,"Q4V348":0.0,"Q96PE1":0.0,"Q6P1Q0":0.0,"P84022":0.0,"A1KXE4":0.0,"P35249":0.0,"Q00597":0.0,"Q6R327":0.0,"Q9UDT6":0.0,"Q15173":0.0,"Q9UBS0":0.0,"Q13042":0.0,"Q02548":0.0,"Q9NQI0":0.0,"Q9BX73":0.0,"O75818":0.0,"Q86UQ0":0.0,"Q8N5C1":0.0,"Q9BZD3":0.0,"P35968":0.9041819273,"O75376":0.0,"P16871":0.0,"P41161":0.0,"Q8NHW5":0.0,"O60260":0.0,"P42771":0.0,"O15393":0.0,"P07954":0.0,"P55317":0.0,"Q9NR22":0.2432387686,"Q12796":0.0,"Q8WVB6":0.0,"Q6UN15":0.0,"Q969V3":0.0,"Q93074":0.0,"Q9NPI8":0.0,"P04637":0.8456298721,"P49959":0.0,"Q92963":0.0,"Q15022":0.0,"Q96B21":0.0,"Q9UQ35":0.0,"P21359":0.0,"Q99835":0.5198603854,"Q9H313":0.0,"Q0VD83":0.0,"Q93062":0.0,"A6NFD8":0.0,"Q04864":0.0,"P83731":0.0,"P11274":0.0,"P18074":0.0,"Q2QL34":0.0,"O15520":0.0,"Q9UND3":0.0,"O15550":0.0,"Q96GM5":0.0,"P15056":0.8811568552,"P55198":0.0,"P0DP42":0.0,"P27986":0.0,"P19447":0.0,"P61165":0.0,"Q8TAA1":0.0,"P57738":0.0,"Q5KU26":0.0,"P16234":0.5952717418,"A6NGE4":0.0,"Q9BR09":0.0,"Q7Z404":0.0,"Q8TC36":0.0,"P21860":0.1373265361,"O75663":0.0,"O75956":0.0,"P35568":0.0,"O43791":0.0,"Q00765":0.0,"P11309":0.9607702879,"Q14865":0.0,"P61244":0.0,"P28482":0.9403000289,"O15119":0.0,"P38398":0.0,"P25054":0.0,"O95498":0.0,"P63092":0.0,"Q9H9B4":0.0,"Q5VWP2":0.0,"P40238":0.2011797391,"Q7Z5L2":0.0,"Q14344":0.0,"O95467":0.0,"Q9NSB4":0.0,"Q16875":0.1373265361,"O75564":0.0,"Q9BU76":0.0,"P20936":0.0,"Q8NFD5":0.0,"Q6PI26":0.0,"Q03052":0.0,"Q5T1Q4":0.0,"Q5BLP8":0.0,"Q12972":0.0,"O75530":0.4023594781,"P10276":0.4251496727,"Q9HC73":0.0,"P22301":0.0,"P62273":0.0,"Q9Y243":0.513859233,"Q9BYS8":0.0,"P35916":0.6140818607,"Q01844":0.0,"P98182":0.0,"Q96FI4":0.0,"Q9Y2F5":0.0,"Q9UI09":0.0,"Q8TF17":0.0,"P35240":0.0,"Q6NXT2":0.0,"Q5T4T6":0.0,"Q9UJ90":0.0,"P04626":0.6511857691,"Q76KP1":0.0,"P17024":0.0,"O60934":0.0,"Q9NZC4":0.0,"Q9P2W7":0.0,"P62805":0.0,"P45985":0.0,"P11388":0.0,"P07333":0.7591305668,"A6NJV1":0.0,"P08620":0.0,"P40692":0.0,"P57076":0.0,"Q9Y692":0.0,"Q9UPV7":0.0,"P21912":0.0866433976,"Q8N878":0.0,"P53567":0.0,"P10398":0.0866433976,"P08069":0.802499366,"O96017":0.4939054648,"Q9UBS8":0.0,"Q96M19":0.0,"P56470":0.0,"A0A1B0GU29":0.0,"P28715":0.4119796083,"P30530":0.5117930703,"P16422":0.0,"Q6ZST2":0.0,"Q76L83":0.0,"Q9Y3E0":0.0,"Q14676":0.0,"Q96A65":0.0,"Q92878":0.0,"Q06124":0.0,"P49715":0.0,"Q15907":0.0,"Q96HA4":0.0,"P10721":0.6974662282,"Q86U02":0.0,"A6NHM9":0.0,"Q9NTJ3":0.0,"Q6UXB0":0.0,"Q96S55":0.0,"P15260":0.0,"Q7Z7E8":0.0,"Q14517":0.0,"Q8N122":0.0,"Q5HYK3":0.0,"Q75N03":0.0,"Q6MZT1":0.0,"Q96I76":0.0,"Q96DT0":0.0,"P11487":0.0,"Q6ZQN5":0.0,"Q96KQ4":0.0,"P84996":0.0,"Q9BYW2":0.0,"Q92560":0.0,"Q92896":0.0,"P29375":0.0,"O43364":0.0,"P01116":0.0,"Q8N4C6":0.0,"Q9UBI6":0.0,"Q9H7S9":0.0,"Q6ZU45":0.0,"Q96PE3":0.0,"Q9H0A6":0.0,"P43246":0.0,"P48736":0.6484232257,"P11912":0.0,"Q6NUJ5":0.0,"Q8NHY2":0.0,"O75360":0.0,"P42338":0.7297163059,"Q6IC83":0.0,"Q9BSY4":0.0,"Q8NI08":0.0,"Q96FH0":0.0,"P56278":0.0,"Q68CP9":0.0,"Q02080":0.0,"Q15116":0.0,"P03372":0.7977270022,"P31749":0.8206581213,"P25208":0.0,"P46937":0.0,"Q92574":0.0,"Q9NZM1":0.0,"P42345":0.8929522003,"Q04721":0.0,"P11488":0.0,"O14497":0.0,"P43699":0.0,"Q9NX04":0.0,"Q9UER7":0.0,"Q92915":0.0,"Q9NUN7":0.0,"Q8TAC9":0.0,"Q9UHF1":0.0,"O60239":0.0,"Q9NX18":0.0,"Q96B97":0.0,"Q68DV7":0.0,"Q05195":0.0,"Q13951":0.0,"Q07817":0.7039014727,"Q9H6S1":0.0,"Q9UH03":0.0,"P33076":0.0,"Q8WY22":0.0,"P56915":0.0,"Q15831":0.0,"Q13535":0.4444185077,"P0DMU2":0.0,"P50148":0.0,"P04049":0.7225929395,"O43521":0.0,"Q16620":0.5292633131,"Q9H3D4":0.0,"Q9NZR2":0.0,"Q96E14":0.0,"O75204":0.0,"Q96NA8":0.0,"Q08211":0.0,"P12980":0.0,"Q15303":0.5117930703,"Q9NW38":0.0,"P48735":0.0,"Q9BZR8":0.0,"P43080":0.0,"Q13795":0.0,"Q8N715":0.0,"Q5SVZ6":0.0,"P49711":0.0,"Q96L73":0.0,"C9JJH3":0.0,"Q7L190":0.0,"Q06587":0.0,"P36897":0.6328243791,"A1L162":0.0,"Q9BS18":0.0,"P61586":0.0,"Q8NEB9":0.2011797391,"O14746":0.1732867951,"Q6ZMY6":0.0,"P31040":0.0,"Q8N726":0.0,"Q13761":0.0,"Q6ZVM7":0.0,"P09619":0.6792152504,"P01344":0.0,"Q9P2D7":0.0,"Q04726":0.0,"Q8N488":0.0,"Q96PG8":0.0,"Q96N19":0.0,"P47813":0.0,"Q96EK6":0.0,"O43502":0.0,"Q7RTU9":0.0,"Q562R1":0.0,"Q9Y5U2":0.0},"bio_AScore":{"O15033":1,"P15514":1,"P42772":1,"Q96M42":0,"Q9NPP4":1,"P12830":1,"Q96EC8":0,"Q15072":1,"O60674":1,"Q9BTE1":1,"Q8N8J7":0,"Q92569":1,"P41212":1,"Q9BQ61":0,"O60565":1,"P40337":1,"Q9UJA3":1,"Q9H469":1,"O75771":1,"P01111":1,"Q4G0A6":0,"Q99836":1,"P07949":1,"O43283":1,"P08581":1,"A6NL82":0,"Q96S52":1,"P49901":1,"O14757":1,"Q6PJ61":1,"Q9UPY3":1,"A6NJI1":0,"P30153":1,"P33778":1,"Q9UEU5":0,"Q8WW12":1,"P30281":1,"Q6N021":1,"O14686":1,"Q96LM5":0,"O15169":1,"Q9UPR6":0,"Q96RK0":1,"P43351":1,"Q92793":1,"Q2LD37":0,"A6NP11":0,"P29992":1,"Q9Y6G9":1,"P25800":1,"P52701":1,"Q5JWF2":1,"O14980":1,"Q13153":1,"Q96I15":1,"Q6B0I6":1,"Q9UBC3":1,"P49815":1,"Q9NZN4":1,"Q8N0V5":1,"P61266":0,"P36507":1,"P16473":1,"P54756":1,"Q9NV72":1,"P16455":1,"Q68CQ4":1,"P17302":1,"Q7Z7D3":1,"Q13422":1,"Q99643":1,"O95835":1,"P43268":1,"Q9Y5Z7":1,"Q96S79":1,"Q14765":1,"Q99653":1,"Q13065":0,"P04629":1,"P23921":1,"Q14997":1,"Q86YC2":1,"O75030":1,"Q9NWM3":1,"Q5MJ09":0,"O75362":1,"Q96PT4":0,"Q9NS28":1,"Q6UXB3":0,"Q96DX5":1,"P01112":1,"Q00534":1,"Q8N6W0":1,"Q12824":1,"Q9Y4H2":1,"O94761":0,"Q8IV53":1,"P40123":1,"Q9H6E5":1,"A8MT33":1,"Q06609":1,"Q6P1J9":1,"Q16832":1,"Q693B1":1,"P46100":1,"Q8N688":0,"Q16288":1,"Q3LI76":0,"Q8WUZ0":1,"Q8WZ60":1,"Q15910":1,"Q96HH9":1,"Q8IYT4":1,"Q9BXL7":1,"P23468":1,"P36894":1,"P05162":1,"Q01081":1,"Q9Y6I9":1,"Q9GZV9":1,"Q8WYN3":1,"Q6XQN6":1,"Q9BV86":1,"Q9H6I2":1,"Q96AE4":1,"Q8IYX0":0,"Q96GG9":1,"Q7L622":1,"Q6B0K9":0,"Q9UJ94":0,"Q9Y462":0,"O00716":1,"Q5JTC6":1,"P05413":1,"Q5H9F3":1,"Q8N9I9":1,"P0CJ73":0,"Q6Q0C0":1,"O75626":1,"Q0ZGT2":1,"O14777":1,"Q4VC31":0,"Q9UKA2":1,"P09486":1,"O00459":1,"Q9H845":1,"Q6W2J9":1,"P17544":1,"Q6UWT4":0,"P23771":1,"Q96M15":0,"Q9Y487":1,"Q8NFG4":1,"Q9Y2L1":1,"O15524":1,"P06400":1,"Q96K19":1,"P16415":1,"Q969S6":0,"P42336":1,"Q96BM1":1,"Q9BRQ4":0,"Q8N2I9":1,"Q03164":1,"Q9H0U3":1,"P49336":1,"P24385":1,"Q8N3U4":1,"Q9UM47":1,"O15360":1,"Q8TAP6":1,"Q9P1Z2":1,"P00167":1,"P10275":1,"Q96CP7":1,"Q0P641":0,"P51587":1,"Q9NWQ9":0,"Q13315":1,"A0A1B0GVR7":0,"P06213":1,"Q53TQ3":1,"P48431":1,"Q6AHZ1":0,"Q96A73":1,"Q9H611":1,"O75144":1,"Q5VUJ6":0,"Q6PCD5":1,"O14965":1,"P62857":1,"Q93063":1,"Q6ZUU3":0,"Q9UI95":1,"P35221":1,"Q96G23":1,"Q86SQ7":1,"P21580":1,"Q9NZQ7":1,"Q6IPT2":0,"Q96M02":0,"Q12894":1,"Q15274":1,"P38936":1,"Q9H6B1":1,"Q96EN8":0,"Q9Y584":0,"Q09472":1,"O00330":1,"Q15036":1,"P20337":1,"P11362":1,"Q9UMX1":1,"Q8IVF7":1,"Q8NE09":1,"Q9NRY4":1,"P11802":1,"Q02750":1,"Q9NR33":1,"Q9NT62":1,"Q9NYY3":1,"Q8N6G1":0,"O14717":1,"O15315":1,"P56748":1,"P19544":1,"P02549":1,"Q9BXH1":1,"Q9UHN6":1,"Q14790":1,"Q9Y6F7":0,"Q12879":1,"P98170":1,"Q9HC58":1,"O43680":1,"P51854":1,"P31751":1,"Q9NYI0":1,"Q00987":1,"Q13233":1,"P35222":1,"O60880":1,"Q99801":1,"O95750":1,"Q9Y3C7":1,"O00505":1,"Q69YH5":1,"E9PJI5":0,"Q9UBC5":1,"Q5ZPR3":1,"P46527":1,"Q9NRM7":1,"Q07820":1,"P08476":1,"Q6ZMI0":1,"P36383":1,"P60709":1,"O43474":1,"O75747":1,"Q9P0N5":0,"P04198":1,"Q7Z6J2":1,"P14210":1,"P22681":1,"Q6UXF7":0,"Q8N9W5":0,"Q9NX65":1,"Q969T7":1,"A1A4V9":0,"P09874":1,"P00519":1,"P41182":1,"Q13009":1,"Q9UM73":1,"Q4V348":0,"Q96PE1":1,"Q6P1Q0":1,"P84022":1,"A1KXE4":0,"P35249":1,"Q00597":1,"Q6R327":1,"Q9UDT6":1,"Q15173":1,"Q9UBS0":1,"Q13042":1,"Q02548":1,"Q9NQI0":1,"Q9BX73":0,"O75818":1,"Q86UQ0":1,"Q8N5C1":1,"Q9BZD3":0,"P35968":1,"O75376":1,"P16871":1,"P41161":1,"Q8NHW5":0,"O60260":1,"P42771":1,"O15393":1,"P07954":1,"P55317":1,"Q9NR22":1,"Q12796":0,"Q8WVB6":1,"Q6UN15":1,"Q969V3":1,"Q93074":1,"Q9NPI8":1,"P04637":1,"P49959":1,"Q92963":1,"Q15022":1,"Q96B21":0,"Q9UQ35":1,"P21359":1,"Q99835":1,"Q9H313":1,"Q0VD83":1,"Q93062":1,"A6NFD8":1,"Q04864":1,"P83731":1,"P11274":1,"P18074":1,"Q2QL34":0,"O15520":1,"Q9UND3":0,"O15550":1,"Q96GM5":1,"P15056":1,"P55198":0,"P0DP42":0,"P27986":1,"P19447":1,"P61165":0,"Q8TAA1":1,"P57738":1,"Q5KU26":1,"P16234":1,"A6NGE4":0,"Q9BR09":1,"Q7Z404":0,"Q8TC36":1,"P21860":1,"O75663":1,"O75956":1,"P35568":1,"O43791":1,"Q00765":1,"P11309":1,"Q14865":1,"P61244":1,"P28482":1,"O15119":1,"P38398":1,"P25054":1,"O95498":1,"P63092":1,"Q9H9B4":1,"Q5VWP2":1,"P40238":1,"Q7Z5L2":1,"Q14344":1,"O95467":1,"Q9NSB4":1,"Q16875":1,"O75564":0,"Q9BU76":1,"P20936":1,"Q8NFD5":1,"Q6PI26":1,"Q03052":1,"Q5T1Q4":0,"Q5BLP8":0,"Q12972":1,"O75530":1,"P10276":1,"Q9HC73":1,"P22301":1,"P62273":1,"Q9Y243":1,"Q9BYS8":1,"P35916":1,"Q01844":1,"P98182":1,"Q96FI4":1,"Q9Y2F5":0,"Q9UI09":1,"Q8TF17":1,"P35240":1,"Q6NXT2":0,"Q5T4T6":0,"Q9UJ90":1,"P04626":1,"Q76KP1":0,"P17024":1,"O60934":1,"Q9NZC4":1,"Q9P2W7":1,"P62805":1,"P45985":1,"P11388":1,"P07333":1,"A6NJV1":0,"P08620":1,"P40692":1,"P57076":1,"Q9Y692":1,"Q9UPV7":0,"P21912":1,"Q8N878":1,"P53567":1,"P10398":1,"P08069":1,"O96017":1,"Q9UBS8":1,"Q96M19":0,"P56470":1,"A0A1B0GU29":0,"P28715":1,"P30530":1,"P16422":1,"Q6ZST2":0,"Q76L83":1,"Q9Y3E0":1,"Q14676":1,"Q96A65":1,"Q92878":1,"Q06124":1,"P49715":1,"Q15907":1,"Q96HA4":1,"P10721":1,"Q86U02":0,"A6NHM9":0,"Q9NTJ3":1,"Q6UXB0":0,"Q96S55":1,"P15260":1,"Q7Z7E8":1,"Q14517":1,"Q8N122":1,"Q5HYK3":1,"Q75N03":1,"Q6MZT1":0,"Q96I76":0,"Q96DT0":1,"P11487":1,"Q6ZQN5":1,"Q96KQ4":1,"P84996":1,"Q9BYW2":1,"Q92560":1,"Q92896":1,"P29375":1,"O43364":1,"P01116":1,"Q8N4C6":1,"Q9UBI6":1,"Q9H7S9":1,"Q6ZU45":0,"Q96PE3":1,"Q9H0A6":1,"P43246":1,"P48736":1,"P11912":1,"Q6NUJ5":1,"Q8NHY2":1,"O75360":1,"P42338":1,"Q6IC83":0,"Q9BSY4":1,"Q8NI08":1,"Q96FH0":1,"P56278":1,"Q68CP9":1,"Q02080":1,"Q15116":1,"P03372":1,"P31749":1,"P25208":1,"P46937":1,"Q92574":1,"Q9NZM1":1,"P42345":1,"Q04721":1,"P11488":1,"O14497":1,"P43699":1,"Q9NX04":0,"Q9UER7":1,"Q92915":1,"Q9NUN7":1,"Q8TAC9":1,"Q9UHF1":1,"O60239":1,"Q9NX18":0,"Q96B97":1,"Q68DV7":1,"Q05195":1,"Q13951":1,"Q07817":1,"Q9H6S1":1,"Q9UH03":1,"P33076":1,"Q8WY22":1,"P56915":1,"Q15831":1,"Q13535":1,"P0DMU2":0,"P50148":1,"P04049":1,"O43521":1,"Q16620":1,"Q9H3D4":1,"Q9NZR2":0,"Q96E14":0,"O75204":0,"Q96NA8":1,"Q08211":1,"P12980":1,"Q15303":1,"Q9NW38":1,"P48735":1,"Q9BZR8":1,"P43080":1,"Q13795":1,"Q8N715":1,"Q5SVZ6":0,"P49711":1,"Q96L73":1,"C9JJH3":0,"Q7L190":1,"Q06587":1,"P36897":1,"A1L162":0,"Q9BS18":1,"P61586":1,"Q8NEB9":1,"O14746":1,"Q6ZMY6":1,"P31040":1,"Q8N726":1,"Q13761":1,"Q6ZVM7":1,"P09619":1,"P01344":1,"Q9P2D7":0,"Q04726":1,"Q8N488":1,"Q96PG8":1,"Q96N19":1,"P47813":1,"Q96EK6":1,"O43502":1,"Q7RTU9":0,"Q562R1":1,"Q9Y5U2":0},"bio_VScore":{"O15033":0,"P15514":1,"P42772":1,"Q96M42":0,"Q9NPP4":1,"P12830":1,"Q96EC8":1,"Q15072":1,"O60674":1,"Q9BTE1":0,"Q8N8J7":1,"Q92569":1,"P41212":1,"Q9BQ61":0,"O60565":0,"P40337":1,"Q9UJA3":1,"Q9H469":0,"O75771":1,"P01111":1,"Q4G0A6":1,"Q99836":1,"P07949":1,"O43283":1,"P08581":1,"A6NL82":0,"Q96S52":1,"P49901":0,"O14757":1,"Q6PJ61":0,"Q9UPY3":1,"A6NJI1":0,"P30153":1,"P33778":0,"Q9UEU5":0,"Q8WW12":0,"P30281":1,"Q6N021":1,"O14686":1,"Q96LM5":1,"O15169":1,"Q9UPR6":1,"Q96RK0":1,"P43351":1,"Q92793":1,"Q2LD37":1,"A6NP11":0,"P29992":1,"Q9Y6G9":1,"P25800":0,"P52701":1,"Q5JWF2":1,"O14980":0,"Q13153":1,"Q96I15":1,"Q6B0I6":1,"Q9UBC3":1,"P49815":1,"Q9NZN4":1,"Q8N0V5":1,"P61266":1,"P36507":1,"P16473":1,"P54756":1,"Q9NV72":1,"P16455":1,"Q68CQ4":1,"P17302":1,"Q7Z7D3":0,"Q13422":1,"Q99643":0,"O95835":1,"P43268":1,"Q9Y5Z7":1,"Q96S79":1,"Q14765":1,"Q99653":0,"Q13065":0,"P04629":1,"P23921":1,"Q14997":1,"Q86YC2":1,"O75030":1,"Q9NWM3":1,"Q5MJ09":1,"O75362":1,"Q96PT4":0,"Q9NS28":0,"Q6UXB3":1,"Q96DX5":0,"P01112":1,"Q00534":1,"Q8N6W0":1,"Q12824":1,"Q9Y4H2":1,"O94761":1,"Q8IV53":1,"P40123":1,"Q9H6E5":1,"A8MT33":0,"Q06609":1,"Q6P1J9":1,"Q16832":1,"Q693B1":1,"P46100":1,"Q8N688":0,"Q16288":1,"Q3LI76":1,"Q8WUZ0":0,"Q8WZ60":1,"Q15910":1,"Q96HH9":0,"Q8IYT4":1,"Q9BXL7":1,"P23468":1,"P36894":1,"P05162":1,"Q01081":1,"Q9Y6I9":1,"Q9GZV9":1,"Q8WYN3":1,"Q6XQN6":1,"Q9BV86":0,"Q9H6I2":1,"Q96AE4":1,"Q8IYX0":1,"Q96GG9":0,"Q7L622":1,"Q6B0K9":0,"Q9UJ94":0,"Q9Y462":1,"O00716":1,"Q5JTC6":1,"P05413":1,"Q5H9F3":1,"Q8N9I9":0,"P0CJ73":0,"Q6Q0C0":1,"O75626":1,"Q0ZGT2":1,"O14777":1,"Q4VC31":0,"Q9UKA2":1,"P09486":1,"O00459":1,"Q9H845":1,"Q6W2J9":1,"P17544":0,"Q6UWT4":1,"P23771":1,"Q96M15":0,"Q9Y487":1,"Q8NFG4":1,"Q9Y2L1":1,"O15524":1,"P06400":1,"Q96K19":1,"P16415":1,"Q969S6":0,"P42336":1,"Q96BM1":0,"Q9BRQ4":1,"Q8N2I9":1,"Q03164":1,"Q9H0U3":1,"P49336":1,"P24385":0,"Q8N3U4":1,"Q9UM47":1,"O15360":1,"Q8TAP6":0,"Q9P1Z2":1,"P00167":1,"P10275":1,"Q96CP7":0,"Q0P641":1,"P51587":1,"Q9NWQ9":1,"Q13315":1,"A0A1B0GVR7":0,"P06213":1,"Q53TQ3":1,"P48431":1,"Q6AHZ1":1,"Q96A73":0,"Q9H611":1,"O75144":1,"Q5VUJ6":0,"Q6PCD5":1,"O14965":1,"P62857":0,"Q93063":1,"Q6ZUU3":0,"Q9UI95":1,"P35221":1,"Q96G23":1,"Q86SQ7":1,"P21580":1,"Q9NZQ7":0,"Q6IPT2":1,"Q96M02":1,"Q12894":1,"Q15274":1,"P38936":1,"Q9H6B1":1,"Q96EN8":1,"Q9Y584":0,"Q09472":1,"O00330":1,"Q15036":0,"P20337":0,"P11362":1,"Q9UMX1":1,"Q8IVF7":0,"Q8NE09":1,"Q9NRY4":0,"P11802":1,"Q02750":1,"Q9NR33":1,"Q9NT62":0,"Q9NYY3":1,"Q8N6G1":0,"O14717":1,"O15315":1,"P56748":1,"P19544":1,"P02549":1,"Q9BXH1":0,"Q9UHN6":1,"Q14790":1,"Q9Y6F7":0,"Q12879":1,"P98170":1,"Q9HC58":1,"O43680":0,"P51854":1,"P31751":1,"Q9NYI0":1,"Q00987":0,"Q13233":1,"P35222":1,"O60880":1,"Q99801":1,"O95750":0,"Q9Y3C7":0,"O00505":1,"Q69YH5":1,"E9PJI5":0,"Q9UBC5":1,"Q5ZPR3":1,"P46527":1,"Q9NRM7":1,"Q07820":1,"P08476":1,"Q6ZMI0":1,"P36383":0,"P60709":1,"O43474":1,"O75747":1,"Q9P0N5":1,"P04198":1,"Q7Z6J2":0,"P14210":1,"P22681":1,"Q6UXF7":0,"Q8N9W5":1,"Q9NX65":1,"Q969T7":1,"A1A4V9":0,"P09874":1,"P00519":1,"P41182":1,"Q13009":1,"Q9UM73":1,"Q4V348":0,"Q96PE1":1,"Q6P1Q0":1,"P84022":1,"A1KXE4":0,"P35249":1,"Q00597":1,"Q6R327":1,"Q9UDT6":1,"Q15173":0,"Q9UBS0":1,"Q13042":0,"Q02548":1,"Q9NQI0":1,"Q9BX73":0,"O75818":1,"Q86UQ0":1,"Q8N5C1":0,"Q9BZD3":1,"P35968":1,"O75376":0,"P16871":1,"P41161":1,"Q8NHW5":0,"O60260":1,"P42771":1,"O15393":1,"P07954":1,"P55317":1,"Q9NR22":0,"Q12796":1,"Q8WVB6":1,"Q6UN15":0,"Q969V3":1,"Q93074":1,"Q9NPI8":1,"P04637":1,"P49959":1,"Q92963":1,"Q15022":1,"Q96B21":1,"Q9UQ35":1,"P21359":1,"Q99835":1,"Q9H313":0,"Q0VD83":1,"Q93062":0,"A6NFD8":1,"Q04864":0,"P83731":0,"P11274":1,"P18074":1,"Q2QL34":0,"O15520":1,"Q9UND3":1,"O15550":1,"Q96GM5":0,"P15056":1,"P55198":1,"P0DP42":0,"P27986":1,"P19447":1,"P61165":0,"Q8TAA1":1,"P57738":0,"Q5KU26":1,"P16234":1,"A6NGE4":1,"Q9BR09":1,"Q7Z404":1,"Q8TC36":1,"P21860":1,"O75663":0,"O75956":0,"P35568":1,"O43791":0,"Q00765":0,"P11309":1,"Q14865":0,"P61244":1,"P28482":0,"O15119":1,"P38398":1,"P25054":1,"O95498":1,"P63092":1,"Q9H9B4":1,"Q5VWP2":1,"P40238":1,"Q7Z5L2":1,"Q14344":1,"O95467":0,"Q9NSB4":1,"Q16875":0,"O75564":0,"Q9BU76":0,"P20936":1,"Q8NFD5":1,"Q6PI26":1,"Q03052":0,"Q5T1Q4":0,"Q5BLP8":0,"Q12972":0,"O75530":1,"P10276":0,"Q9HC73":0,"P22301":1,"P62273":1,"Q9Y243":1,"Q9BYS8":1,"P35916":1,"Q01844":0,"P98182":1,"Q96FI4":1,"Q9Y2F5":1,"Q9UI09":1,"Q8TF17":1,"P35240":1,"Q6NXT2":1,"Q5T4T6":1,"Q9UJ90":1,"P04626":1,"Q76KP1":1,"P17024":0,"O60934":1,"Q9NZC4":1,"Q9P2W7":1,"P62805":1,"P45985":1,"P11388":1,"P07333":1,"A6NJV1":1,"P08620":0,"P40692":1,"P57076":1,"Q9Y692":1,"Q9UPV7":0,"P21912":1,"Q8N878":1,"P53567":0,"P10398":1,"P08069":1,"O96017":1,"Q9UBS8":0,"Q96M19":0,"P56470":1,"A0A1B0GU29":0,"P28715":1,"P30530":1,"P16422":1,"Q6ZST2":0,"Q76L83":1,"Q9Y3E0":0,"Q14676":1,"Q96A65":1,"Q92878":1,"Q06124":1,"P49715":1,"Q15907":1,"Q96HA4":0,"P10721":1,"Q86U02":0,"A6NHM9":0,"Q9NTJ3":1,"Q6UXB0":1,"Q96S55":0,"P15260":1,"Q7Z7E8":0,"Q14517":1,"Q8N122":0,"Q5HYK3":1,"Q75N03":0,"Q6MZT1":1,"Q96I76":1,"Q96DT0":0,"P11487":1,"Q6ZQN5":0,"Q96KQ4":0,"P84996":1,"Q9BYW2":1,"Q92560":1,"Q92896":0,"P29375":1,"O43364":1,"P01116":1,"Q8N4C6":1,"Q9UBI6":0,"Q9H7S9":0,"Q6ZU45":0,"Q96PE3":1,"Q9H0A6":1,"P43246":1,"P48736":0,"P11912":0,"Q6NUJ5":1,"Q8NHY2":0,"O75360":1,"P42338":1,"Q6IC83":1,"Q9BSY4":0,"Q8NI08":1,"Q96FH0":0,"P56278":0,"Q68CP9":1,"Q02080":0,"Q15116":1,"P03372":1,"P31749":1,"P25208":0,"P46937":1,"Q92574":1,"Q9NZM1":1,"P42345":1,"Q04721":1,"P11488":1,"O14497":1,"P43699":1,"Q9NX04":0,"Q9UER7":0,"Q92915":1,"Q9NUN7":1,"Q8TAC9":0,"Q9UHF1":1,"O60239":0,"Q9NX18":1,"Q96B97":1,"Q68DV7":1,"Q05195":0,"Q13951":1,"Q07817":0,"Q9H6S1":0,"Q9UH03":0,"P33076":1,"Q8WY22":0,"P56915":0,"Q15831":1,"Q13535":1,"P0DMU2":0,"P50148":1,"P04049":1,"O43521":0,"Q16620":1,"Q9H3D4":1,"Q9NZR2":1,"Q96E14":0,"O75204":1,"Q96NA8":1,"Q08211":1,"P12980":0,"Q15303":1,"Q9NW38":1,"P48735":1,"Q9BZR8":0,"P43080":1,"Q13795":1,"Q8N715":1,"Q5SVZ6":1,"P49711":1,"Q96L73":1,"C9JJH3":0,"Q7L190":1,"Q06587":1,"P36897":1,"A1L162":0,"Q9BS18":0,"P61586":0,"Q8NEB9":0,"O14746":1,"Q6ZMY6":1,"P31040":1,"Q8N726":1,"Q13761":0,"Q6ZVM7":0,"P09619":1,"P01344":1,"Q9P2D7":1,"Q04726":1,"Q8N488":0,"Q96PG8":0,"Q96N19":0,"P47813":0,"Q96EK6":0,"O43502":1,"Q7RTU9":1,"Q562R1":0,"Q9Y5U2":1},"bio_MScore":{"O15033":1,"P15514":0,"P42772":0,"Q96M42":0,"Q9NPP4":0,"P12830":1,"Q96EC8":0,"Q15072":1,"O60674":0,"Q9BTE1":0,"Q8N8J7":0,"Q92569":0,"P41212":1,"Q9BQ61":0,"O60565":0,"P40337":1,"Q9UJA3":1,"Q9H469":0,"O75771":0,"P01111":1,"Q4G0A6":0,"Q99836":1,"P07949":1,"O43283":1,"P08581":1,"A6NL82":0,"Q96S52":0,"P49901":0,"O14757":1,"Q6PJ61":0,"Q9UPY3":1,"A6NJI1":0,"P30153":0,"P33778":0,"Q9UEU5":0,"Q8WW12":0,"P30281":0,"Q6N021":1,"O14686":0,"Q96LM5":0,"O15169":0,"Q9UPR6":0,"Q96RK0":0,"P43351":1,"Q92793":1,"Q2LD37":0,"A6NP11":0,"P29992":0,"Q9Y6G9":0,"P25800":0,"P52701":1,"Q5JWF2":0,"O14980":1,"Q13153":1,"Q96I15":0,"Q6B0I6":0,"Q9UBC3":0,"P49815":1,"Q9NZN4":1,"Q8N0V5":0,"P61266":0,"P36507":0,"P16473":1,"P54756":0,"Q9NV72":0,"P16455":1,"Q68CQ4":0,"P17302":0,"Q7Z7D3":0,"Q13422":1,"Q99643":0,"O95835":1,"P43268":1,"Q9Y5Z7":0,"Q96S79":0,"Q14765":0,"Q99653":1,"Q13065":0,"P04629":1,"P23921":1,"Q14997":1,"Q86YC2":1,"O75030":1,"Q9NWM3":0,"Q5MJ09":0,"O75362":0,"Q96PT4":0,"Q9NS28":0,"Q6UXB3":0,"Q96DX5":0,"P01112":1,"Q00534":0,"Q8N6W0":0,"Q12824":0,"Q9Y4H2":0,"O94761":0,"Q8IV53":0,"P40123":0,"Q9H6E5":1,"A8MT33":0,"Q06609":1,"Q6P1J9":0,"Q16832":1,"Q693B1":0,"P46100":1,"Q8N688":0,"Q16288":1,"Q3LI76":0,"Q8WUZ0":0,"Q8WZ60":0,"Q15910":1,"Q96HH9":0,"Q8IYT4":0,"Q9BXL7":0,"P23468":1,"P36894":1,"P05162":0,"Q01081":1,"Q9Y6I9":1,"Q9GZV9":0,"Q8WYN3":0,"Q6XQN6":1,"Q9BV86":1,"Q9H6I2":0,"Q96AE4":0,"Q8IYX0":0,"Q96GG9":1,"Q7L622":1,"Q6B0K9":0,"Q9UJ94":0,"Q9Y462":0,"O00716":0,"Q5JTC6":1,"P05413":0,"Q5H9F3":1,"Q8N9I9":0,"P0CJ73":0,"Q6Q0C0":0,"O75626":0,"Q0ZGT2":0,"O14777":1,"Q4VC31":0,"Q9UKA2":0,"P09486":1,"O00459":1,"Q9H845":1,"Q6W2J9":1,"P17544":1,"Q6UWT4":0,"P23771":0,"Q96M15":0,"Q9Y487":0,"Q8NFG4":0,"Q9Y2L1":1,"O15524":0,"P06400":1,"Q96K19":0,"P16415":0,"Q969S6":0,"P42336":0,"Q96BM1":0,"Q9BRQ4":0,"Q8N2I9":0,"Q03164":1,"Q9H0U3":1,"P49336":1,"P24385":1,"Q8N3U4":0,"Q9UM47":0,"O15360":0,"Q8TAP6":0,"Q9P1Z2":0,"P00167":0,"P10275":1,"Q96CP7":0,"Q0P641":0,"P51587":1,"Q9NWQ9":0,"Q13315":1,"A0A1B0GVR7":0,"P06213":1,"Q53TQ3":0,"P48431":0,"Q6AHZ1":0,"Q96A73":0,"Q9H611":1,"O75144":0,"Q5VUJ6":0,"Q6PCD5":1,"O14965":1,"P62857":0,"Q93063":0,"Q6ZUU3":0,"Q9UI95":1,"P35221":1,"Q96G23":1,"Q86SQ7":0,"P21580":1,"Q9NZQ7":0,"Q6IPT2":0,"Q96M02":0,"Q12894":0,"Q15274":1,"P38936":1,"Q9H6B1":0,"Q96EN8":0,"Q9Y584":0,"Q09472":1,"O00330":1,"Q15036":1,"P20337":1,"P11362":1,"Q9UMX1":1,"Q8IVF7":0,"Q8NE09":0,"Q9NRY4":1,"P11802":1,"Q02750":1,"Q9NR33":0,"Q9NT62":1,"Q9NYY3":1,"Q8N6G1":0,"O14717":0,"O15315":1,"P56748":0,"P19544":1,"P02549":0,"Q9BXH1":1,"Q9UHN6":1,"Q14790":1,"Q9Y6F7":0,"Q12879":1,"P98170":1,"Q9HC58":0,"O43680":0,"P51854":0,"P31751":1,"Q9NYI0":0,"Q00987":1,"Q13233":0,"P35222":1,"O60880":1,"Q99801":0,"O95750":0,"Q9Y3C7":0,"O00505":0,"Q69YH5":1,"E9PJI5":0,"Q9UBC5":0,"Q5ZPR3":0,"P46527":1,"Q9NRM7":1,"Q07820":1,"P08476":0,"Q6ZMI0":0,"P36383":0,"P60709":1,"O43474":0,"O75747":0,"Q9P0N5":0,"P04198":1,"Q7Z6J2":0,"P14210":1,"P22681":1,"Q6UXF7":0,"Q8N9W5":0,"Q9NX65":0,"Q969T7":0,"A1A4V9":0,"P09874":1,"P00519":1,"P41182":1,"Q13009":1,"Q9UM73":1,"Q4V348":0,"Q96PE1":1,"Q6P1Q0":0,"P84022":1,"A1KXE4":0,"P35249":0,"Q00597":1,"Q6R327":0,"Q9UDT6":0,"Q15173":1,"Q9UBS0":0,"Q13042":0,"Q02548":0,"Q9NQI0":0,"Q9BX73":0,"O75818":0,"Q86UQ0":0,"Q8N5C1":0,"Q9BZD3":0,"P35968":1,"O75376":0,"P16871":0,"P41161":0,"Q8NHW5":0,"O60260":1,"P42771":0,"O15393":1,"P07954":1,"P55317":0,"Q9NR22":1,"Q12796":1,"Q8WVB6":0,"Q6UN15":0,"Q969V3":0,"Q93074":0,"Q9NPI8":1,"P04637":1,"P49959":0,"Q92963":1,"Q15022":0,"Q96B21":0,"Q9UQ35":0,"P21359":1,"Q99835":0,"Q9H313":0,"Q0VD83":0,"Q93062":1,"A6NFD8":0,"Q04864":0,"P83731":0,"P11274":1,"P18074":1,"Q2QL34":0,"O15520":0,"Q9UND3":0,"O15550":1,"Q96GM5":0,"P15056":1,"P55198":0,"P0DP42":0,"P27986":0,"P19447":1,"P61165":0,"Q8TAA1":0,"P57738":0,"Q5KU26":0,"P16234":1,"A6NGE4":0,"Q9BR09":0,"Q7Z404":0,"Q8TC36":0,"P21860":1,"O75663":1,"O75956":0,"P35568":1,"O43791":1,"Q00765":0,"P11309":1,"Q14865":1,"P61244":1,"P28482":1,"O15119":0,"P38398":1,"P25054":1,"O95498":0,"P63092":1,"Q9H9B4":0,"Q5VWP2":1,"P40238":0,"Q7Z5L2":1,"Q14344":1,"O95467":0,"Q9NSB4":0,"Q16875":0,"O75564":0,"Q9BU76":0,"P20936":0,"Q8NFD5":0,"Q6PI26":0,"Q03052":0,"Q5T1Q4":0,"Q5BLP8":0,"Q12972":1,"O75530":1,"P10276":1,"Q9HC73":0,"P22301":1,"P62273":0,"Q9Y243":1,"Q9BYS8":0,"P35916":1,"Q01844":1,"P98182":0,"Q96FI4":1,"Q9Y2F5":0,"Q9UI09":0,"Q8TF17":0,"P35240":1,"Q6NXT2":0,"Q5T4T6":0,"Q9UJ90":0,"P04626":1,"Q76KP1":0,"P17024":0,"O60934":1,"Q9NZC4":0,"Q9P2W7":0,"P62805":0,"P45985":0,"P11388":1,"P07333":1,"A6NJV1":0,"P08620":0,"P40692":0,"P57076":0,"Q9Y692":0,"Q9UPV7":0,"P21912":0,"Q8N878":0,"P53567":0,"P10398":0,"P08069":1,"O96017":1,"Q9UBS8":1,"Q96M19":0,"P56470":0,"A0A1B0GU29":0,"P28715":0,"P30530":1,"P16422":1,"Q6ZST2":0,"Q76L83":0,"Q9Y3E0":0,"Q14676":1,"Q96A65":0,"Q92878":1,"Q06124":1,"P49715":1,"Q15907":1,"Q96HA4":0,"P10721":1,"Q86U02":0,"A6NHM9":0,"Q9NTJ3":0,"Q6UXB0":0,"Q96S55":1,"P15260":1,"Q7Z7E8":0,"Q14517":0,"Q8N122":1,"Q5HYK3":0,"Q75N03":0,"Q6MZT1":0,"Q96I76":0,"Q96DT0":0,"P11487":0,"Q6ZQN5":0,"Q96KQ4":0,"P84996":0,"Q9BYW2":1,"Q92560":1,"Q92896":0,"P29375":1,"O43364":0,"P01116":1,"Q8N4C6":0,"Q9UBI6":0,"Q9H7S9":0,"Q6ZU45":0,"Q96PE3":1,"Q9H0A6":0,"P43246":1,"P48736":1,"P11912":1,"Q6NUJ5":0,"Q8NHY2":1,"O75360":0,"P42338":1,"Q6IC83":0,"Q9BSY4":0,"Q8NI08":1,"Q96FH0":0,"P56278":0,"Q68CP9":0,"Q02080":0,"Q15116":1,"P03372":1,"P31749":1,"P25208":0,"P46937":1,"Q92574":0,"Q9NZM1":1,"P42345":1,"Q04721":1,"P11488":1,"O14497":1,"P43699":0,"Q9NX04":1,"Q9UER7":1,"Q92915":0,"Q9NUN7":1,"Q8TAC9":0,"Q9UHF1":1,"O60239":1,"Q9NX18":0,"Q96B97":0,"Q68DV7":1,"Q05195":0,"Q13951":0,"Q07817":1,"Q9H6S1":0,"Q9UH03":0,"P33076":1,"Q8WY22":0,"P56915":0,"Q15831":1,"Q13535":1,"P0DMU2":0,"P50148":0,"P04049":1,"O43521":1,"Q16620":0,"Q9H3D4":1,"Q9NZR2":0,"Q96E14":1,"O75204":0,"Q96NA8":0,"Q08211":1,"P12980":0,"Q15303":1,"Q9NW38":1,"P48735":1,"Q9BZR8":0,"P43080":0,"Q13795":0,"Q8N715":0,"Q5SVZ6":0,"P49711":0,"Q96L73":1,"C9JJH3":0,"Q7L190":0,"Q06587":0,"P36897":1,"A1L162":0,"Q9BS18":0,"P61586":1,"Q8NEB9":0,"O14746":1,"Q6ZMY6":0,"P31040":0,"Q8N726":0,"Q13761":0,"Q6ZVM7":0,"P09619":1,"P01344":1,"Q9P2D7":0,"Q04726":0,"Q8N488":0,"Q96PG8":0,"Q96N19":0,"P47813":0,"Q96EK6":1,"O43502":1,"Q7RTU9":0,"Q562R1":0,"Q9Y5U2":0},"bio_GScore":{"O15033":0,"P15514":1,"P42772":0,"Q96M42":0,"Q9NPP4":1,"P12830":1,"Q96EC8":1,"Q15072":1,"O60674":1,"Q9BTE1":1,"Q8N8J7":0,"Q92569":0,"P41212":1,"Q9BQ61":0,"O60565":1,"P40337":1,"Q9UJA3":1,"Q9H469":0,"O75771":1,"P01111":1,"Q4G0A6":1,"Q99836":1,"P07949":1,"O43283":1,"P08581":1,"A6NL82":0,"Q96S52":0,"P49901":0,"O14757":1,"Q6PJ61":0,"Q9UPY3":1,"A6NJI1":0,"P30153":1,"P33778":0,"Q9UEU5":0,"Q8WW12":0,"P30281":1,"Q6N021":1,"O14686":1,"Q96LM5":1,"O15169":1,"Q9UPR6":0,"Q96RK0":1,"P43351":1,"Q92793":1,"Q2LD37":1,"A6NP11":0,"P29992":1,"Q9Y6G9":1,"P25800":1,"P52701":1,"Q5JWF2":1,"O14980":1,"Q13153":1,"Q96I15":1,"Q6B0I6":1,"Q9UBC3":1,"P49815":1,"Q9NZN4":0,"Q8N0V5":0,"P61266":1,"P36507":1,"P16473":1,"P54756":1,"Q9NV72":0,"P16455":1,"Q68CQ4":0,"P17302":1,"Q7Z7D3":1,"Q13422":1,"Q99643":1,"O95835":1,"P43268":1,"Q9Y5Z7":1,"Q96S79":1,"Q14765":1,"Q99653":1,"Q13065":0,"P04629":1,"P23921":1,"Q14997":1,"Q86YC2":1,"O75030":1,"Q9NWM3":0,"Q5MJ09":0,"O75362":0,"Q96PT4":0,"Q9NS28":1,"Q6UXB3":0,"Q96DX5":0,"P01112":1,"Q00534":1,"Q8N6W0":0,"Q12824":1,"Q9Y4H2":1,"O94761":1,"Q8IV53":1,"P40123":1,"Q9H6E5":0,"A8MT33":1,"Q06609":1,"Q6P1J9":1,"Q16832":1,"Q693B1":0,"P46100":1,"Q8N688":0,"Q16288":1,"Q3LI76":0,"Q8WUZ0":0,"Q8WZ60":1,"Q15910":1,"Q96HH9":0,"Q8IYT4":1,"Q9BXL7":1,"P23468":1,"P36894":1,"P05162":1,"Q01081":1,"Q9Y6I9":0,"Q9GZV9":1,"Q8WYN3":1,"Q6XQN6":0,"Q9BV86":1,"Q9H6I2":1,"Q96AE4":1,"Q8IYX0":0,"Q96GG9":1,"Q7L622":1,"Q6B0K9":0,"Q9UJ94":0,"Q9Y462":1,"O00716":1,"Q5JTC6":1,"P05413":1,"Q5H9F3":0,"Q8N9I9":0,"P0CJ73":0,"Q6Q0C0":0,"O75626":1,"Q0ZGT2":1,"O14777":0,"Q4VC31":0,"Q9UKA2":0,"P09486":1,"O00459":1,"Q9H845":0,"Q6W2J9":1,"P17544":1,"Q6UWT4":1,"P23771":1,"Q96M15":0,"Q9Y487":0,"Q8NFG4":1,"Q9Y2L1":1,"O15524":1,"P06400":1,"Q96K19":1,"P16415":0,"Q969S6":1,"P42336":1,"Q96BM1":1,"Q9BRQ4":0,"Q8N2I9":1,"Q03164":1,"Q9H0U3":1,"P49336":1,"P24385":1,"Q8N3U4":0,"Q9UM47":1,"O15360":1,"Q8TAP6":1,"Q9P1Z2":0,"P00167":1,"P10275":1,"Q96CP7":0,"Q0P641":1,"P51587":1,"Q9NWQ9":0,"Q13315":1,"A0A1B0GVR7":0,"P06213":1,"Q53TQ3":1,"P48431":1,"Q6AHZ1":0,"Q96A73":0,"Q9H611":1,"O75144":1,"Q5VUJ6":1,"Q6PCD5":1,"O14965":1,"P62857":1,"Q93063":1,"Q6ZUU3":0,"Q9UI95":1,"P35221":1,"Q96G23":1,"Q86SQ7":1,"P21580":1,"Q9NZQ7":1,"Q6IPT2":0,"Q96M02":1,"Q12894":0,"Q15274":0,"P38936":1,"Q9H6B1":0,"Q96EN8":0,"Q9Y584":1,"Q09472":1,"O00330":1,"Q15036":1,"P20337":1,"P11362":1,"Q9UMX1":1,"Q8IVF7":1,"Q8NE09":1,"Q9NRY4":1,"P11802":1,"Q02750":1,"Q9NR33":1,"Q9NT62":1,"Q9NYY3":1,"Q8N6G1":0,"O14717":1,"O15315":1,"P56748":1,"P19544":1,"P02549":1,"Q9BXH1":1,"Q9UHN6":0,"Q14790":1,"Q9Y6F7":1,"Q12879":1,"P98170":1,"Q9HC58":0,"O43680":1,"P51854":1,"P31751":1,"Q9NYI0":0,"Q00987":1,"Q13233":1,"P35222":1,"O60880":1,"Q99801":1,"O95750":1,"Q9Y3C7":1,"O00505":1,"Q69YH5":0,"E9PJI5":0,"Q9UBC5":1,"Q5ZPR3":1,"P46527":1,"Q9NRM7":1,"Q07820":1,"P08476":1,"Q6ZMI0":0,"P36383":1,"P60709":1,"O43474":1,"O75747":1,"Q9P0N5":0,"P04198":1,"Q7Z6J2":1,"P14210":1,"P22681":1,"Q6UXF7":0,"Q8N9W5":1,"Q9NX65":0,"Q969T7":0,"A1A4V9":1,"P09874":1,"P00519":1,"P41182":1,"Q13009":1,"Q9UM73":1,"Q4V348":0,"Q96PE1":1,"Q6P1Q0":0,"P84022":1,"A1KXE4":0,"P35249":0,"Q00597":1,"Q6R327":1,"Q9UDT6":1,"Q15173":0,"Q9UBS0":1,"Q13042":0,"Q02548":1,"Q9NQI0":0,"Q9BX73":0,"O75818":0,"Q86UQ0":0,"Q8N5C1":0,"Q9BZD3":0,"P35968":1,"O75376":1,"P16871":1,"P41161":1,"Q8NHW5":0,"O60260":1,"P42771":0,"O15393":1,"P07954":1,"P55317":1,"Q9NR22":1,"Q12796":0,"Q8WVB6":1,"Q6UN15":0,"Q969V3":0,"Q93074":1,"Q9NPI8":1,"P04637":1,"P49959":1,"Q92963":1,"Q15022":1,"Q96B21":0,"Q9UQ35":0,"P21359":1,"Q99835":1,"Q9H313":1,"Q0VD83":0,"Q93062":0,"A6NFD8":1,"Q04864":1,"P83731":1,"P11274":1,"P18074":1,"Q2QL34":0,"O15520":1,"Q9UND3":0,"O15550":1,"Q96GM5":1,"P15056":1,"P55198":1,"P0DP42":0,"P27986":1,"P19447":1,"P61165":1,"Q8TAA1":0,"P57738":0,"Q5KU26":0,"P16234":1,"A6NGE4":0,"Q9BR09":1,"Q7Z404":0,"Q8TC36":0,"P21860":1,"O75663":1,"O75956":0,"P35568":1,"O43791":1,"Q00765":1,"P11309":1,"Q14865":1,"P61244":1,"P28482":1,"O15119":1,"P38398":1,"P25054":1,"O95498":0,"P63092":1,"Q9H9B4":1,"Q5VWP2":1,"P40238":1,"Q7Z5L2":1,"Q14344":1,"O95467":1,"Q9NSB4":0,"Q16875":1,"O75564":0,"Q9BU76":0,"P20936":1,"Q8NFD5":1,"Q6PI26":0,"Q03052":1,"Q5T1Q4":1,"Q5BLP8":0,"Q12972":1,"O75530":1,"P10276":1,"Q9HC73":1,"P22301":0,"P62273":0,"Q9Y243":1,"Q9BYS8":0,"P35916":1,"Q01844":1,"P98182":0,"Q96FI4":1,"Q9Y2F5":0,"Q9UI09":0,"Q8TF17":1,"P35240":1,"Q6NXT2":0,"Q5T4T6":1,"Q9UJ90":0,"P04626":1,"Q76KP1":0,"P17024":0,"O60934":1,"Q9NZC4":0,"Q9P2W7":1,"P62805":0,"P45985":1,"P11388":1,"P07333":1,"A6NJV1":0,"P08620":1,"P40692":1,"P57076":0,"Q9Y692":0,"Q9UPV7":0,"P21912":1,"Q8N878":0,"P53567":1,"P10398":1,"P08069":1,"O96017":1,"Q9UBS8":0,"Q96M19":0,"P56470":1,"A0A1B0GU29":0,"P28715":1,"P30530":1,"P16422":1,"Q6ZST2":0,"Q76L83":1,"Q9Y3E0":0,"Q14676":1,"Q96A65":1,"Q92878":1,"Q06124":1,"P49715":1,"Q15907":0,"Q96HA4":1,"P10721":1,"Q86U02":0,"A6NHM9":0,"Q9NTJ3":0,"Q6UXB0":0,"Q96S55":1,"P15260":1,"Q7Z7E8":1,"Q14517":1,"Q8N122":1,"Q5HYK3":0,"Q75N03":0,"Q6MZT1":1,"Q96I76":0,"Q96DT0":1,"P11487":1,"Q6ZQN5":1,"Q96KQ4":1,"P84996":1,"Q9BYW2":1,"Q92560":1,"Q92896":1,"P29375":1,"O43364":1,"P01116":1,"Q8N4C6":1,"Q9UBI6":0,"Q9H7S9":0,"Q6ZU45":0,"Q96PE3":1,"Q9H0A6":0,"P43246":1,"P48736":1,"P11912":1,"Q6NUJ5":0,"Q8NHY2":1,"O75360":1,"P42338":1,"Q6IC83":0,"Q9BSY4":0,"Q8NI08":0,"Q96FH0":0,"P56278":0,"Q68CP9":1,"Q02080":1,"Q15116":1,"P03372":1,"P31749":1,"P25208":0,"P46937":1,"Q92574":1,"Q9NZM1":1,"P42345":1,"Q04721":0,"P11488":1,"O14497":1,"P43699":1,"Q9NX04":0,"Q9UER7":1,"Q92915":1,"Q9NUN7":1,"Q8TAC9":1,"Q9UHF1":1,"O60239":1,"Q9NX18":1,"Q96B97":1,"Q68DV7":1,"Q05195":1,"Q13951":1,"Q07817":1,"Q9H6S1":1,"Q9UH03":1,"P33076":1,"Q8WY22":0,"P56915":1,"Q15831":1,"Q13535":1,"P0DMU2":0,"P50148":1,"P04049":1,"O43521":1,"Q16620":1,"Q9H3D4":1,"Q9NZR2":1,"Q96E14":0,"O75204":1,"Q96NA8":0,"Q08211":1,"P12980":1,"Q15303":1,"Q9NW38":1,"P48735":1,"Q9BZR8":0,"P43080":1,"Q13795":1,"Q8N715":0,"Q5SVZ6":0,"P49711":0,"Q96L73":1,"C9JJH3":1,"Q7L190":1,"Q06587":1,"P36897":1,"A1L162":0,"Q9BS18":1,"P61586":1,"Q8NEB9":1,"O14746":1,"Q6ZMY6":0,"P31040":1,"Q8N726":0,"Q13761":1,"Q6ZVM7":1,"P09619":1,"P01344":1,"Q9P2D7":1,"Q04726":1,"Q8N488":1,"Q96PG8":1,"Q96N19":0,"P47813":0,"Q96EK6":1,"O43502":1,"Q7RTU9":1,"Q562R1":0,"Q9Y5U2":0},"bio_PScore":{"O15033":0.5,"P15514":1.0,"P42772":1.0,"Q96M42":0.0,"Q9NPP4":1.0,"P12830":1.0,"Q96EC8":0.5,"Q15072":0.0,"O60674":1.0,"Q9BTE1":1.0,"Q8N8J7":0.0,"Q92569":1.0,"P41212":0.5,"Q9BQ61":0.0,"O60565":0.0,"P40337":1.0,"Q9UJA3":0.5,"Q9H469":0.5,"O75771":1.0,"P01111":1.0,"Q4G0A6":0.0,"Q99836":1.0,"P07949":1.0,"O43283":0.5,"P08581":1.0,"A6NL82":0.0,"Q96S52":1.0,"P49901":0.0,"O14757":1.0,"Q6PJ61":0.0,"Q9UPY3":0.5,"A6NJI1":0.0,"P30153":0.5,"P33778":0.0,"Q9UEU5":0.0,"Q8WW12":0.0,"P30281":1.0,"Q6N021":0.5,"O14686":0.5,"Q96LM5":0.0,"O15169":1.0,"Q9UPR6":0.0,"Q96RK0":0.0,"P43351":1.0,"Q92793":1.0,"Q2LD37":0.0,"A6NP11":0.5,"P29992":1.0,"Q9Y6G9":1.0,"P25800":0.5,"P52701":1.0,"Q5JWF2":1.0,"O14980":1.0,"Q13153":1.0,"Q96I15":1.0,"Q6B0I6":0.5,"Q9UBC3":1.0,"P49815":1.0,"Q9NZN4":1.0,"Q8N0V5":0.5,"P61266":1.0,"P36507":1.0,"P16473":1.0,"P54756":1.0,"Q9NV72":0.5,"P16455":0.5,"Q68CQ4":0.5,"P17302":1.0,"Q7Z7D3":0.0,"Q13422":0.0,"Q99643":1.0,"O95835":0.5,"P43268":0.5,"Q9Y5Z7":0.0,"Q96S79":0.0,"Q14765":1.0,"Q99653":1.0,"Q13065":0.0,"P04629":1.0,"P23921":1.0,"Q14997":1.0,"Q86YC2":0.5,"O75030":1.0,"Q9NWM3":0.0,"Q5MJ09":0.0,"O75362":0.5,"Q96PT4":0.0,"Q9NS28":0.5,"Q6UXB3":0.5,"Q96DX5":0.5,"P01112":1.0,"Q00534":1.0,"Q8N6W0":0.0,"Q12824":0.5,"Q9Y4H2":1.0,"O94761":0.0,"Q8IV53":0.5,"P40123":0.5,"Q9H6E5":0.0,"A8MT33":0.0,"Q06609":1.0,"Q6P1J9":0.5,"Q16832":0.5,"Q693B1":0.0,"P46100":0.0,"Q8N688":0.5,"Q16288":1.0,"Q3LI76":0.5,"Q8WUZ0":0.0,"Q8WZ60":0.0,"Q15910":0.5,"Q96HH9":0.0,"Q8IYT4":0.0,"Q9BXL7":1.0,"P23468":0.5,"P36894":1.0,"P05162":0.0,"Q01081":1.0,"Q9Y6I9":0.5,"Q9GZV9":1.0,"Q8WYN3":0.0,"Q6XQN6":1.0,"Q9BV86":0.0,"Q9H6I2":1.0,"Q96AE4":0.0,"Q8IYX0":0.5,"Q96GG9":0.5,"Q7L622":0.0,"Q6B0K9":0.0,"Q9UJ94":0.0,"Q9Y462":0.5,"O00716":1.0,"Q5JTC6":0.5,"P05413":1.0,"Q5H9F3":0.0,"Q8N9I9":0.5,"P0CJ73":0.0,"Q6Q0C0":0.5,"O75626":0.5,"Q0ZGT2":0.0,"O14777":0.5,"Q4VC31":0.0,"Q9UKA2":0.5,"P09486":0.5,"O00459":1.0,"Q9H845":0.5,"Q6W2J9":0.0,"P17544":0.0,"Q6UWT4":0.0,"P23771":0.5,"Q96M15":0.0,"Q9Y487":1.0,"Q8NFG4":0.5,"Q9Y2L1":1.0,"O15524":1.0,"P06400":1.0,"Q96K19":0.0,"P16415":0.0,"Q969S6":0.0,"P42336":1.0,"Q96BM1":0.5,"Q9BRQ4":0.0,"Q8N2I9":0.0,"Q03164":0.5,"Q9H0U3":0.5,"P49336":0.5,"P24385":1.0,"Q8N3U4":1.0,"Q9UM47":1.0,"O15360":0.5,"Q8TAP6":0.5,"Q9P1Z2":0.0,"P00167":0.5,"P10275":1.0,"Q96CP7":0.0,"Q0P641":0.0,"P51587":1.0,"Q9NWQ9":0.0,"Q13315":1.0,"A0A1B0GVR7":0.0,"P06213":1.0,"Q53TQ3":0.5,"P48431":0.5,"Q6AHZ1":0.0,"Q96A73":0.0,"Q9H611":0.0,"O75144":1.0,"Q5VUJ6":0.0,"Q6PCD5":0.0,"O14965":1.0,"P62857":1.0,"Q93063":1.0,"Q6ZUU3":0.0,"Q9UI95":1.0,"P35221":1.0,"Q96G23":0.5,"Q86SQ7":0.5,"P21580":1.0,"Q9NZQ7":1.0,"Q6IPT2":0.0,"Q96M02":0.0,"Q12894":0.0,"Q15274":1.0,"P38936":1.0,"Q9H6B1":0.0,"Q96EN8":0.5,"Q9Y584":0.5,"Q09472":1.0,"O00330":1.0,"Q15036":0.0,"P20337":1.0,"P11362":1.0,"Q9UMX1":1.0,"Q8IVF7":0.5,"Q8NE09":0.5,"Q9NRY4":1.0,"P11802":1.0,"Q02750":1.0,"Q9NR33":1.0,"Q9NT62":1.0,"Q9NYY3":0.5,"Q8N6G1":0.0,"O14717":1.0,"O15315":1.0,"P56748":1.0,"P19544":0.0,"P02549":0.5,"Q9BXH1":1.0,"Q9UHN6":0.0,"Q14790":1.0,"Q9Y6F7":0.0,"Q12879":1.0,"P98170":0.5,"Q9HC58":0.5,"O43680":0.0,"P51854":0.5,"P31751":1.0,"Q9NYI0":0.5,"Q00987":1.0,"Q13233":1.0,"P35222":1.0,"O60880":1.0,"Q99801":0.5,"O95750":1.0,"Q9Y3C7":0.5,"O00505":0.5,"Q69YH5":0.0,"E9PJI5":0.0,"Q9UBC5":0.0,"Q5ZPR3":0.5,"P46527":1.0,"Q9NRM7":0.5,"Q07820":0.5,"P08476":1.0,"Q6ZMI0":0.0,"P36383":0.5,"P60709":0.5,"O43474":0.5,"O75747":1.0,"Q9P0N5":0.5,"P04198":0.0,"Q7Z6J2":0.0,"P14210":1.0,"P22681":1.0,"Q6UXF7":0.0,"Q8N9W5":0.0,"Q9NX65":0.5,"Q969T7":0.5,"A1A4V9":0.0,"P09874":1.0,"P00519":1.0,"P41182":0.5,"Q13009":1.0,"Q9UM73":0.0,"Q4V348":0.0,"Q96PE1":0.0,"Q6P1Q0":0.0,"P84022":1.0,"A1KXE4":0.0,"P35249":1.0,"Q00597":0.5,"Q6R327":1.0,"Q9UDT6":0.0,"Q15173":1.0,"Q9UBS0":1.0,"Q13042":1.0,"Q02548":0.5,"Q9NQI0":0.5,"Q9BX73":0.0,"O75818":1.0,"Q86UQ0":0.5,"Q8N5C1":0.0,"Q9BZD3":0.0,"P35968":1.0,"O75376":0.5,"P16871":1.0,"P41161":0.0,"Q8NHW5":0.0,"O60260":1.0,"P42771":1.0,"O15393":0.0,"P07954":1.0,"P55317":0.5,"Q9NR22":0.0,"Q12796":0.0,"Q8WVB6":0.0,"Q6UN15":1.0,"Q969V3":0.0,"Q93074":0.5,"Q9NPI8":0.5,"P04637":1.0,"P49959":1.0,"Q92963":0.5,"Q15022":0.5,"Q96B21":0.0,"Q9UQ35":0.5,"P21359":1.0,"Q99835":1.0,"Q9H313":0.5,"Q0VD83":0.5,"Q93062":0.0,"A6NFD8":0.0,"Q04864":0.5,"P83731":1.0,"P11274":1.0,"P18074":1.0,"Q2QL34":0.5,"O15520":1.0,"Q9UND3":0.0,"O15550":0.5,"Q96GM5":0.5,"P15056":1.0,"P55198":0.0,"P0DP42":0.0,"P27986":1.0,"P19447":1.0,"P61165":0.0,"Q8TAA1":0.0,"P57738":0.0,"Q5KU26":1.0,"P16234":1.0,"A6NGE4":0.0,"Q9BR09":0.5,"Q7Z404":0.0,"Q8TC36":0.0,"P21860":0.5,"O75663":0.0,"O75956":0.0,"P35568":1.0,"O43791":0.5,"Q00765":0.5,"P11309":1.0,"Q14865":0.5,"P61244":1.0,"P28482":1.0,"O15119":0.0,"P38398":1.0,"P25054":1.0,"O95498":1.0,"P63092":1.0,"Q9H9B4":0.0,"Q5VWP2":0.0,"P40238":1.0,"Q7Z5L2":0.0,"Q14344":1.0,"O95467":1.0,"Q9NSB4":0.5,"Q16875":1.0,"O75564":0.0,"Q9BU76":0.5,"P20936":1.0,"Q8NFD5":0.5,"Q6PI26":0.0,"Q03052":0.0,"Q5T1Q4":0.0,"Q5BLP8":0.0,"Q12972":0.0,"O75530":0.5,"P10276":1.0,"Q9HC73":1.0,"P22301":1.0,"P62273":1.0,"Q9Y243":1.0,"Q9BYS8":0.0,"P35916":1.0,"Q01844":0.0,"P98182":0.5,"Q96FI4":1.0,"Q9Y2F5":0.5,"Q9UI09":1.0,"Q8TF17":0.0,"P35240":0.5,"Q6NXT2":0.0,"Q5T4T6":0.0,"Q9UJ90":0.5,"P04626":1.0,"Q76KP1":0.0,"P17024":0.5,"O60934":1.0,"Q9NZC4":0.0,"Q9P2W7":1.0,"P62805":0.0,"P45985":1.0,"P11388":0.5,"P07333":1.0,"A6NJV1":0.0,"P08620":1.0,"P40692":1.0,"P57076":0.0,"Q9Y692":0.0,"Q9UPV7":0.0,"P21912":1.0,"Q8N878":0.0,"P53567":0.0,"P10398":1.0,"P08069":1.0,"O96017":1.0,"Q9UBS8":0.5,"Q96M19":0.0,"P56470":0.0,"A0A1B0GU29":0.0,"P28715":1.0,"P30530":0.5,"P16422":0.5,"Q6ZST2":0.0,"Q76L83":0.5,"Q9Y3E0":0.0,"Q14676":0.5,"Q96A65":1.0,"Q92878":1.0,"Q06124":1.0,"P49715":1.0,"Q15907":1.0,"Q96HA4":0.0,"P10721":1.0,"Q86U02":0.0,"A6NHM9":0.0,"Q9NTJ3":0.5,"Q6UXB0":0.0,"Q96S55":0.0,"P15260":1.0,"Q7Z7E8":1.0,"Q14517":0.0,"Q8N122":1.0,"Q5HYK3":1.0,"Q75N03":0.5,"Q6MZT1":0.0,"Q96I76":0.0,"Q96DT0":0.0,"P11487":1.0,"Q6ZQN5":0.0,"Q96KQ4":0.5,"P84996":1.0,"Q9BYW2":1.0,"Q92560":0.5,"Q92896":1.0,"P29375":0.5,"O43364":0.5,"P01116":1.0,"Q8N4C6":0.0,"Q9UBI6":1.0,"Q9H7S9":0.5,"Q6ZU45":0.0,"Q96PE3":1.0,"Q9H0A6":0.0,"P43246":1.0,"P48736":1.0,"P11912":1.0,"Q6NUJ5":0.0,"Q8NHY2":1.0,"O75360":0.0,"P42338":1.0,"Q6IC83":0.0,"Q9BSY4":0.5,"Q8NI08":0.0,"Q96FH0":0.0,"P56278":0.0,"Q68CP9":0.5,"Q02080":0.5,"Q15116":1.0,"P03372":1.0,"P31749":1.0,"P25208":1.0,"P46937":0.5,"Q92574":1.0,"Q9NZM1":0.0,"P42345":1.0,"Q04721":1.0,"P11488":1.0,"O14497":0.5,"P43699":0.0,"Q9NX04":0.0,"Q9UER7":1.0,"Q92915":1.0,"Q9NUN7":1.0,"Q8TAC9":0.0,"Q9UHF1":0.0,"O60239":0.0,"Q9NX18":0.0,"Q96B97":1.0,"Q68DV7":0.5,"Q05195":0.0,"Q13951":0.5,"Q07817":1.0,"Q9H6S1":0.5,"Q9UH03":0.0,"P33076":1.0,"Q8WY22":0.0,"P56915":0.0,"Q15831":1.0,"Q13535":1.0,"P0DMU2":0.0,"P50148":1.0,"P04049":1.0,"O43521":0.5,"Q16620":1.0,"Q9H3D4":0.5,"Q9NZR2":0.0,"Q96E14":0.5,"O75204":0.0,"Q96NA8":0.0,"Q08211":0.5,"P12980":0.0,"Q15303":1.0,"Q9NW38":1.0,"P48735":1.0,"Q9BZR8":0.5,"P43080":1.0,"Q13795":0.5,"Q8N715":0.0,"Q5SVZ6":0.0,"P49711":0.5,"Q96L73":1.0,"C9JJH3":0.5,"Q7L190":0.5,"Q06587":0.5,"P36897":1.0,"A1L162":0.0,"Q9BS18":1.0,"P61586":1.0,"Q8NEB9":1.0,"O14746":0.5,"Q6ZMY6":0.0,"P31040":1.0,"Q8N726":1.0,"Q13761":0.5,"Q6ZVM7":0.0,"P09619":1.0,"P01344":0.5,"Q9P2D7":0.5,"Q04726":0.5,"Q8N488":0.5,"Q96PG8":1.0,"Q96N19":0.0,"P47813":1.0,"Q96EK6":1.0,"O43502":1.0,"Q7RTU9":0.0,"Q562R1":0.0,"Q9Y5U2":0.0},"dis_UScore":{"O15033":0,"P15514":0,"P42772":0,"Q96M42":0,"Q9NPP4":1,"P12830":1,"Q96EC8":0,"Q15072":0,"O60674":1,"Q9BTE1":0,"Q8N8J7":0,"Q92569":0,"P41212":1,"Q9BQ61":0,"O60565":0,"P40337":1,"Q9UJA3":1,"Q9H469":0,"O75771":1,"P01111":1,"Q4G0A6":0,"Q99836":1,"P07949":1,"O43283":0,"P08581":1,"A6NL82":0,"Q96S52":1,"P49901":0,"O14757":0,"Q6PJ61":0,"Q9UPY3":1,"A6NJI1":0,"P30153":1,"P33778":0,"Q9UEU5":0,"Q8WW12":0,"P30281":0,"Q6N021":1,"O14686":1,"Q96LM5":0,"O15169":1,"Q9UPR6":0,"Q96RK0":1,"P43351":0,"Q92793":1,"Q2LD37":1,"A6NP11":0,"P29992":1,"Q9Y6G9":0,"P25800":0,"P52701":1,"Q5JWF2":1,"O14980":0,"Q13153":1,"Q96I15":0,"Q6B0I6":0,"Q9UBC3":1,"P49815":1,"Q9NZN4":0,"Q8N0V5":1,"P61266":1,"P36507":1,"P16473":1,"P54756":0,"Q9NV72":0,"P16455":0,"Q68CQ4":0,"P17302":1,"Q7Z7D3":0,"Q13422":1,"Q99643":1,"O95835":0,"P43268":0,"Q9Y5Z7":0,"Q96S79":0,"Q14765":1,"Q99653":0,"Q13065":0,"P04629":1,"P23921":0,"Q14997":0,"Q86YC2":1,"O75030":1,"Q9NWM3":0,"Q5MJ09":0,"O75362":0,"Q96PT4":0,"Q9NS28":0,"Q6UXB3":0,"Q96DX5":0,"P01112":1,"Q00534":1,"Q8N6W0":0,"Q12824":1,"Q9Y4H2":1,"O94761":1,"Q8IV53":0,"P40123":0,"Q9H6E5":0,"A8MT33":0,"Q06609":1,"Q6P1J9":1,"Q16832":1,"Q693B1":0,"P46100":1,"Q8N688":0,"Q16288":0,"Q3LI76":0,"Q8WUZ0":0,"Q8WZ60":0,"Q15910":1,"Q96HH9":0,"Q8IYT4":0,"Q9BXL7":1,"P23468":0,"P36894":1,"P05162":1,"Q01081":0,"Q9Y6I9":0,"Q9GZV9":1,"Q8WYN3":0,"Q6XQN6":0,"Q9BV86":0,"Q9H6I2":1,"Q96AE4":0,"Q8IYX0":0,"Q96GG9":0,"Q7L622":0,"Q6B0K9":0,"Q9UJ94":0,"Q9Y462":1,"O00716":0,"Q5JTC6":1,"P05413":0,"Q5H9F3":0,"Q8N9I9":0,"P0CJ73":0,"Q6Q0C0":1,"O75626":0,"Q0ZGT2":1,"O14777":0,"Q4VC31":0,"Q9UKA2":1,"P09486":1,"O00459":1,"Q9H845":1,"Q6W2J9":1,"P17544":0,"Q6UWT4":0,"P23771":1,"Q96M15":0,"Q9Y487":1,"Q8NFG4":1,"Q9Y2L1":0,"O15524":0,"P06400":1,"Q96K19":1,"P16415":0,"Q969S6":0,"P42336":1,"Q96BM1":0,"Q9BRQ4":1,"Q8N2I9":0,"Q03164":1,"Q9H0U3":1,"P49336":0,"P24385":1,"Q8N3U4":0,"Q9UM47":1,"O15360":1,"Q8TAP6":0,"Q9P1Z2":0,"P00167":1,"P10275":1,"Q96CP7":0,"Q0P641":0,"P51587":1,"Q9NWQ9":0,"Q13315":1,"A0A1B0GVR7":0,"P06213":1,"Q53TQ3":0,"P48431":1,"Q6AHZ1":0,"Q96A73":0,"Q9H611":0,"O75144":0,"Q5VUJ6":0,"Q6PCD5":1,"O14965":1,"P62857":1,"Q93063":1,"Q6ZUU3":0,"Q9UI95":1,"P35221":1,"Q96G23":0,"Q86SQ7":1,"P21580":1,"Q9NZQ7":0,"Q6IPT2":0,"Q96M02":0,"Q12894":0,"Q15274":0,"P38936":0,"Q9H6B1":0,"Q96EN8":1,"Q9Y584":0,"Q09472":1,"O00330":1,"Q15036":0,"P20337":0,"P11362":1,"Q9UMX1":1,"Q8IVF7":0,"Q8NE09":0,"Q9NRY4":0,"P11802":1,"Q02750":1,"Q9NR33":0,"Q9NT62":0,"Q9NYY3":0,"Q8N6G1":0,"O14717":0,"O15315":0,"P56748":0,"P19544":1,"P02549":1,"Q9BXH1":0,"Q9UHN6":0,"Q14790":1,"Q9Y6F7":1,"Q12879":1,"P98170":1,"Q9HC58":0,"O43680":0,"P51854":0,"P31751":1,"Q9NYI0":0,"Q00987":1,"Q13233":1,"P35222":1,"O60880":1,"Q99801":0,"O95750":0,"Q9Y3C7":0,"O00505":0,"Q69YH5":0,"E9PJI5":0,"Q9UBC5":0,"Q5ZPR3":0,"P46527":1,"Q9NRM7":0,"Q07820":0,"P08476":0,"Q6ZMI0":0,"P36383":0,"P60709":1,"O43474":0,"O75747":0,"Q9P0N5":1,"P04198":1,"Q7Z6J2":0,"P14210":1,"P22681":1,"Q6UXF7":0,"Q8N9W5":1,"Q9NX65":0,"Q969T7":0,"A1A4V9":0,"P09874":0,"P00519":1,"P41182":0,"Q13009":0,"Q9UM73":1,"Q4V348":0,"Q96PE1":0,"Q6P1Q0":0,"P84022":1,"A1KXE4":0,"P35249":0,"Q00597":1,"Q6R327":0,"Q9UDT6":0,"Q15173":0,"Q9UBS0":0,"Q13042":0,"Q02548":1,"Q9NQI0":0,"Q9BX73":0,"O75818":0,"Q86UQ0":0,"Q8N5C1":0,"Q9BZD3":0,"P35968":1,"O75376":0,"P16871":1,"P41161":0,"Q8NHW5":0,"O60260":1,"P42771":1,"O15393":0,"P07954":1,"P55317":0,"Q9NR22":0,"Q12796":0,"Q8WVB6":0,"Q6UN15":0,"Q969V3":0,"Q93074":1,"Q9NPI8":1,"P04637":1,"P49959":1,"Q92963":1,"Q15022":0,"Q96B21":0,"Q9UQ35":0,"P21359":1,"Q99835":1,"Q9H313":0,"Q0VD83":0,"Q93062":0,"A6NFD8":0,"Q04864":0,"P83731":0,"P11274":1,"P18074":1,"Q2QL34":0,"O15520":1,"Q9UND3":0,"O15550":1,"Q96GM5":0,"P15056":1,"P55198":0,"P0DP42":0,"P27986":1,"P19447":1,"P61165":0,"Q8TAA1":0,"P57738":0,"Q5KU26":0,"P16234":1,"A6NGE4":0,"Q9BR09":0,"Q7Z404":0,"Q8TC36":1,"P21860":1,"O75663":0,"O75956":0,"P35568":1,"O43791":0,"Q00765":0,"P11309":0,"Q14865":0,"P61244":1,"P28482":0,"O15119":1,"P38398":1,"P25054":1,"O95498":0,"P63092":1,"Q9H9B4":0,"Q5VWP2":0,"P40238":1,"Q7Z5L2":0,"Q14344":0,"O95467":1,"Q9NSB4":0,"Q16875":0,"O75564":0,"Q9BU76":0,"P20936":1,"Q8NFD5":1,"Q6PI26":0,"Q03052":0,"Q5T1Q4":0,"Q5BLP8":0,"Q12972":0,"O75530":1,"P10276":1,"Q9HC73":0,"P22301":1,"P62273":1,"Q9Y243":1,"Q9BYS8":0,"P35916":1,"Q01844":1,"P98182":0,"Q96FI4":0,"Q9Y2F5":0,"Q9UI09":1,"Q8TF17":1,"P35240":1,"Q6NXT2":0,"Q5T4T6":0,"Q9UJ90":0,"P04626":1,"Q76KP1":0,"P17024":0,"O60934":1,"Q9NZC4":0,"Q9P2W7":0,"P62805":0,"P45985":0,"P11388":0,"P07333":1,"A6NJV1":0,"P08620":0,"P40692":1,"P57076":1,"Q9Y692":0,"Q9UPV7":0,"P21912":1,"Q8N878":0,"P53567":0,"P10398":0,"P08069":1,"O96017":1,"Q9UBS8":0,"Q96M19":0,"P56470":0,"A0A1B0GU29":0,"P28715":1,"P30530":1,"P16422":1,"Q6ZST2":0,"Q76L83":1,"Q9Y3E0":0,"Q14676":0,"Q96A65":0,"Q92878":1,"Q06124":1,"P49715":1,"Q15907":1,"Q96HA4":0,"P10721":1,"Q86U02":0,"A6NHM9":0,"Q9NTJ3":0,"Q6UXB0":0,"Q96S55":0,"P15260":1,"Q7Z7E8":0,"Q14517":0,"Q8N122":0,"Q5HYK3":0,"Q75N03":0,"Q6MZT1":0,"Q96I76":0,"Q96DT0":0,"P11487":1,"Q6ZQN5":0,"Q96KQ4":0,"P84996":1,"Q9BYW2":1,"Q92560":1,"Q92896":0,"P29375":0,"O43364":1,"P01116":1,"Q8N4C6":1,"Q9UBI6":0,"Q9H7S9":0,"Q6ZU45":0,"Q96PE3":0,"Q9H0A6":0,"P43246":1,"P48736":0,"P11912":1,"Q6NUJ5":0,"Q8NHY2":0,"O75360":1,"P42338":0,"Q6IC83":0,"Q9BSY4":0,"Q8NI08":0,"Q96FH0":0,"P56278":0,"Q68CP9":1,"Q02080":0,"Q15116":1,"P03372":1,"P31749":1,"P25208":0,"P46937":1,"Q92574":1,"Q9NZM1":0,"P42345":1,"Q04721":1,"P11488":1,"O14497":1,"P43699":1,"Q9NX04":0,"Q9UER7":0,"Q92915":1,"Q9NUN7":1,"Q8TAC9":0,"Q9UHF1":0,"O60239":0,"Q9NX18":1,"Q96B97":0,"Q68DV7":1,"Q05195":0,"Q13951":1,"Q07817":0,"Q9H6S1":0,"Q9UH03":0,"P33076":1,"Q8WY22":0,"P56915":1,"Q15831":1,"Q13535":1,"P0DMU2":0,"P50148":1,"P04049":1,"O43521":0,"Q16620":1,"Q9H3D4":1,"Q9NZR2":0,"Q96E14":0,"O75204":1,"Q96NA8":0,"Q08211":0,"P12980":0,"Q15303":1,"Q9NW38":1,"P48735":1,"Q9BZR8":0,"P43080":1,"Q13795":0,"Q8N715":0,"Q5SVZ6":0,"P49711":1,"Q96L73":1,"C9JJH3":0,"Q7L190":0,"Q06587":0,"P36897":1,"A1L162":0,"Q9BS18":0,"P61586":0,"Q8NEB9":0,"O14746":1,"Q6ZMY6":0,"P31040":1,"Q8N726":1,"Q13761":0,"Q6ZVM7":0,"P09619":1,"P01344":1,"Q9P2D7":1,"Q04726":0,"Q8N488":0,"Q96PG8":0,"Q96N19":0,"P47813":0,"Q96EK6":0,"O43502":1,"Q7RTU9":1,"Q562R1":0,"Q9Y5U2":0},"dis_TScore":{"O15033":0,"P15514":0,"P42772":0,"Q96M42":0,"Q9NPP4":0,"P12830":0,"Q96EC8":0,"Q15072":1,"O60674":0,"Q9BTE1":0,"Q8N8J7":1,"Q92569":1,"P41212":0,"Q9BQ61":1,"O60565":0,"P40337":1,"Q9UJA3":0,"Q9H469":0,"O75771":0,"P01111":1,"Q4G0A6":0,"Q99836":0,"P07949":0,"O43283":0,"P08581":0,"A6NL82":0,"Q96S52":0,"P49901":0,"O14757":0,"Q6PJ61":1,"Q9UPY3":0,"A6NJI1":0,"P30153":0,"P33778":0,"Q9UEU5":0,"Q8WW12":0,"P30281":0,"Q6N021":0,"O14686":0,"Q96LM5":0,"O15169":0,"Q9UPR6":0,"Q96RK0":1,"P43351":0,"Q92793":0,"Q2LD37":0,"A6NP11":1,"P29992":0,"Q9Y6G9":0,"P25800":0,"P52701":0,"Q5JWF2":0,"O14980":0,"Q13153":0,"Q96I15":0,"Q6B0I6":0,"Q9UBC3":1,"P49815":0,"Q9NZN4":0,"Q8N0V5":0,"P61266":0,"P36507":0,"P16473":0,"P54756":0,"Q9NV72":1,"P16455":0,"Q68CQ4":0,"P17302":0,"Q7Z7D3":0,"Q13422":0,"Q99643":0,"O95835":0,"P43268":1,"Q9Y5Z7":1,"Q96S79":0,"Q14765":0,"Q99653":0,"Q13065":0,"P04629":0,"P23921":0,"Q14997":0,"Q86YC2":0,"O75030":1,"Q9NWM3":1,"Q5MJ09":0,"O75362":1,"Q96PT4":1,"Q9NS28":1,"Q6UXB3":0,"Q96DX5":1,"P01112":0,"Q00534":1,"Q8N6W0":0,"Q12824":0,"Q9Y4H2":0,"O94761":0,"Q8IV53":0,"P40123":0,"Q9H6E5":0,"A8MT33":0,"Q06609":0,"Q6P1J9":1,"Q16832":0,"Q693B1":0,"P46100":0,"Q8N688":0,"Q16288":1,"Q3LI76":1,"Q8WUZ0":0,"Q8WZ60":0,"Q15910":0,"Q96HH9":0,"Q8IYT4":0,"Q9BXL7":0,"P23468":0,"P36894":1,"P05162":1,"Q01081":1,"Q9Y6I9":0,"Q9GZV9":0,"Q8WYN3":0,"Q6XQN6":0,"Q9BV86":0,"Q9H6I2":0,"Q96AE4":0,"Q8IYX0":1,"Q96GG9":0,"Q7L622":0,"Q6B0K9":0,"Q9UJ94":1,"Q9Y462":0,"O00716":0,"Q5JTC6":0,"P05413":0,"Q5H9F3":0,"Q8N9I9":1,"P0CJ73":0,"Q6Q0C0":1,"O75626":0,"Q0ZGT2":0,"O14777":0,"Q4VC31":0,"Q9UKA2":0,"P09486":0,"O00459":0,"Q9H845":0,"Q6W2J9":0,"P17544":0,"Q6UWT4":0,"P23771":0,"Q96M15":0,"Q9Y487":0,"Q8NFG4":1,"Q9Y2L1":1,"O15524":0,"P06400":1,"Q96K19":0,"P16415":0,"Q969S6":0,"P42336":0,"Q96BM1":1,"Q9BRQ4":1,"Q8N2I9":0,"Q03164":1,"Q9H0U3":0,"P49336":0,"P24385":0,"Q8N3U4":1,"Q9UM47":0,"O15360":0,"Q8TAP6":0,"Q9P1Z2":1,"P00167":0,"P10275":0,"Q96CP7":0,"Q0P641":0,"P51587":0,"Q9NWQ9":0,"Q13315":0,"A0A1B0GVR7":0,"P06213":0,"Q53TQ3":0,"P48431":0,"Q6AHZ1":0,"Q96A73":0,"Q9H611":0,"O75144":0,"Q5VUJ6":0,"Q6PCD5":0,"O14965":0,"P62857":0,"Q93063":1,"Q6ZUU3":0,"Q9UI95":1,"P35221":1,"Q96G23":0,"Q86SQ7":1,"P21580":0,"Q9NZQ7":0,"Q6IPT2":0,"Q96M02":0,"Q12894":0,"Q15274":0,"P38936":0,"Q9H6B1":0,"Q96EN8":0,"Q9Y584":0,"Q09472":0,"O00330":0,"Q15036":0,"P20337":0,"P11362":0,"Q9UMX1":0,"Q8IVF7":1,"Q8NE09":0,"Q9NRY4":1,"P11802":1,"Q02750":0,"Q9NR33":0,"Q9NT62":1,"Q9NYY3":1,"Q8N6G1":0,"O14717":1,"O15315":1,"P56748":0,"P19544":0,"P02549":0,"Q9BXH1":0,"Q9UHN6":0,"Q14790":0,"Q9Y6F7":1,"Q12879":1,"P98170":0,"Q9HC58":0,"O43680":1,"P51854":1,"P31751":0,"Q9NYI0":1,"Q00987":0,"Q13233":0,"P35222":0,"O60880":0,"Q99801":0,"O95750":0,"Q9Y3C7":0,"O00505":0,"Q69YH5":0,"E9PJI5":0,"Q9UBC5":0,"Q5ZPR3":0,"P46527":0,"Q9NRM7":0,"Q07820":0,"P08476":0,"Q6ZMI0":0,"P36383":0,"P60709":0,"O43474":0,"O75747":0,"Q9P0N5":0,"P04198":0,"Q7Z6J2":0,"P14210":1,"P22681":0,"Q6UXF7":0,"Q8N9W5":0,"Q9NX65":0,"Q969T7":1,"A1A4V9":0,"P09874":0,"P00519":0,"P41182":1,"Q13009":1,"Q9UM73":1,"Q4V348":0,"Q96PE1":0,"Q6P1Q0":0,"P84022":1,"A1KXE4":1,"P35249":0,"Q00597":0,"Q6R327":1,"Q9UDT6":0,"Q15173":1,"Q9UBS0":0,"Q13042":0,"Q02548":0,"Q9NQI0":0,"Q9BX73":0,"O75818":0,"Q86UQ0":0,"Q8N5C1":0,"Q9BZD3":0,"P35968":0,"O75376":0,"P16871":0,"P41161":0,"Q8NHW5":0,"O60260":0,"P42771":0,"O15393":0,"P07954":0,"P55317":1,"Q9NR22":0,"Q12796":0,"Q8WVB6":0,"Q6UN15":0,"Q969V3":0,"Q93074":1,"Q9NPI8":0,"P04637":0,"P49959":0,"Q92963":0,"Q15022":0,"Q96B21":0,"Q9UQ35":0,"P21359":1,"Q99835":1,"Q9H313":0,"Q0VD83":0,"Q93062":0,"A6NFD8":0,"Q04864":0,"P83731":0,"P11274":1,"P18074":0,"Q2QL34":1,"O15520":0,"Q9UND3":0,"O15550":1,"Q96GM5":0,"P15056":1,"P55198":1,"P0DP42":0,"P27986":0,"P19447":0,"P61165":0,"Q8TAA1":1,"P57738":0,"Q5KU26":0,"P16234":0,"A6NGE4":0,"Q9BR09":0,"Q7Z404":0,"Q8TC36":1,"P21860":0,"O75663":0,"O75956":0,"P35568":1,"O43791":0,"Q00765":0,"P11309":0,"Q14865":0,"P61244":1,"P28482":0,"O15119":0,"P38398":0,"P25054":0,"O95498":0,"P63092":0,"Q9H9B4":0,"Q5VWP2":0,"P40238":0,"Q7Z5L2":0,"Q14344":0,"O95467":0,"Q9NSB4":0,"Q16875":1,"O75564":0,"Q9BU76":1,"P20936":0,"Q8NFD5":0,"Q6PI26":0,"Q03052":1,"Q5T1Q4":1,"Q5BLP8":0,"Q12972":0,"O75530":1,"P10276":1,"Q9HC73":1,"P22301":0,"P62273":1,"Q9Y243":1,"Q9BYS8":1,"P35916":1,"Q01844":0,"P98182":0,"Q96FI4":1,"Q9Y2F5":1,"Q9UI09":0,"Q8TF17":0,"P35240":0,"Q6NXT2":0,"Q5T4T6":0,"Q9UJ90":0,"P04626":0,"Q76KP1":0,"P17024":0,"O60934":0,"Q9NZC4":0,"Q9P2W7":0,"P62805":0,"P45985":1,"P11388":0,"P07333":1,"A6NJV1":1,"P08620":0,"P40692":1,"P57076":0,"Q9Y692":0,"Q9UPV7":0,"P21912":0,"Q8N878":0,"P53567":0,"P10398":0,"P08069":0,"O96017":0,"Q9UBS8":0,"Q96M19":0,"P56470":1,"A0A1B0GU29":0,"P28715":0,"P30530":0,"P16422":0,"Q6ZST2":1,"Q76L83":0,"Q9Y3E0":0,"Q14676":0,"Q96A65":0,"Q92878":1,"Q06124":0,"P49715":0,"Q15907":1,"Q96HA4":0,"P10721":0,"Q86U02":0,"A6NHM9":0,"Q9NTJ3":0,"Q6UXB0":1,"Q96S55":0,"P15260":0,"Q7Z7E8":0,"Q14517":0,"Q8N122":0,"Q5HYK3":0,"Q75N03":0,"Q6MZT1":0,"Q96I76":0,"Q96DT0":1,"P11487":0,"Q6ZQN5":0,"Q96KQ4":0,"P84996":1,"Q9BYW2":0,"Q92560":1,"Q92896":0,"P29375":0,"O43364":0,"P01116":0,"Q8N4C6":0,"Q9UBI6":1,"Q9H7S9":0,"Q6ZU45":0,"Q96PE3":0,"Q9H0A6":1,"P43246":1,"P48736":0,"P11912":0,"Q6NUJ5":0,"Q8NHY2":0,"O75360":1,"P42338":0,"Q6IC83":1,"Q9BSY4":0,"Q8NI08":0,"Q96FH0":0,"P56278":0,"Q68CP9":0,"Q02080":0,"Q15116":0,"P03372":0,"P31749":0,"P25208":0,"P46937":0,"Q92574":0,"Q9NZM1":0,"P42345":0,"Q04721":0,"P11488":0,"O14497":0,"P43699":0,"Q9NX04":1,"Q9UER7":1,"Q92915":0,"Q9NUN7":0,"Q8TAC9":1,"Q9UHF1":0,"O60239":0,"Q9NX18":0,"Q96B97":0,"Q68DV7":0,"Q05195":0,"Q13951":0,"Q07817":1,"Q9H6S1":0,"Q9UH03":1,"P33076":1,"Q8WY22":0,"P56915":0,"Q15831":0,"Q13535":0,"P0DMU2":0,"P50148":0,"P04049":1,"O43521":0,"Q16620":0,"Q9H3D4":0,"Q9NZR2":0,"Q96E14":0,"O75204":0,"Q96NA8":0,"Q08211":1,"P12980":0,"Q15303":0,"Q9NW38":0,"P48735":0,"Q9BZR8":0,"P43080":0,"Q13795":1,"Q8N715":0,"Q5SVZ6":0,"P49711":0,"Q96L73":0,"C9JJH3":0,"Q7L190":0,"Q06587":0,"P36897":0,"A1L162":0,"Q9BS18":1,"P61586":0,"Q8NEB9":0,"O14746":1,"Q6ZMY6":0,"P31040":1,"Q8N726":0,"Q13761":0,"Q6ZVM7":0,"P09619":1,"P01344":0,"Q9P2D7":1,"Q04726":0,"Q8N488":0,"Q96PG8":1,"Q96N19":0,"P47813":0,"Q96EK6":0,"O43502":0,"Q7RTU9":0,"Q562R1":0,"Q9Y5U2":0},"gen_AScore":{"O15033":0.0,"P15514":0.2321928095,"P42772":0.19,"Q96M42":0.0,"Q9NPP4":0.464385619,"P12830":0.971596199,"Q96EC8":0.0,"Q15072":0.0,"O60674":0.8784634846,"Q9BTE1":0.0,"Q8N8J7":0.1,"Q92569":0.148,"P41212":0.8339850003,"Q9BQ61":0.0,"O60565":0.6339850003,"P40337":1.0,"Q9UJA3":0.3169925001,"Q9H469":0.0,"O75771":0.7169925001,"P01111":1.0,"Q4G0A6":0.088,"Q99836":0.3169925001,"P07949":1.0,"O43283":0.052,"P08581":0.864385619,"A6NL82":0.0,"Q96S52":0.0,"P49901":0.0,"O14757":0.144,"Q6PJ61":0.0,"Q9UPY3":1.0,"A6NJI1":0.044,"P30153":0.3169925001,"P33778":0.0,"Q9UEU5":0.0,"Q8WW12":0.0,"P30281":0.5169925001,"Q6N021":0.7400879436,"O14686":0.3169925001,"Q96LM5":0.0,"O15169":0.6,"Q9UPR6":0.124,"Q96RK0":0.5169925001,"P43351":0.0,"Q92793":0.6918863237,"Q2LD37":0.4,"A6NP11":0.0,"P29992":0.5169925001,"Q9Y6G9":0.0,"P25800":0.2789534001,"P52701":0.9813781191,"Q5JWF2":0.8784634846,"O14980":0.0,"Q13153":0.052,"Q96I15":0.0,"Q6B0I6":0.0,"Q9UBC3":0.6,"P49815":1.0,"Q9NZN4":0.0,"Q8N0V5":0.3169925001,"P61266":0.464385619,"P36507":0.5169925001,"P16473":0.7400879436,"P54756":0.0,"Q9NV72":0.072,"P16455":0.0,"Q68CQ4":0.0,"P17302":0.9908392621,"Q7Z7D3":0.0,"Q13422":0.9169925001,"Q99643":0.7400879436,"O95835":0.034,"P43268":0.0,"Q9Y5Z7":0.0,"Q96S79":0.0,"Q14765":0.928771238,"Q99653":0.0,"Q13065":0.0,"P04629":0.6339850003,"P23921":0.166,"Q14997":0.0,"Q86YC2":0.928771238,"O75030":0.7614709844,"Q9NWM3":0.0,"Q5MJ09":0.0,"O75362":0.2472541501,"Q96PT4":0.0,"Q9NS28":0.1447579,"Q6UXB3":0.0,"Q96DX5":0.026,"P01112":0.9400879436,"Q00534":0.6,"Q8N6W0":0.0,"Q12824":0.9813781191,"Q9Y4H2":0.0,"O94761":0.6918863237,"Q8IV53":0.0,"P40123":0.056,"Q9H6E5":0.196,"A8MT33":0.0,"Q06609":0.7400879436,"Q6P1J9":0.8918863237,"Q16832":0.3169925001,"Q693B1":0.0,"P46100":0.7813781191,"Q8N688":0.0,"Q16288":0.1521564001,"Q3LI76":0.0,"Q8WUZ0":0.0,"Q8WZ60":0.0,"Q15910":0.464385619,"Q96HH9":0.152,"Q8IYT4":0.0,"Q9BXL7":0.6339850003,"P23468":0.352,"P36894":0.6339850003,"P05162":0.0,"Q01081":0.2481564001,"Q9Y6I9":0.0,"Q9GZV9":0.8918863237,"Q8WYN3":0.1299669251,"Q6XQN6":0.0,"Q9BV86":0.0,"Q9H6I2":0.5614709844,"Q96AE4":0.0,"Q8IYX0":0.042,"Q96GG9":0.0,"Q7L622":0.1,"Q6B0K9":0.2250646751,"Q9UJ94":0.0,"Q9Y462":0.0,"O00716":0.0,"Q5JTC6":0.464385619,"P05413":0.1521564001,"Q5H9F3":0.0,"Q8N9I9":0.0,"P0CJ73":0.08241805,"Q6Q0C0":0.13,"O75626":0.0,"Q0ZGT2":0.5169925001,"O14777":0.0,"Q4VC31":0.106,"Q9UKA2":0.4,"P09486":0.0,"O00459":0.3169925001,"Q9H845":0.5614709844,"Q6W2J9":0.5169925001,"P17544":0.0,"Q6UWT4":0.0,"P23771":0.5614709844,"Q96M15":0.0,"Q9Y487":0.5614709844,"Q8NFG4":0.8784634846,"Q9Y2L1":0.0,"O15524":0.0,"P06400":0.8339850003,"Q96K19":0.0,"P16415":0.0,"Q969S6":0.0,"P42336":0.9169925001,"Q96BM1":0.152,"Q9BRQ4":0.0,"Q8N2I9":0.0,"Q03164":0.464385619,"Q9H0U3":0.5614709844,"P49336":0.3705708497,"P24385":0.864385619,"Q8N3U4":0.0,"Q9UM47":0.8339850003,"O15360":0.8495855027,"Q8TAP6":0.2123849751,"Q9P1Z2":0.0,"P00167":0.0,"P10275":0.9400879436,"Q96CP7":0.0,"Q0P641":0.096,"P51587":1.0,"Q9NWQ9":0.0,"Q13315":1.0,"A0A1B0GVR7":0.118,"P06213":0.928771238,"Q53TQ3":0.0,"P48431":0.6918863237,"Q6AHZ1":0.116,"Q96A73":0.0,"Q9H611":0.0,"O75144":0.0,"Q5VUJ6":0.0,"Q6PCD5":0.3169925001,"O14965":0.092,"P62857":0.0,"Q93063":0.5614709844,"Q6ZUU3":0.0,"Q9UI95":0.5169925001,"P35221":0.2,"Q96G23":0.0,"Q86SQ7":0.7614709844,"P21580":0.7813781191,"Q9NZQ7":0.18,"Q6IPT2":0.0,"Q96M02":0.0449176788,"Q12894":0.0,"Q15274":0.0,"P38936":0.2,"Q9H6B1":0.1,"Q96EN8":0.4,"Q9Y584":0.0,"Q09472":0.664385619,"O00330":0.2,"Q15036":0.4,"P20337":0.0,"P11362":1.0,"Q9UMX1":0.664385619,"Q8IVF7":0.0,"Q8NE09":0.368,"Q9NRY4":0.0,"P11802":0.6918863237,"Q02750":0.7813781191,"Q9NR33":0.002,"Q9NT62":0.0,"Q9NYY3":0.144,"Q8N6G1":0.0,"O14717":0.096,"O15315":0.464385619,"P56748":0.0,"P19544":1.0,"P02549":0.5169925001,"Q9BXH1":0.0,"Q9UHN6":0.07,"Q14790":0.7169925001,"Q9Y6F7":0.0,"Q12879":0.7614709844,"P98170":0.6918863237,"Q9HC58":0.0,"O43680":0.304,"P51854":0.14,"P31751":0.4,"Q9NYI0":0.094,"Q00987":0.0,"Q13233":0.7813781191,"P35222":1.0,"O60880":0.6918863237,"Q99801":0.3482892142,"O95750":0.074,"Q9Y3C7":0.0,"O00505":0.0,"Q69YH5":0.0,"E9PJI5":0.0,"Q9UBC5":0.0,"Q5ZPR3":0.098,"P46527":0.6,"Q9NRM7":0.0,"Q07820":0.0,"P08476":0.0,"Q6ZMI0":0.19504196,"P36383":0.0,"P60709":0.5614709844,"O43474":0.3774045251,"O75747":0.0,"Q9P0N5":0.5169925001,"P04198":0.4,"Q7Z6J2":0.0,"P14210":0.5614709844,"P22681":0.3169925001,"Q6UXF7":0.068,"Q8N9W5":0.0,"Q9NX65":0.0,"Q969T7":0.0,"A1A4V9":0.0,"P09874":0.0,"P00519":0.2,"P41182":0.0,"Q13009":0.088,"Q9UM73":0.6339850003,"Q4V348":0.0,"Q96PE1":0.07,"Q6P1Q0":0.0,"P84022":0.9169925001,"A1KXE4":0.0,"P35249":0.0,"Q00597":0.8,"Q6R327":0.0,"Q9UDT6":0.0,"Q15173":0.0,"Q9UBS0":0.0,"Q13042":0.0,"Q02548":0.0,"Q9NQI0":0.0,"Q9BX73":0.0,"O75818":0.1,"Q86UQ0":0.0,"Q8N5C1":0.0,"Q9BZD3":0.0,"P35968":0.464385619,"O75376":0.1616661751,"P16871":0.7813781191,"P41161":0.464385619,"Q8NHW5":0.0,"O60260":0.6918863237,"P42771":0.9169925001,"O15393":0.3226466251,"P07954":0.7169925001,"P55317":0.0,"Q9NR22":0.0,"Q12796":0.056,"Q8WVB6":0.0,"Q6UN15":0.0,"Q969V3":0.0,"Q93074":0.5614709844,"Q9NPI8":0.664385619,"P04637":1.0,"P49959":0.6,"Q92963":0.464385619,"Q15022":0.0,"Q96B21":0.0,"Q9UQ35":0.0,"P21359":1.0,"Q99835":0.0,"Q9H313":0.0,"Q0VD83":0.13,"Q93062":0.3807962076,"A6NFD8":0.060228575,"Q04864":0.0,"P83731":0.0,"P11274":0.7169925001,"P18074":0.8174925683,"Q2QL34":0.0,"O15520":0.5169925001,"Q9UND3":0.0,"O15550":0.3169925001,"Q96GM5":0.0,"P15056":1.0,"P55198":0.0,"P0DP42":0.0,"P27986":0.8,"P19447":0.6339850003,"P61165":0.2060451251,"Q8TAA1":0.018,"P57738":0.0,"Q5KU26":0.0,"P16234":0.3854400638,"A6NGE4":0.0,"Q9BR09":0.0,"Q7Z404":0.0,"Q8TC36":0.3169925001,"P21860":0.464385619,"O75663":0.0,"O75956":0.0,"P35568":0.364,"O43791":0.0,"Q00765":0.1236270751,"P11309":0.0,"Q14865":0.6918863237,"P61244":0.6,"P28482":0.2345744501,"O15119":0.5169925001,"P38398":1.0,"P25054":0.9509775004,"O95498":0.0,"P63092":0.8784634846,"Q9H9B4":0.046,"Q5VWP2":0.2948030251,"P40238":0.7813781191,"Q7Z5L2":0.0,"Q14344":0.0,"O95467":0.8784634846,"Q9NSB4":0.0,"Q16875":0.2368366657,"O75564":0.0,"Q9BU76":0.046,"P20936":0.7169925001,"Q8NFD5":0.664385619,"Q6PI26":0.0,"Q03052":0.2368366657,"Q5T1Q4":0.19,"Q5BLP8":0.0,"Q12972":0.0,"O75530":0.3169925001,"P10276":0.0,"Q9HC73":0.0,"P22301":0.664385619,"P62273":0.2,"Q9Y243":0.464385619,"Q9BYS8":0.0,"P35916":0.6,"Q01844":0.5614709844,"P98182":0.0,"Q96FI4":0.0,"Q9Y2F5":0.060228575,"Q9UI09":0.2250646751,"Q8TF17":0.6339850003,"P35240":0.9509775004,"Q6NXT2":0.0,"Q5T4T6":0.0,"Q9UJ90":0.0,"P04626":0.6,"Q76KP1":0.0,"P17024":0.0,"O60934":0.9400879436,"Q9NZC4":0.1486033981,"Q9P2W7":0.0,"P62805":0.0,"P45985":0.0,"P11388":0.104,"P07333":0.5614709844,"A6NJV1":0.0,"P08620":0.0,"P40692":1.0,"P57076":0.2,"Q9Y692":0.0,"Q9UPV7":0.0,"P21912":0.8495855027,"Q8N878":0.064,"P53567":0.0,"P10398":0.0,"P08069":0.664385619,"O96017":0.9169925001,"Q9UBS8":0.0,"Q96M19":0.0,"P56470":0.0,"A0A1B0GU29":0.0,"P28715":0.6,"P30530":0.0,"P16422":0.7169925001,"Q6ZST2":0.0,"Q76L83":0.0,"Q9Y3E0":0.0,"Q14676":0.164,"Q96A65":0.3169925001,"Q92878":0.5614709844,"Q06124":0.9614709844,"P49715":0.664385619,"Q15907":0.2,"Q96HA4":0.0,"P10721":0.7614709844,"Q86U02":0.0,"A6NHM9":0.0,"Q9NTJ3":0.0,"Q6UXB0":0.0,"Q96S55":0.0,"P15260":0.7169925001,"Q7Z7E8":0.0,"Q14517":0.0,"Q8N122":0.0,"Q5HYK3":0.0,"Q75N03":0.0,"Q6MZT1":0.0,"Q96I76":0.0,"Q96DT0":0.0,"P11487":0.3169925001,"Q6ZQN5":0.044,"Q96KQ4":0.118,"P84996":0.8784634846,"Q9BYW2":0.4,"Q92560":0.5614709844,"Q92896":0.0,"P29375":0.074,"O43364":0.2,"P01116":1.0,"Q8N4C6":0.2,"Q9UBI6":0.0,"Q9H7S9":0.074,"Q6ZU45":0.0,"Q96PE3":0.09,"Q9H0A6":0.2123849751,"P43246":1.0,"P48736":0.312,"P11912":0.464385619,"Q6NUJ5":0.0,"Q8NHY2":0.12,"O75360":0.664385619,"P42338":0.048,"Q6IC83":0.062,"Q9BSY4":0.0,"Q8NI08":0.0,"Q96FH0":0.0,"P56278":0.0,"Q68CP9":0.3169925001,"Q02080":0.1,"Q15116":0.6,"P03372":0.7400879436,"P31749":0.7813781191,"P25208":0.0,"P46937":0.0,"Q92574":1.0,"Q9NZM1":0.0,"P42345":0.8,"Q04721":0.664385619,"P11488":0.4,"O14497":0.5614709844,"P43699":0.8,"Q9NX04":0.053888725,"Q9UER7":0.0,"Q92915":0.5614709844,"Q9NUN7":0.2,"Q8TAC9":0.0,"Q9UHF1":0.0,"O60239":0.0,"Q9NX18":0.464385619,"Q96B97":0.0,"Q68DV7":0.5169925001,"Q05195":0.0,"Q13951":0.0,"Q07817":0.3204260771,"Q9H6S1":0.0,"Q9UH03":0.0,"P33076":0.5169925001,"Q8WY22":0.0,"P56915":0.2,"Q15831":0.6918863237,"Q13535":0.4,"P0DMU2":0.0,"P50148":0.6918863237,"P04049":0.8339850003,"O43521":0.3169925001,"Q16620":0.0,"Q9H3D4":0.8918863237,"Q9NZR2":0.0,"Q96E14":0.194,"O75204":0.7614709844,"Q96NA8":0.3106526501,"Q08211":0.0,"P12980":0.0,"Q15303":0.3169925001,"Q9NW38":0.5614709844,"P48735":0.464385619,"Q9BZR8":0.0,"P43080":0.464385619,"Q13795":0.0,"Q8N715":0.0,"Q5SVZ6":0.0,"P49711":0.464385619,"Q96L73":0.7813781191,"C9JJH3":0.0,"Q7L190":0.044,"Q06587":0.128,"P36897":0.7400879436,"A1L162":0.0760782,"Q9BS18":0.16,"P61586":0.0,"Q8NEB9":0.114,"O14746":1.0,"Q6ZMY6":0.0,"P31040":0.8339850003,"Q8N726":0.9169925001,"Q13761":0.348,"Q6ZVM7":0.13,"P09619":0.8174925683,"P01344":0.7813781191,"Q9P2D7":0.464385619,"Q04726":0.186,"Q8N488":0.0,"Q96PG8":0.0,"Q96N19":0.122,"P47813":0.0,"Q96EK6":0.06973835,"O43502":0.8,"Q7RTU9":0.6,"Q562R1":0.2060451251,"Q9Y5U2":0.0},"gen_GScore":{"O15033":0.9515449935,"P15514":0.0,"P42772":0.0,"Q96M42":0.0,"Q9NPP4":0.5,"P12830":1.0,"Q96EC8":0.0,"Q15072":0.0,"O60674":1.0,"Q9BTE1":0.0,"Q8N8J7":0.0,"Q92569":0.0,"P41212":1.0,"Q9BQ61":0.0,"O60565":0.0,"P40337":0.0,"Q9UJA3":1.0,"Q9H469":0.0,"O75771":0.0,"P01111":0.5,"Q4G0A6":0.0,"Q99836":0.0,"P07949":0.92254902,"O43283":0.6505149978,"P08581":1.0,"A6NL82":0.5,"Q96S52":0.0,"P49901":0.0,"O14757":0.5,"Q6PJ61":0.5,"Q9UPY3":0.8494850022,"A6NJI1":0.0,"P30153":0.0,"P33778":0.0,"Q9UEU5":0.0,"Q8WW12":0.0,"P30281":1.0,"Q6N021":1.0,"O14686":0.9771212547,"Q96LM5":0.9771212547,"O15169":1.0,"Q9UPR6":0.5,"Q96RK0":0.0,"P43351":0.9515449935,"Q92793":0.7385606274,"Q2LD37":1.0,"A6NP11":0.0,"P29992":0.0,"Q9Y6G9":0.0,"P25800":0.9771212547,"P52701":0.7385606274,"Q5JWF2":0.92254902,"O14980":0.0,"Q13153":0.6505149978,"Q96I15":0.0,"Q6B0I6":0.6505149978,"Q9UBC3":0.9771212547,"P49815":0.6505149978,"Q9NZN4":0.0,"Q8N0V5":0.6505149978,"P61266":0.8890756252,"P36507":0.8010299957,"P16473":0.7385606274,"P54756":1.0,"Q9NV72":0.0,"P16455":1.0,"Q68CQ4":0.5,"P17302":0.5,"Q7Z7D3":0.5,"Q13422":1.0,"Q99643":0.5,"O95835":0.5,"P43268":0.0,"Q9Y5Z7":0.5,"Q96S79":0.0,"Q14765":1.0,"Q99653":0.8494850022,"Q13065":0.0,"P04629":0.0,"P23921":0.6505149978,"Q14997":0.8010299957,"Q86YC2":0.5,"O75030":1.0,"Q9NWM3":0.7385606274,"Q5MJ09":0.0,"O75362":0.8010299957,"Q96PT4":0.0,"Q9NS28":0.0,"Q6UXB3":0.0,"Q96DX5":0.0,"P01112":0.0,"Q00534":1.0,"Q8N6W0":0.8010299957,"Q12824":0.0,"Q9Y4H2":0.8494850022,"O94761":0.5,"Q8IV53":0.5,"P40123":0.7385606274,"Q9H6E5":0.0,"A8MT33":0.0,"Q06609":0.5,"Q6P1J9":0.6505149978,"Q16832":0.6505149978,"Q693B1":0.0,"P46100":0.0,"Q8N688":0.0,"Q16288":0.9515449935,"Q3LI76":0.0,"Q8WUZ0":0.0,"Q8WZ60":0.5,"Q15910":0.5,"Q96HH9":0.0,"Q8IYT4":0.7385606274,"Q9BXL7":0.5,"P23468":1.0,"P36894":0.5,"P05162":0.0,"Q01081":0.0,"Q9Y6I9":0.0,"Q9GZV9":0.0,"Q8WYN3":0.92254902,"Q6XQN6":0.0,"Q9BV86":0.0,"Q9H6I2":0.0,"Q96AE4":0.5,"Q8IYX0":0.5,"Q96GG9":0.0,"Q7L622":0.0,"Q6B0K9":0.8890756252,"Q9UJ94":0.0,"Q9Y462":0.0,"O00716":0.0,"Q5JTC6":0.0,"P05413":0.0,"Q5H9F3":0.0,"Q8N9I9":0.0,"P0CJ73":0.0,"Q6Q0C0":0.0,"O75626":0.8494850022,"Q0ZGT2":0.0,"O14777":0.5,"Q4VC31":0.7385606274,"Q9UKA2":0.0,"P09486":0.0,"O00459":0.0,"Q9H845":0.0,"Q6W2J9":0.0,"P17544":0.0,"Q6UWT4":0.0,"P23771":1.0,"Q96M15":0.0,"Q9Y487":0.5,"Q8NFG4":0.0,"Q9Y2L1":0.5,"O15524":0.0,"P06400":0.8890756252,"Q96K19":0.0,"P16415":0.6505149978,"Q969S6":0.0,"P42336":0.7385606274,"Q96BM1":0.5,"Q9BRQ4":0.5,"Q8N2I9":0.0,"Q03164":0.7385606274,"Q9H0U3":0.0,"P49336":0.6505149978,"P24385":1.0,"Q8N3U4":0.0,"Q9UM47":0.8010299957,"O15360":1.0,"Q8TAP6":0.0,"Q9P1Z2":0.5,"P00167":0.5,"P10275":0.5,"Q96CP7":0.0,"Q0P641":0.6505149978,"P51587":1.0,"Q9NWQ9":0.0,"Q13315":1.0,"A0A1B0GVR7":0.0,"P06213":1.0,"Q53TQ3":0.0,"P48431":0.0,"Q6AHZ1":0.0,"Q96A73":0.0,"Q9H611":0.0,"O75144":0.8890756252,"Q5VUJ6":0.0,"Q6PCD5":0.8010299957,"O14965":0.0,"P62857":0.0,"Q93063":0.0,"Q6ZUU3":0.5,"Q9UI95":0.5,"P35221":0.0,"Q96G23":0.8494850022,"Q86SQ7":0.0,"P21580":1.0,"Q9NZQ7":0.5,"Q6IPT2":0.0,"Q96M02":0.92254902,"Q12894":0.0,"Q15274":0.0,"P38936":0.8010299957,"Q9H6B1":1.0,"Q96EN8":0.6505149978,"Q9Y584":0.0,"Q09472":0.6505149978,"O00330":0.0,"Q15036":0.92254902,"P20337":0.0,"P11362":0.6505149978,"Q9UMX1":1.0,"Q8IVF7":0.0,"Q8NE09":0.8494850022,"Q9NRY4":0.5,"P11802":0.0,"Q02750":0.8010299957,"Q9NR33":0.0,"Q9NT62":0.5,"Q9NYY3":0.5,"Q8N6G1":0.0,"O14717":0.6505149978,"O15315":1.0,"P56748":0.0,"P19544":0.5,"P02549":1.0,"Q9BXH1":0.5,"Q9UHN6":0.0,"Q14790":0.8890756252,"Q9Y6F7":0.0,"Q12879":1.0,"P98170":0.0,"Q9HC58":1.0,"O43680":0.8010299957,"P51854":0.6505149978,"P31751":0.8010299957,"Q9NYI0":1.0,"Q00987":0.6505149978,"Q13233":0.8494850022,"P35222":0.5,"O60880":0.0,"Q99801":0.0,"O95750":0.0,"Q9Y3C7":0.0,"O00505":0.8494850022,"Q69YH5":0.0,"E9PJI5":0.0,"Q9UBC5":0.5,"Q5ZPR3":0.6505149978,"P46527":0.7385606274,"Q9NRM7":0.6505149978,"Q07820":0.9771212547,"P08476":0.6505149978,"Q6ZMI0":0.8010299957,"P36383":0.0,"P60709":0.6505149978,"O43474":0.0,"O75747":0.8010299957,"Q9P0N5":0.0,"P04198":0.0,"Q7Z6J2":0.0,"P14210":0.8494850022,"P22681":0.9771212547,"Q6UXF7":0.0,"Q8N9W5":0.0,"Q9NX65":0.0,"Q969T7":0.7385606274,"A1A4V9":0.0,"P09874":0.6505149978,"P00519":0.8494850022,"P41182":0.7385606274,"Q13009":0.8890756252,"Q9UM73":0.92254902,"Q4V348":0.0,"Q96PE1":0.7385606274,"Q6P1Q0":0.0,"P84022":1.0,"A1KXE4":0.0,"P35249":0.0,"Q00597":0.0,"Q6R327":0.8010299957,"Q9UDT6":0.5,"Q15173":0.0,"Q9UBS0":0.0,"Q13042":0.5,"Q02548":1.0,"Q9NQI0":0.0,"Q9BX73":0.0,"O75818":0.0,"Q86UQ0":0.8494850022,"Q8N5C1":0.0,"Q9BZD3":0.0,"P35968":0.8494850022,"O75376":0.8494850022,"P16871":1.0,"P41161":1.0,"Q8NHW5":0.0,"O60260":1.0,"P42771":0.0,"O15393":0.7385606274,"P07954":0.0,"P55317":0.0,"Q9NR22":0.8494850022,"Q12796":0.0,"Q8WVB6":0.6505149978,"Q6UN15":0.0,"Q969V3":0.0,"Q93074":0.0,"Q9NPI8":0.0,"P04637":1.0,"P49959":0.0,"Q92963":0.8010299957,"Q15022":0.6505149978,"Q96B21":0.5,"Q9UQ35":0.0,"P21359":1.0,"Q99835":0.5,"Q9H313":0.0,"Q0VD83":0.0,"Q93062":1.0,"A6NFD8":0.0,"Q04864":1.0,"P83731":0.0,"P11274":0.8010299957,"P18074":0.5,"Q2QL34":0.0,"O15520":0.7385606274,"Q9UND3":0.0,"O15550":0.0,"Q96GM5":0.5,"P15056":0.8494850022,"P55198":0.0,"P0DP42":0.7385606274,"P27986":1.0,"P19447":0.0,"P61165":1.0,"Q8TAA1":0.0,"P57738":0.5,"Q5KU26":0.8010299957,"P16234":0.0,"A6NGE4":0.0,"Q9BR09":0.0,"Q7Z404":0.5,"Q8TC36":0.5,"P21860":1.0,"O75663":0.0,"O75956":0.0,"P35568":0.8010299957,"O43791":0.0,"Q00765":0.6505149978,"P11309":0.8494850022,"Q14865":1.0,"P61244":0.6505149978,"P28482":0.7385606274,"O15119":0.5,"P38398":0.6505149978,"P25054":0.8890756252,"O95498":0.0,"P63092":0.92254902,"Q9H9B4":0.0,"Q5VWP2":1.0,"P40238":0.0,"Q7Z5L2":0.6505149978,"Q14344":0.0,"O95467":0.92254902,"Q9NSB4":0.0,"Q16875":0.8010299957,"O75564":0.0,"Q9BU76":0.0,"P20936":0.6505149978,"Q8NFD5":1.0,"Q6PI26":0.5,"Q03052":0.0,"Q5T1Q4":1.0,"Q5BLP8":0.0,"Q12972":0.0,"O75530":0.0,"P10276":0.0,"Q9HC73":0.0,"P22301":0.9515449935,"P62273":0.0,"Q9Y243":0.0,"Q9BYS8":0.8494850022,"P35916":0.7385606274,"Q01844":0.6505149978,"P98182":0.0,"Q96FI4":0.0,"Q9Y2F5":0.0,"Q9UI09":0.6505149978,"Q8TF17":0.7385606274,"P35240":0.5,"Q6NXT2":0.0,"Q5T4T6":0.9771212547,"Q9UJ90":0.0,"P04626":0.5,"Q76KP1":0.0,"P17024":0.0,"O60934":0.0,"Q9NZC4":0.7385606274,"Q9P2W7":0.8010299957,"P62805":0.0,"P45985":0.0,"P11388":0.8010299957,"P07333":0.9771212547,"A6NJV1":0.0,"P08620":0.5,"P40692":0.0,"P57076":0.0,"Q9Y692":0.0,"Q9UPV7":0.5,"P21912":0.0,"Q8N878":0.8010299957,"P53567":0.0,"P10398":0.0,"P08069":1.0,"O96017":1.0,"Q9UBS8":0.0,"Q96M19":0.0,"P56470":0.0,"A0A1B0GU29":0.0,"P28715":0.0,"P30530":0.8494850022,"P16422":0.0,"Q6ZST2":0.0,"Q76L83":0.5,"Q9Y3E0":0.0,"Q14676":0.0,"Q96A65":1.0,"Q92878":0.0,"Q06124":1.0,"P49715":0.0,"Q15907":0.5,"Q96HA4":0.0,"P10721":0.8494850022,"Q86U02":0.0,"A6NHM9":0.0,"Q9NTJ3":0.0,"Q6UXB0":0.0,"Q96S55":0.0,"P15260":0.5,"Q7Z7E8":0.0,"Q14517":0.7385606274,"Q8N122":1.0,"Q5HYK3":0.5,"Q75N03":0.0,"Q6MZT1":0.0,"Q96I76":0.0,"Q96DT0":0.0,"P11487":0.0,"Q6ZQN5":0.0,"Q96KQ4":0.8010299957,"P84996":0.92254902,"Q9BYW2":1.0,"Q92560":0.0,"Q92896":0.8010299957,"P29375":0.7385606274,"O43364":0.0,"P01116":0.0,"Q8N4C6":0.7385606274,"Q9UBI6":0.6505149978,"Q9H7S9":0.0,"Q6ZU45":0.0,"Q96PE3":0.6505149978,"Q9H0A6":0.0,"P43246":0.8890756252,"P48736":0.0,"P11912":0.0,"Q6NUJ5":0.6505149978,"Q8NHY2":0.6505149978,"O75360":0.0,"P42338":0.5,"Q6IC83":0.0,"Q9BSY4":0.0,"Q8NI08":0.6505149978,"Q96FH0":0.0,"P56278":0.0,"Q68CP9":0.92254902,"Q02080":0.0,"Q15116":0.0,"P03372":1.0,"P31749":0.7385606274,"P25208":0.0,"P46937":0.9771212547,"Q92574":0.5,"Q9NZM1":0.6505149978,"P42345":0.92254902,"Q04721":0.9515449935,"P11488":0.0,"O14497":0.92254902,"P43699":0.0,"Q9NX04":0.0,"Q9UER7":0.0,"Q92915":0.92254902,"Q9NUN7":0.0,"Q8TAC9":1.0,"Q9UHF1":0.0,"O60239":0.5,"Q9NX18":0.0,"Q96B97":0.0,"Q68DV7":0.0,"Q05195":0.8010299957,"Q13951":0.5,"Q07817":0.6505149978,"Q9H6S1":0.0,"Q9UH03":0.8010299957,"P33076":0.5,"Q8WY22":0.0,"P56915":0.0,"Q15831":0.8494850022,"Q13535":0.9771212547,"P0DMU2":0.0,"P50148":0.0,"P04049":0.8890756252,"O43521":0.0,"Q16620":0.92254902,"Q9H3D4":1.0,"Q9NZR2":1.0,"Q96E14":1.0,"O75204":0.5,"Q96NA8":1.0,"Q08211":0.0,"P12980":0.7385606274,"Q15303":1.0,"Q9NW38":0.5,"P48735":0.5,"Q9BZR8":0.0,"P43080":0.0,"Q13795":0.8010299957,"Q8N715":0.0,"Q5SVZ6":0.0,"P49711":0.0,"Q96L73":1.0,"C9JJH3":0.0,"Q7L190":0.0,"Q06587":0.0,"P36897":0.8010299957,"A1L162":0.5,"Q9BS18":1.0,"P61586":1.0,"Q8NEB9":0.5,"O14746":1.0,"Q6ZMY6":0.0,"P31040":0.0,"Q8N726":0.0,"Q13761":1.0,"Q6ZVM7":0.7385606274,"P09619":1.0,"P01344":0.0,"Q9P2D7":0.8494850022,"Q04726":1.0,"Q8N488":0.0,"Q96PG8":0.5,"Q96N19":0.0,"P47813":0.0,"Q96EK6":0.0,"O43502":0.0,"Q7RTU9":0.0,"Q562R1":0.0,"Q9Y5U2":0.0},"gen_GQualScore":{"O15033":0.875,"P15514":0.0,"P42772":0.0,"Q96M42":0.0,"Q9NPP4":1.0,"P12830":0.6,"Q96EC8":0.0,"Q15072":0.0,"O60674":0.8571428571,"Q9BTE1":0.0,"Q8N8J7":0.0,"Q92569":0.0,"P41212":0.4166666667,"Q9BQ61":0.0,"O60565":0.0,"P40337":0.0,"Q9UJA3":0.8333333333,"Q9H469":0.0,"O75771":0.0,"P01111":1.0,"Q4G0A6":0.0,"Q99836":0.0,"P07949":0.8571428571,"O43283":0.0,"P08581":0.2727272727,"A6NL82":1.0,"Q96S52":0.0,"P49901":0.0,"O14757":0.0,"Q6PJ61":1.0,"Q9UPY3":0.8,"A6NJI1":0.0,"P30153":0.0,"P33778":0.0,"Q9UEU5":0.0,"Q8WW12":0.0,"P30281":0.7413793103,"Q6N021":0.7173913043,"O14686":0.7777777778,"Q96LM5":0.7777777778,"O15169":0.6944444444,"Q9UPR6":0.0,"Q96RK0":0.0,"P43351":0.625,"Q92793":0.3333333333,"Q2LD37":0.7142857143,"A6NP11":0.0,"P29992":0.0,"Q9Y6G9":0.0,"P25800":0.5555555556,"P52701":0.6666666667,"Q5JWF2":0.0,"O14980":0.0,"Q13153":0.0,"Q96I15":0.0,"Q6B0I6":0.0,"Q9UBC3":0.4444444444,"P49815":0.0,"Q9NZN4":0.0,"Q8N0V5":1.0,"P61266":0.6666666667,"P36507":0.75,"P16473":0.6666666667,"P54756":0.6666666667,"Q9NV72":0.0,"P16455":0.3846153846,"Q68CQ4":0.0,"P17302":1.0,"Q7Z7D3":0.0,"Q13422":0.6478873239,"Q99643":0.0,"O95835":0.0,"P43268":0.0,"Q9Y5Z7":0.0,"Q96S79":0.0,"Q14765":0.75,"Q99653":0.0,"Q13065":0.0,"P04629":0.0,"P23921":1.0,"Q14997":0.75,"Q86YC2":0.0,"O75030":0.625,"Q9NWM3":0.0,"Q5MJ09":0.0,"O75362":1.0,"Q96PT4":0.0,"Q9NS28":0.0,"Q6UXB3":0.0,"Q96DX5":0.0,"P01112":0.0,"Q00534":0.7230769231,"Q8N6W0":0.5,"Q12824":0.0,"Q9Y4H2":1.0,"O94761":0.0,"Q8IV53":0.0,"P40123":0.0,"Q9H6E5":0.0,"A8MT33":0.0,"Q06609":0.0,"Q6P1J9":0.0,"Q16832":0.5,"Q693B1":0.0,"P46100":0.0,"Q8N688":0.0,"Q16288":0.25,"Q3LI76":0.0,"Q8WUZ0":0.0,"Q8WZ60":0.0,"Q15910":0.0,"Q96HH9":0.0,"Q8IYT4":0.6666666667,"Q9BXL7":0.0,"P23468":0.1869158879,"P36894":1.0,"P05162":0.0,"Q01081":0.0,"Q9Y6I9":0.0,"Q9GZV9":0.0,"Q8WYN3":0.0,"Q6XQN6":0.0,"Q9BV86":0.0,"Q9H6I2":0.0,"Q96AE4":0.0,"Q8IYX0":0.0,"Q96GG9":0.0,"Q7L622":0.0,"Q6B0K9":1.0,"Q9UJ94":0.0,"Q9Y462":0.0,"O00716":0.0,"Q5JTC6":0.0,"P05413":0.0,"Q5H9F3":0.0,"Q8N9I9":0.0,"P0CJ73":0.0,"Q6Q0C0":0.0,"O75626":0.6,"Q0ZGT2":0.0,"O14777":0.0,"Q4VC31":1.0,"Q9UKA2":0.0,"P09486":0.0,"O00459":0.0,"Q9H845":0.0,"Q6W2J9":0.0,"P17544":0.0,"Q6UWT4":0.0,"P23771":0.5,"Q96M15":0.0,"Q9Y487":1.0,"Q8NFG4":0.0,"Q9Y2L1":0.0,"O15524":0.0,"P06400":0.0,"Q96K19":0.0,"P16415":0.0,"Q969S6":0.0,"P42336":0.6666666667,"Q96BM1":1.0,"Q9BRQ4":0.0,"Q8N2I9":0.0,"Q03164":0.0,"Q9H0U3":0.0,"P49336":0.0,"P24385":0.8,"Q8N3U4":0.0,"Q9UM47":0.5,"O15360":0.8125,"Q8TAP6":0.0,"Q9P1Z2":0.0,"P00167":0.0,"P10275":0.0,"Q96CP7":0.0,"Q0P641":0.5,"P51587":0.6111111111,"Q9NWQ9":0.0,"Q13315":0.6666666667,"A0A1B0GVR7":0.0,"P06213":0.52,"Q53TQ3":0.0,"P48431":0.0,"Q6AHZ1":0.0,"Q96A73":0.0,"Q9H611":0.0,"O75144":0.5,"Q5VUJ6":0.0,"Q6PCD5":1.0,"O14965":0.0,"P62857":0.0,"Q93063":0.0,"Q6ZUU3":0.0,"Q9UI95":0.0,"P35221":0.0,"Q96G23":0.8,"Q86SQ7":0.0,"P21580":0.7142857143,"Q9NZQ7":1.0,"Q6IPT2":0.0,"Q96M02":0.0,"Q12894":0.0,"Q15274":0.0,"P38936":0.75,"Q9H6B1":0.1363636364,"Q96EN8":0.0,"Q9Y584":0.0,"Q09472":1.0,"O00330":0.0,"Q15036":0.7142857143,"P20337":0.0,"P11362":0.5,"Q9UMX1":0.4117647059,"Q8IVF7":0.0,"Q8NE09":1.0,"Q9NRY4":0.0,"P11802":0.0,"Q02750":0.5,"Q9NR33":0.0,"Q9NT62":0.0,"Q9NYY3":1.0,"Q8N6G1":0.0,"O14717":0.5,"O15315":0.6629213483,"P56748":0.0,"P19544":0.0,"P02549":0.9,"Q9BXH1":1.0,"Q9UHN6":0.0,"Q14790":0.8333333333,"Q9Y6F7":0.0,"Q12879":0.3043478261,"P98170":0.0,"Q9HC58":0.3571428571,"O43680":0.5,"P51854":0.0,"P31751":0.25,"Q9NYI0":0.0,"Q00987":1.0,"Q13233":1.0,"P35222":1.0,"O60880":0.0,"Q99801":0.0,"O95750":0.0,"Q9Y3C7":0.0,"O00505":0.2,"Q69YH5":0.0,"E9PJI5":0.0,"Q9UBC5":1.0,"Q5ZPR3":1.0,"P46527":0.6666666667,"Q9NRM7":0.5,"Q07820":0.7777777778,"P08476":0.0,"Q6ZMI0":0.25,"P36383":0.0,"P60709":0.5,"O43474":0.0,"O75747":0.0,"Q9P0N5":0.0,"P04198":0.0,"Q7Z6J2":0.0,"P14210":0.6,"P22681":1.0,"Q6UXF7":0.0,"Q8N9W5":0.0,"Q9NX65":0.0,"Q969T7":0.0,"A1A4V9":0.0,"P09874":0.0,"P00519":0.4,"P41182":0.6666666667,"Q13009":0.1666666667,"Q9UM73":0.2857142857,"Q4V348":0.0,"Q96PE1":0.0,"Q6P1Q0":0.0,"P84022":0.7346938776,"A1KXE4":0.0,"P35249":0.0,"Q00597":0.0,"Q6R327":0.0,"Q9UDT6":0.0,"Q15173":0.0,"Q9UBS0":0.0,"Q13042":0.0,"Q02548":0.1538461538,"Q9NQI0":0.0,"Q9BX73":0.0,"O75818":0.0,"Q86UQ0":0.2,"Q8N5C1":0.0,"Q9BZD3":0.0,"P35968":0.8,"O75376":0.4,"P16871":0.6666666667,"P41161":0.6470588235,"Q8NHW5":0.0,"O60260":0.3015873016,"P42771":0.0,"O15393":0.0,"P07954":0.0,"P55317":0.0,"Q9NR22":0.0,"Q12796":0.0,"Q8WVB6":1.0,"Q6UN15":0.0,"Q969V3":0.0,"Q93074":0.0,"Q9NPI8":0.0,"P04637":0.8148148148,"P49959":0.0,"Q92963":0.25,"Q15022":0.5,"Q96B21":0.0,"Q9UQ35":0.0,"P21359":0.4615384615,"Q99835":1.0,"Q9H313":0.0,"Q0VD83":0.0,"Q93062":0.75,"A6NFD8":0.0,"Q04864":0.7272727273,"P83731":0.0,"P11274":0.0,"P18074":0.0,"Q2QL34":0.0,"O15520":0.0,"Q9UND3":0.0,"O15550":0.0,"Q96GM5":0.0,"P15056":0.2,"P55198":0.0,"P0DP42":0.0,"P27986":0.6153846154,"P19447":0.0,"P61165":0.9583333333,"Q8TAA1":0.0,"P57738":0.0,"Q5KU26":0.25,"P16234":0.0,"A6NGE4":0.0,"Q9BR09":0.0,"Q7Z404":1.0,"Q8TC36":1.0,"P21860":0.7272727273,"O75663":0.0,"O75956":0.0,"P35568":0.5,"O43791":0.0,"Q00765":0.0,"P11309":1.0,"Q14865":0.7941176471,"P61244":0.5,"P28482":1.0,"O15119":0.0,"P38398":0.5,"P25054":1.0,"O95498":0.0,"P63092":0.0,"Q9H9B4":0.0,"Q5VWP2":0.7692307692,"P40238":0.0,"Q7Z5L2":0.0,"Q14344":0.0,"O95467":0.0,"Q9NSB4":0.0,"Q16875":0.0,"O75564":0.0,"Q9BU76":0.0,"P20936":0.5,"Q8NFD5":0.4,"Q6PI26":0.0,"Q03052":0.0,"Q5T1Q4":0.7272727273,"Q5BLP8":0.0,"Q12972":0.0,"O75530":0.0,"P10276":0.0,"Q9HC73":0.0,"P22301":0.625,"P62273":0.0,"Q9Y243":0.0,"Q9BYS8":0.8,"P35916":0.3333333333,"Q01844":0.5,"P98182":0.0,"Q96FI4":0.0,"Q9Y2F5":0.0,"Q9UI09":0.0,"Q8TF17":0.3333333333,"P35240":0.0,"Q6NXT2":0.0,"Q5T4T6":0.3333333333,"Q9UJ90":0.0,"P04626":1.0,"Q76KP1":0.0,"P17024":0.0,"O60934":0.0,"Q9NZC4":0.0,"Q9P2W7":0.0,"P62805":0.0,"P45985":0.0,"P11388":0.25,"P07333":0.7777777778,"A6NJV1":0.0,"P08620":1.0,"P40692":0.0,"P57076":0.0,"Q9Y692":0.0,"Q9UPV7":0.0,"P21912":0.0,"Q8N878":0.0,"P53567":0.0,"P10398":0.0,"P08069":0.8367346939,"O96017":0.7222222222,"Q9UBS8":0.0,"Q96M19":0.0,"P56470":0.0,"A0A1B0GU29":0.0,"P28715":0.0,"P30530":0.6,"P16422":0.0,"Q6ZST2":0.0,"Q76L83":0.0,"Q9Y3E0":0.0,"Q14676":0.0,"Q96A65":0.6721311475,"Q92878":0.0,"Q06124":0.7222222222,"P49715":0.0,"Q15907":0.0,"Q96HA4":0.0,"P10721":0.6,"Q86U02":0.0,"A6NHM9":0.0,"Q9NTJ3":0.0,"Q6UXB0":0.0,"Q96S55":0.0,"P15260":1.0,"Q7Z7E8":0.0,"Q14517":0.3333333333,"Q8N122":0.3333333333,"Q5HYK3":1.0,"Q75N03":0.0,"Q6MZT1":0.0,"Q96I76":0.0,"Q96DT0":0.0,"P11487":0.0,"Q6ZQN5":0.0,"Q96KQ4":0.5,"P84996":0.0,"Q9BYW2":0.8,"Q92560":0.0,"Q92896":0.75,"P29375":0.0,"O43364":0.0,"P01116":0.0,"Q8N4C6":0.3333333333,"Q9UBI6":0.0,"Q9H7S9":0.0,"Q6ZU45":0.0,"Q96PE3":0.0,"Q9H0A6":0.0,"P43246":0.0,"P48736":0.0,"P11912":0.0,"Q6NUJ5":0.0,"Q8NHY2":0.0,"O75360":0.0,"P42338":1.0,"Q6IC83":0.0,"Q9BSY4":0.0,"Q8NI08":0.5,"Q96FH0":0.0,"P56278":0.0,"Q68CP9":0.2857142857,"Q02080":0.0,"Q15116":0.0,"P03372":0.7368421053,"P31749":0.3333333333,"P25208":0.0,"P46937":0.3333333333,"Q92574":0.0,"Q9NZM1":0.0,"P42345":0.5714285714,"Q04721":0.375,"P11488":0.0,"O14497":0.8571428571,"P43699":0.0,"Q9NX04":0.0,"Q9UER7":0.0,"Q92915":0.0,"Q9NUN7":0.0,"Q8TAC9":0.9230769231,"Q9UHF1":0.0,"O60239":0.0,"Q9NX18":0.0,"Q96B97":0.0,"Q68DV7":0.0,"Q05195":0.5,"Q13951":1.0,"Q07817":1.0,"Q9H6S1":0.0,"Q9UH03":1.0,"P33076":0.0,"Q8WY22":0.0,"P56915":0.0,"Q15831":0.6,"Q13535":0.8888888889,"P0DMU2":0.0,"P50148":0.0,"P04049":0.8333333333,"O43521":0.0,"Q16620":0.4285714286,"Q9H3D4":0.4117647059,"Q9NZR2":0.298245614,"Q96E14":0.3888888889,"O75204":0.0,"Q96NA8":0.7941176471,"Q08211":0.0,"P12980":1.0,"Q15303":0.3783783784,"Q9NW38":1.0,"P48735":0.0,"Q9BZR8":0.0,"P43080":0.0,"Q13795":0.25,"Q8N715":0.0,"Q5SVZ6":0.0,"P49711":0.0,"Q96L73":0.65,"C9JJH3":0.0,"Q7L190":0.0,"Q06587":0.0,"P36897":0.75,"A1L162":0.0,"Q9BS18":0.3684210526,"P61586":0.7,"Q8NEB9":1.0,"O14746":0.75,"Q6ZMY6":0.0,"P31040":0.0,"Q8N726":0.0,"Q13761":0.5,"Q6ZVM7":0.6666666667,"P09619":0.9166666667,"P01344":0.0,"Q9P2D7":0.2,"Q04726":0.0769230769,"Q8N488":0.0,"Q96PG8":1.0,"Q96N19":0.0,"P47813":0.0,"Q96EK6":0.0,"O43502":0.0,"Q7RTU9":0.0,"Q562R1":0.0,"Q9Y5U2":0.0},"safe_GScore":{"O15033":0.0,"P15514":0.0,"P42772":0.0,"Q96M42":0.0,"Q9NPP4":0.3333333333,"P12830":0.7037037037,"Q96EC8":0.0,"Q15072":1.0,"O60674":0.8076923077,"Q9BTE1":0.6666666667,"Q8N8J7":0.0,"Q92569":0.0,"P41212":0.5294117647,"Q9BQ61":0.0,"O60565":0.4444444444,"P40337":0.375,"Q9UJA3":0.0,"Q9H469":0.0,"O75771":1.0,"P01111":0.0344827586,"Q4G0A6":0.0,"Q99836":0.0,"P07949":0.1388888889,"O43283":0.0,"P08581":0.59375,"A6NL82":0.0,"Q96S52":0.0,"P49901":0.0,"O14757":0.3333333333,"Q6PJ61":0.0,"Q9UPY3":0.3,"A6NJI1":0.0,"P30153":0.0,"P33778":0.0,"Q9UEU5":0.0,"Q8WW12":0.0,"P30281":0.25,"Q6N021":0.7142857143,"O14686":0.5384615385,"Q96LM5":0.0,"O15169":0.3888888889,"Q9UPR6":0.0,"Q96RK0":0.3333333333,"P43351":0.5,"Q92793":0.8076923077,"Q2LD37":1.0,"A6NP11":0.0,"P29992":0.0526315789,"Q9Y6G9":0.6666666667,"P25800":0.0,"P52701":1.0,"Q5JWF2":0.7692307692,"O14980":1.0,"Q13153":0.0,"Q96I15":0.0,"Q6B0I6":0.0,"Q9UBC3":1.0,"P49815":0.3214285714,"Q9NZN4":0.0,"Q8N0V5":0.0,"P61266":1.0,"P36507":0.0,"P16473":1.0,"P54756":0.0,"Q9NV72":0.0,"P16455":0.0,"Q68CQ4":0.0,"P17302":0.6888888889,"Q7Z7D3":0.0,"Q13422":0.52,"Q99643":1.0,"O95835":0.8,"P43268":0.0769230769,"Q9Y5Z7":0.0,"Q96S79":0.0,"Q14765":0.0,"Q99653":0.0,"Q13065":0.0,"P04629":0.375,"P23921":1.0,"Q14997":0.0,"Q86YC2":1.0,"O75030":0.0714285714,"Q9NWM3":0.0,"Q5MJ09":0.0,"O75362":0.0,"Q96PT4":0.0,"Q9NS28":0.0,"Q6UXB3":0.0,"Q96DX5":0.0,"P01112":0.0,"Q00534":0.1538461538,"Q8N6W0":0.0,"Q12824":0.6363636364,"Q9Y4H2":0.0689655172,"O94761":1.0,"Q8IV53":0.0,"P40123":1.0,"Q9H6E5":0.0,"A8MT33":0.0,"Q06609":1.0,"Q6P1J9":1.0,"Q16832":0.1818181818,"Q693B1":0.0,"P46100":0.6666666667,"Q8N688":0.0,"Q16288":0.9090909091,"Q3LI76":0.0,"Q8WUZ0":0.0,"Q8WZ60":0.0,"Q15910":0.5882352941,"Q96HH9":0.0,"Q8IYT4":0.0,"Q9BXL7":0.0,"P23468":0.75,"P36894":0.3571428571,"P05162":0.0,"Q01081":0.0,"Q9Y6I9":0.0,"Q9GZV9":0.9090909091,"Q8WYN3":0.3333333333,"Q6XQN6":0.0,"Q9BV86":1.0,"Q9H6I2":0.0,"Q96AE4":1.0,"Q8IYX0":0.0,"Q96GG9":0.0,"Q7L622":1.0,"Q6B0K9":0.0,"Q9UJ94":0.0,"Q9Y462":0.0,"O00716":0.380952381,"Q5JTC6":0.5,"P05413":0.0,"Q5H9F3":0.0,"Q8N9I9":0.0,"P0CJ73":0.0,"Q6Q0C0":0.0,"O75626":0.4166666667,"Q0ZGT2":1.0,"O14777":0.0,"Q4VC31":0.0,"Q9UKA2":0.0,"P09486":0.0,"O00459":0.0,"Q9H845":0.0,"Q6W2J9":0.2857142857,"P17544":0.0,"Q6UWT4":0.0,"P23771":0.2903225806,"Q96M15":0.0,"Q9Y487":0.0,"Q8NFG4":1.0,"Q9Y2L1":1.0,"O15524":0.6842105263,"P06400":0.3228346457,"Q96K19":0.0,"P16415":0.0,"Q969S6":0.0,"P42336":0.8125,"Q96BM1":0.0,"Q9BRQ4":0.0,"Q8N2I9":1.0,"Q03164":0.6363636364,"Q9H0U3":0.0,"P49336":1.0,"P24385":0.0,"Q8N3U4":0.0,"Q9UM47":0.0,"O15360":0.2857142857,"Q8TAP6":0.0,"Q9P1Z2":0.0,"P00167":0.0,"P10275":0.0,"Q96CP7":0.0,"Q0P641":1.0,"P51587":0.7045454545,"Q9NWQ9":0.0,"Q13315":0.7857142857,"A0A1B0GVR7":0.0,"P06213":0.35,"Q53TQ3":1.0,"P48431":0.1304347826,"Q6AHZ1":0.0,"Q96A73":0.0,"Q9H611":0.0,"O75144":0.0,"Q5VUJ6":0.0,"Q6PCD5":1.0,"O14965":1.0,"P62857":0.0,"Q93063":0.6666666667,"Q6ZUU3":0.0,"Q9UI95":1.0,"P35221":0.2727272727,"Q96G23":0.0,"Q86SQ7":1.0,"P21580":0.4666666667,"Q9NZQ7":0.1111111111,"Q6IPT2":0.0,"Q96M02":0.0,"Q12894":0.0,"Q15274":0.0,"P38936":0.3,"Q9H6B1":0.0,"Q96EN8":0.0,"Q9Y584":1.0,"Q09472":0.7368421053,"O00330":1.0,"Q15036":0.0,"P20337":0.0,"P11362":0.9480519481,"Q9UMX1":1.0,"Q8IVF7":1.0,"Q8NE09":0.0,"Q9NRY4":1.0,"P11802":0.3333333333,"Q02750":0.5,"Q9NR33":1.0,"Q9NT62":0.6666666667,"Q9NYY3":1.0,"Q8N6G1":0.0,"O14717":0.0,"O15315":1.0,"P56748":0.0,"P19544":0.8148148148,"P02549":1.0,"Q9BXH1":1.0,"Q9UHN6":0.0,"Q14790":0.8181818182,"Q9Y6F7":0.0,"Q12879":0.0,"P98170":0.25,"Q9HC58":0.0,"O43680":0.6666666667,"P51854":0.0,"P31751":0.0,"Q9NYI0":0.0,"Q00987":0.2156862745,"Q13233":0.2,"P35222":0.1714285714,"O60880":0.0,"Q99801":0.0714285714,"O95750":1.0,"Q9Y3C7":1.0,"O00505":0.0,"Q69YH5":0.0,"E9PJI5":0.0,"Q9UBC5":0.0,"Q5ZPR3":0.0,"P46527":0.3555555556,"Q9NRM7":0.3333333333,"Q07820":0.1111111111,"P08476":0.4545454545,"Q6ZMI0":0.0,"P36383":0.9166666667,"P60709":0.44,"O43474":0.1818181818,"O75747":0.0,"Q9P0N5":0.0,"P04198":1.0,"Q7Z6J2":0.0,"P14210":0.5714285714,"P22681":0.8461538462,"Q6UXF7":0.0,"Q8N9W5":0.0,"Q9NX65":0.0,"Q969T7":0.0,"A1A4V9":0.0,"P09874":0.6666666667,"P00519":1.0,"P41182":0.3157894737,"Q13009":0.0,"Q9UM73":0.8571428571,"Q4V348":0.0,"Q96PE1":0.4444444444,"Q6P1Q0":0.0,"P84022":0.2777777778,"A1KXE4":0.0,"P35249":0.0,"Q00597":0.0,"Q6R327":0.8571428571,"Q9UDT6":0.0,"Q15173":0.0,"Q9UBS0":0.2,"Q13042":0.0,"Q02548":0.45,"Q9NQI0":0.0,"Q9BX73":0.0,"O75818":0.0,"Q86UQ0":0.0,"Q8N5C1":0.0,"Q9BZD3":0.0,"P35968":0.1714285714,"O75376":0.2857142857,"P16871":0.0,"P41161":0.5833333333,"Q8NHW5":0.0,"O60260":0.1176470588,"P42771":0.0,"O15393":0.0,"P07954":1.0,"P55317":0.5,"Q9NR22":0.0,"Q12796":0.0,"Q8WVB6":1.0,"Q6UN15":0.0,"Q969V3":0.0,"Q93074":0.4,"Q9NPI8":1.0,"P04637":0.3075734158,"P49959":0.6,"Q92963":0.0,"Q15022":0.7857142857,"Q96B21":0.0,"Q9UQ35":0.0,"P21359":0.2205882353,"Q99835":0.2105263158,"Q9H313":1.0,"Q0VD83":0.0,"Q93062":0.0,"A6NFD8":1.0,"Q04864":0.0714285714,"P83731":1.0,"P11274":0.0,"P18074":1.0,"Q2QL34":0.0,"O15520":0.32,"Q9UND3":0.0,"O15550":1.0,"Q96GM5":0.0,"P15056":0.2794117647,"P55198":0.0,"P0DP42":0.0,"P27986":0.5,"P19447":1.0,"P61165":0.6666666667,"Q8TAA1":0.0,"P57738":0.0,"Q5KU26":0.0,"P16234":0.512195122,"A6NGE4":0.0,"Q9BR09":0.0,"Q7Z404":0.0,"Q8TC36":0.0,"P21860":0.7727272727,"O75663":1.0,"O75956":0.0,"P35568":0.1538461538,"O43791":1.0,"Q00765":0.0,"P11309":0.0,"Q14865":1.0,"P61244":1.0,"P28482":0.5294117647,"O15119":1.0,"P38398":0.3846153846,"P25054":0.2909090909,"O95498":0.0,"P63092":0.7692307692,"Q9H9B4":0.0,"Q5VWP2":0.6666666667,"P40238":0.1578947368,"Q7Z5L2":0.0,"Q14344":0.6875,"O95467":0.7692307692,"Q9NSB4":0.0,"Q16875":0.5,"O75564":0.0,"Q9BU76":0.0,"P20936":1.0,"Q8NFD5":1.0,"Q6PI26":0.0,"Q03052":1.0,"Q5T1Q4":0.0,"Q5BLP8":0.0,"Q12972":1.0,"O75530":0.0,"P10276":0.35,"Q9HC73":0.0,"P22301":0.0,"P62273":0.0,"Q9Y243":0.0,"Q9BYS8":0.0,"P35916":0.2941176471,"Q01844":0.6666666667,"P98182":0.0,"Q96FI4":0.0,"Q9Y2F5":0.0,"Q9UI09":0.0,"Q8TF17":0.25,"P35240":0.3913043478,"Q6NXT2":0.0,"Q5T4T6":0.0,"Q9UJ90":0.0,"P04626":0.5428571429,"Q76KP1":0.0,"P17024":0.0,"O60934":0.4347826087,"Q9NZC4":0.0,"Q9P2W7":0.0,"P62805":0.0,"P45985":0.625,"P11388":1.0,"P07333":1.0,"A6NJV1":0.0,"P08620":0.25,"P40692":0.9444444444,"P57076":0.0,"Q9Y692":0.0,"Q9UPV7":0.0,"P21912":0.1818181818,"Q8N878":0.0,"P53567":1.0,"P10398":1.0,"P08069":0.2619047619,"O96017":0.1111111111,"Q9UBS8":0.0,"Q96M19":0.0,"P56470":0.0,"A0A1B0GU29":0.0,"P28715":1.0,"P30530":0.0,"P16422":1.0,"Q6ZST2":0.0,"Q76L83":1.0,"Q9Y3E0":0.0,"Q14676":0.0,"Q96A65":1.0,"Q92878":0.7419354839,"Q06124":0.3043478261,"P49715":0.4642857143,"Q15907":0.0,"Q96HA4":0.0,"P10721":0.6197183099,"Q86U02":0.0,"A6NHM9":0.0,"Q9NTJ3":0.0,"Q6UXB0":0.0,"Q96S55":0.0,"P15260":0.0,"Q7Z7E8":1.0,"Q14517":0.75,"Q8N122":1.0,"Q5HYK3":0.0,"Q75N03":0.0,"Q6MZT1":0.0,"Q96I76":0.0,"Q96DT0":0.0,"P11487":0.4705882353,"Q6ZQN5":0.0,"Q96KQ4":0.0,"P84996":0.7692307692,"Q9BYW2":0.6666666667,"Q92560":1.0,"Q92896":0.5833333333,"P29375":0.125,"O43364":0.75,"P01116":0.0882352941,"Q8N4C6":0.0,"Q9UBI6":0.0,"Q9H7S9":0.0,"Q6ZU45":0.0,"Q96PE3":1.0,"Q9H0A6":0.0,"P43246":0.6774193548,"P48736":0.0,"P11912":0.0,"Q6NUJ5":0.0,"Q8NHY2":0.75,"O75360":1.0,"P42338":1.0,"Q6IC83":0.0,"Q9BSY4":0.0,"Q8NI08":0.0,"Q96FH0":0.0,"P56278":0.0,"Q68CP9":1.0,"Q02080":0.0,"Q15116":0.3076923077,"P03372":0.0,"P31749":0.1052631579,"P25208":0.0,"P46937":0.2608695652,"Q92574":0.5555555556,"Q9NZM1":0.0,"P42345":0.7894736842,"Q04721":0.0,"P11488":0.0,"O14497":0.875,"P43699":0.8,"Q9NX04":0.0,"Q9UER7":0.6666666667,"Q92915":0.0,"Q9NUN7":0.0,"Q8TAC9":1.0,"Q9UHF1":0.0,"O60239":0.0,"Q9NX18":1.0,"Q96B97":0.0,"Q68DV7":0.0,"Q05195":0.0,"Q13951":0.8148148148,"Q07817":0.12,"Q9H6S1":0.0,"Q9UH03":0.0,"P33076":0.0,"Q8WY22":0.0,"P56915":0.5,"Q15831":0.4318181818,"Q13535":0.8235294118,"P0DMU2":0.0,"P50148":0.2608695652,"P04049":0.7419354839,"O43521":0.2,"Q16620":0.358974359,"Q9H3D4":0.5357142857,"Q9NZR2":0.25,"Q96E14":0.0,"O75204":0.0,"Q96NA8":0.0,"Q08211":1.0,"P12980":0.0,"Q15303":0.25,"Q9NW38":1.0,"P48735":0.0,"Q9BZR8":0.0,"P43080":0.0,"Q13795":1.0,"Q8N715":0.0,"Q5SVZ6":0.0,"P49711":0.0,"Q96L73":1.0,"C9JJH3":1.0,"Q7L190":1.0,"Q06587":0.0,"P36897":0.5,"A1L162":0.0,"Q9BS18":1.0,"P61586":0.0,"Q8NEB9":0.0769230769,"O14746":0.0,"Q6ZMY6":0.0,"P31040":1.0,"Q8N726":0.0,"Q13761":0.5555555556,"Q6ZVM7":0.0,"P09619":0.3255813953,"P01344":0.0425531915,"Q9P2D7":0.0,"Q04726":1.0,"Q8N488":1.0,"Q96PG8":1.0,"Q96N19":0.0,"P47813":0.0,"Q96EK6":1.0,"O43502":1.0,"Q7RTU9":0.0,"Q562R1":0.0,"Q9Y5U2":0.0},"n_genotypes":{"O15033":0.0,"P15514":0.2986265782,"P42772":0.0,"Q96M42":0.0,"Q9NPP4":0.2986265782,"P12830":0.5493061443,"Q96EC8":0.1155245301,"Q15072":0.1155245301,"O60674":0.5430160897,"Q9BTE1":0.1831020481,"Q8N8J7":0.0,"Q92569":0.0,"P41212":0.472202224,"Q9BQ61":0.0,"O60565":0.3662040962,"P40337":0.5776226505,"Q9UJA3":0.0,"Q9H469":0.0,"O75771":0.0,"P01111":0.5612159717,"Q4G0A6":0.0,"Q99836":0.5493061443,"P07949":0.7127776865,"O43283":0.0,"P08581":0.5776226505,"A6NL82":0.0,"Q96S52":0.0,"P49901":0.0,"O14757":0.4513417002,"Q6PJ61":0.0,"Q9UPY3":0.6823907604,"A6NJI1":0.0,"P30153":0.3243183582,"P33778":0.0,"Q9UEU5":0.0,"Q8WW12":0.0,"P30281":0.4141511083,"Q6N021":0.4398428883,"O14686":0.4274915596,"Q96LM5":0.0,"O15169":0.4817286263,"Q9UPR6":0.0,"Q96RK0":0.2986265782,"P43351":0.1155245301,"Q92793":0.5430160897,"Q2LD37":0.1155245301,"A6NP11":0.0,"P29992":0.4907398299,"Q9Y6G9":0.1831020481,"P25800":0.2986265782,"P52701":0.3243183582,"Q5JWF2":0.5430160897,"O14980":0.0,"Q13153":0.2986265782,"Q96I15":0.0,"Q6B0I6":0.0,"Q9UBC3":0.4907398299,"P49815":0.5553674184,"Q9NZN4":0.0,"Q8N0V5":0.0,"P61266":0.2682396521,"P36507":0.3837641822,"P16473":0.2986265782,"P54756":0.1155245301,"Q9NV72":0.0,"P16455":0.2310490602,"Q68CQ4":0.0,"P17302":0.6344437483,"Q7Z7D3":0.2310490602,"Q13422":0.5364793041,"Q99643":0.2310490602,"O95835":0.2682396521,"P43268":0.4274915596,"Q9Y5Z7":0.2682396521,"Q96S79":0.0,"Q14765":0.3465735903,"Q99653":0.0,"Q13065":0.0,"P04629":0.4620981204,"P23921":0.2310490602,"Q14997":0.1155245301,"Q86YC2":0.3465735903,"O75030":0.7641612464,"Q9NWM3":0.0,"Q5MJ09":0.0,"O75362":0.0,"Q96PT4":0.0,"Q9NS28":0.1155245301,"Q6UXB3":0.0,"Q96DX5":0.0,"P01112":0.4817286263,"Q00534":0.4274915596,"Q8N6W0":0.0,"Q12824":0.5151737422,"Q9Y4H2":0.5612159717,"O94761":0.2986265782,"Q8IV53":0.0,"P40123":0.2682396521,"Q9H6E5":0.0,"A8MT33":0.0,"Q06609":0.1831020481,"Q6P1J9":0.2986265782,"Q16832":0.3996492121,"Q693B1":0.0,"P46100":0.3662040962,"Q8N688":0.0,"Q16288":0.3996492121,"Q3LI76":0.0,"Q8WUZ0":0.0,"Q8WZ60":0.3837641822,"Q15910":0.472202224,"Q96HH9":0.0,"Q8IYT4":0.2310490602,"Q9BXL7":0.4620981204,"P23468":0.2310490602,"P36894":0.5553674184,"P05162":0.0,"Q01081":0.1155245301,"Q9Y6I9":0.0,"Q9GZV9":0.3996492121,"Q8WYN3":0.1831020481,"Q6XQN6":0.0,"Q9BV86":0.1155245301,"Q9H6I2":0.4620981204,"Q96AE4":0.0,"Q8IYX0":0.0,"Q96GG9":0.0,"Q7L622":0.1155245301,"Q6B0K9":0.0,"Q9UJ94":0.0,"Q9Y462":0.2682396521,"O00716":0.5074204063,"Q5JTC6":0.2310490602,"P05413":0.2310490602,"Q5H9F3":0.0,"Q8N9I9":0.0,"P0CJ73":0.0,"Q6Q0C0":0.0,"O75626":0.5296756384,"Q0ZGT2":0.1155245301,"O14777":0.0,"Q4VC31":0.0,"Q9UKA2":0.0,"P09486":0.1831020481,"O00459":0.2986265782,"Q9H845":0.0,"Q6W2J9":0.3243183582,"P17544":0.2682396521,"Q6UWT4":0.0,"P23771":0.5723312007,"Q96M15":0.0,"Q9Y487":0.0,"Q8NFG4":0.3465735903,"Q9Y2L1":0.1155245301,"O15524":0.4907398299,"P06400":0.8073645144,"Q96K19":0.0,"P16415":0.0,"Q969S6":0.1155245301,"P42336":0.4620981204,"Q96BM1":0.0,"Q9BRQ4":0.0,"Q8N2I9":0.0,"Q03164":0.5827512602,"Q9H0U3":0.1831020481,"P49336":0.1155245301,"P24385":0.5612159717,"Q8N3U4":0.0,"Q9UM47":0.5074204063,"O15360":0.3243183582,"Q8TAP6":0.0,"Q9P1Z2":0.0,"P00167":0.0,"P10275":0.6585406198,"Q96CP7":0.0,"Q0P641":0.0,"P51587":0.6306982723,"Q9NWQ9":0.0,"Q13315":0.6229449364,"A0A1B0GVR7":0.0,"P06213":0.6148132424,"Q53TQ3":0.0,"P48431":0.6381068994,"Q6AHZ1":0.0,"Q96A73":0.0,"Q9H611":0.0,"O75144":0.1831020481,"Q5VUJ6":0.0,"Q6PCD5":0.0,"O14965":0.3465735903,"P62857":0.1155245301,"Q93063":0.1831020481,"Q6ZUU3":0.0,"Q9UI95":0.2682396521,"P35221":0.3996492121,"Q96G23":0.0,"Q86SQ7":0.1155245301,"P21580":0.4513417002,"Q9NZQ7":0.3662040962,"Q6IPT2":0.0,"Q96M02":0.0,"Q12894":0.0,"Q15274":0.0,"P38936":0.6148132424,"Q9H6B1":0.0,"Q96EN8":0.0,"Q9Y584":0.1155245301,"Q09472":0.4907398299,"O00330":0.1155245301,"Q15036":0.0,"P20337":0.4141511083,"P11362":0.7239675703,"Q9UMX1":0.4274915596,"Q8IVF7":0.1155245301,"Q8NE09":0.0,"Q9NRY4":0.2310490602,"P11802":0.5296756384,"Q02750":0.4620981204,"Q9NR33":0.1831020481,"Q9NT62":0.2986265782,"Q9NYY3":0.1155245301,"Q8N6G1":0.0,"O14717":0.1155245301,"O15315":0.1155245301,"P56748":0.0,"P19544":0.5493061443,"P02549":0.3996492121,"Q9BXH1":0.2682396521,"Q9UHN6":0.0,"Q14790":0.5151737422,"Q9Y6F7":0.1155245301,"Q12879":0.3837641822,"P98170":0.3465735903,"Q9HC58":0.0,"O43680":0.4141511083,"P51854":0.1155245301,"P31751":0.5151737422,"Q9NYI0":0.0,"Q00987":0.6553042721,"Q13233":0.3837641822,"P35222":0.8607976623,"O60880":0.5296756384,"Q99801":0.4398428883,"O95750":0.2986265782,"Q9Y3C7":0.0,"O00505":0.0,"Q69YH5":0.0,"E9PJI5":0.0,"Q9UBC5":0.0,"Q5ZPR3":0.2310490602,"P46527":0.6344437483,"Q9NRM7":0.3662040962,"Q07820":0.4817286263,"P08476":0.3996492121,"Q6ZMI0":0.0,"P36383":0.4141511083,"P60709":0.5364793041,"O43474":0.3996492121,"O75747":0.0,"Q9P0N5":0.0,"P04198":0.4817286263,"Q7Z6J2":0.1155245301,"P14210":0.3243183582,"P22681":0.4274915596,"Q6UXF7":0.0,"Q8N9W5":0.0,"Q9NX65":0.0,"Q969T7":0.0,"A1A4V9":0.0,"P09874":0.3662040962,"P00519":0.4817286263,"P41182":0.4907398299,"Q13009":0.2310490602,"Q9UM73":0.3243183582,"Q4V348":0.0,"Q96PE1":0.3662040962,"Q6P1Q0":0.0,"P84022":0.4817286263,"A1KXE4":0.0,"P35249":0.0,"Q00597":0.2310490602,"Q6R327":0.4398428883,"Q9UDT6":0.1831020481,"Q15173":0.0,"Q9UBS0":0.2682396521,"Q13042":0.0,"Q02548":0.4992887123,"Q9NQI0":0.0,"Q9BX73":0.0,"O75818":0.0,"Q86UQ0":0.0,"Q8N5C1":0.0,"Q9BZD3":0.0,"P35968":0.5925580102,"O75376":0.3243183582,"P16871":0.4141511083,"P41161":0.4141511083,"Q8NHW5":0.0,"O60260":0.472202224,"P42771":0.0,"O15393":0.3243183582,"P07954":0.1155245301,"P55317":0.3465735903,"Q9NR22":0.1155245301,"Q12796":0.0,"Q8WVB6":0.2310490602,"Q6UN15":0.0,"Q969V3":0.0,"Q93074":0.2682396521,"Q9NPI8":0.0,"P04637":1.0,"P49959":0.3837641822,"Q92963":0.0,"Q15022":0.4398428883,"Q96B21":0.0,"Q9UQ35":0.0,"P21359":0.7032512842,"Q99835":0.60626436,"Q9H313":0.0,"Q0VD83":0.0,"Q93062":0.0,"A6NFD8":0.1155245301,"Q04864":0.4398428883,"P83731":0.1831020481,"P11274":0.3465735903,"P18074":0.4274915596,"Q2QL34":0.0,"O15520":0.5364793041,"Q9UND3":0.0,"O15550":0.5430160897,"Q96GM5":0.1155245301,"P15056":0.7032512842,"P55198":0.1155245301,"P0DP42":0.0,"P27986":0.4620981204,"P19447":0.3243183582,"P61165":0.1831020481,"Q8TAA1":0.0,"P57738":0.0,"Q5KU26":0.0,"P16234":0.6189286778,"A6NGE4":0.0,"Q9BR09":0.2310490602,"Q7Z404":0.0,"Q8TC36":0.0,"P21860":0.5151737422,"O75663":0.0,"O75956":0.0,"P35568":0.5430160897,"O43791":0.3465735903,"Q00765":0.0,"P11309":0.1831020481,"Q14865":0.3243183582,"P61244":0.0,"P28482":0.5877267541,"O15119":0.4817286263,"P38398":0.7261181378,"P25054":0.8989379244,"O95498":0.0,"P63092":0.5430160897,"Q9H9B4":0.0,"Q5VWP2":0.1831020481,"P40238":0.4907398299,"Q7Z5L2":0.0,"Q14344":0.4620981204,"O95467":0.5430160897,"Q9NSB4":0.0,"Q16875":0.2310490602,"O75564":0.0,"Q9BU76":0.0,"P20936":0.3243183582,"Q8NFD5":0.2986265782,"Q6PI26":0.0,"Q03052":0.3243183582,"Q5T1Q4":0.0,"Q5BLP8":0.0,"Q12972":0.1155245301,"O75530":0.1155245301,"P10276":0.4992887123,"Q9HC73":0.2682396521,"P22301":0.0,"P62273":0.0,"Q9Y243":0.4513417002,"Q9BYS8":0.0,"P35916":0.472202224,"Q01844":0.2986265782,"P98182":0.0,"Q96FI4":0.2310490602,"Q9Y2F5":0.0,"Q9UI09":0.0,"Q8TF17":0.2310490602,"P35240":0.6381068994,"Q6NXT2":0.0,"Q5T4T6":0.0,"Q9UJ90":0.0,"P04626":0.5925580102,"Q76KP1":0.0,"P17024":0.0,"O60934":0.5225823693,"Q9NZC4":0.0,"Q9P2W7":0.0,"P62805":0.0,"P45985":0.3465735903,"P11388":0.0,"P07333":0.2310490602,"A6NJV1":0.0,"P08620":0.3465735903,"P40692":0.4817286263,"P57076":0.0,"Q9Y692":0.0,"Q9UPV7":0.0,"P21912":0.3996492121,"Q8N878":0.0,"P53567":0.0,"P10398":0.1155245301,"P08069":0.6229449364,"O96017":0.3662040962,"Q9UBS8":0.0,"Q96M19":0.0,"P56470":0.0,"A0A1B0GU29":0.0,"P28715":0.2986265782,"P30530":0.2682396521,"P16422":0.2986265782,"Q6ZST2":0.0,"Q76L83":0.0,"Q9Y3E0":0.0,"Q14676":0.0,"Q96A65":0.1831020481,"Q92878":0.5723312007,"Q06124":0.6381068994,"P49715":0.5553674184,"Q15907":0.0,"Q96HA4":0.0,"P10721":0.8935486943,"Q86U02":0.0,"A6NHM9":0.0,"Q9NTJ3":0.0,"Q6UXB0":0.0,"Q96S55":0.0,"P15260":0.4274915596,"Q7Z7E8":0.0,"Q14517":0.3465735903,"Q8N122":0.3996492121,"Q5HYK3":0.0,"Q75N03":0.0,"Q6MZT1":0.0,"Q96I76":0.0,"Q96DT0":0.1831020481,"P11487":0.472202224,"Q6ZQN5":0.1831020481,"Q96KQ4":0.1831020481,"P84996":0.5430160897,"Q9BYW2":0.1831020481,"Q92560":0.3662040962,"Q92896":0.4141511083,"P29375":0.3465735903,"O43364":0.5296756384,"P01116":0.9343003444,"Q8N4C6":0.0,"Q9UBI6":0.0,"Q9H7S9":0.0,"Q6ZU45":0.0,"Q96PE3":0.1831020481,"Q9H0A6":0.0,"P43246":0.5723312007,"P48736":0.4274915596,"P11912":0.7282413087,"Q6NUJ5":0.0,"Q8NHY2":0.3465735903,"O75360":0.2682396521,"P42338":0.4274915596,"Q6IC83":0.0,"Q9BSY4":0.0,"Q8NI08":0.0,"Q96FH0":0.0,"P56278":0.0,"Q68CP9":0.0,"Q02080":0.0,"Q15116":0.4274915596,"P03372":0.6306982723,"P31749":0.4907398299,"P25208":0.0,"P46937":0.5225823693,"Q92574":0.5493061443,"Q9NZM1":0.0,"P42345":0.4907398299,"Q04721":0.0,"P11488":0.3662040962,"O14497":0.3465735903,"P43699":0.3837641822,"Q9NX04":0.0,"Q9UER7":0.1831020481,"Q92915":0.2310490602,"Q9NUN7":0.1155245301,"Q8TAC9":0.1155245301,"Q9UHF1":0.2310490602,"O60239":0.0,"Q9NX18":0.0,"Q96B97":0.1831020481,"Q68DV7":0.1155245301,"Q05195":0.0,"Q13951":0.5493061443,"Q07817":0.5364793041,"Q9H6S1":0.1155245301,"Q9UH03":0.1831020481,"P33076":0.3662040962,"Q8WY22":0.0,"P56915":0.3465735903,"Q15831":0.6306982723,"Q13535":0.472202224,"P0DMU2":0.0,"P50148":0.5225823693,"P04049":0.5723312007,"O43521":0.6344437483,"Q16620":0.6105936077,"Q9H3D4":0.5553674184,"Q9NZR2":0.2310490602,"Q96E14":0.0,"O75204":0.1155245301,"Q96NA8":0.0,"Q08211":0.1831020481,"P12980":0.1155245301,"Q15303":0.3465735903,"Q9NW38":0.2310490602,"P48735":0.1155245301,"Q9BZR8":0.0,"P43080":0.1831020481,"Q13795":0.1155245301,"Q8N715":0.0,"Q5SVZ6":0.0,"P49711":0.0,"Q96L73":0.0,"C9JJH3":0.1155245301,"Q7L190":0.2986265782,"Q06587":0.1155245301,"P36897":0.4992887123,"A1L162":0.0,"Q9BS18":0.1155245301,"P61586":0.3243183582,"Q8NEB9":0.4274915596,"O14746":0.4513417002,"Q6ZMY6":0.0,"P31040":0.1155245301,"Q8N726":0.0,"Q13761":0.4817286263,"Q6ZVM7":0.1155245301,"P09619":0.6268666859,"P01344":0.641691267,"Q9P2D7":0.1155245301,"Q04726":0.1831020481,"Q8N488":0.1155245301,"Q96PG8":0.2682396521,"Q96N19":0.0,"P47813":0.0,"Q96EK6":0.0,"O43502":0.2682396521,"Q7RTU9":0.0,"Q562R1":0.0,"Q9Y5U2":0.0},"DRUGGABLE":{"O15033":0,"P15514":1,"P42772":1,"Q96M42":0,"Q9NPP4":0,"P12830":1,"Q96EC8":0,"Q15072":0,"O60674":1,"Q9BTE1":0,"Q8N8J7":0,"Q92569":1,"P41212":1,"Q9BQ61":0,"O60565":1,"P40337":1,"Q9UJA3":0,"Q9H469":0,"O75771":1,"P01111":1,"Q4G0A6":0,"Q99836":1,"P07949":1,"O43283":1,"P08581":1,"A6NL82":0,"Q96S52":0,"P49901":0,"O14757":1,"Q6PJ61":0,"Q9UPY3":1,"A6NJI1":0,"P30153":1,"P33778":1,"Q9UEU5":0,"Q8WW12":0,"P30281":1,"Q6N021":1,"O14686":1,"Q96LM5":0,"O15169":1,"Q9UPR6":0,"Q96RK0":1,"P43351":1,"Q92793":1,"Q2LD37":0,"A6NP11":0,"P29992":1,"Q9Y6G9":0,"P25800":1,"P52701":1,"Q5JWF2":1,"O14980":1,"Q13153":1,"Q96I15":0,"Q6B0I6":0,"Q9UBC3":1,"P49815":1,"Q9NZN4":0,"Q8N0V5":0,"P61266":0,"P36507":1,"P16473":1,"P54756":1,"Q9NV72":0,"P16455":1,"Q68CQ4":0,"P17302":0,"Q7Z7D3":1,"Q13422":1,"Q99643":1,"O95835":1,"P43268":1,"Q9Y5Z7":0,"Q96S79":0,"Q14765":1,"Q99653":0,"Q13065":0,"P04629":1,"P23921":1,"Q14997":0,"Q86YC2":1,"O75030":1,"Q9NWM3":0,"Q5MJ09":0,"O75362":1,"Q96PT4":0,"Q9NS28":0,"Q6UXB3":0,"Q96DX5":0,"P01112":1,"Q00534":1,"Q8N6W0":0,"Q12824":1,"Q9Y4H2":1,"O94761":1,"Q8IV53":0,"P40123":0,"Q9H6E5":0,"A8MT33":0,"Q06609":1,"Q6P1J9":1,"Q16832":1,"Q693B1":0,"P46100":1,"Q8N688":0,"Q16288":1,"Q3LI76":0,"Q8WUZ0":0,"Q8WZ60":1,"Q15910":1,"Q96HH9":0,"Q8IYT4":0,"Q9BXL7":1,"P23468":1,"P36894":1,"P05162":0,"Q01081":1,"Q9Y6I9":0,"Q9GZV9":1,"Q8WYN3":0,"Q6XQN6":0,"Q9BV86":0,"Q9H6I2":1,"Q96AE4":1,"Q8IYX0":0,"Q96GG9":1,"Q7L622":0,"Q6B0K9":0,"Q9UJ94":0,"Q9Y462":0,"O00716":1,"Q5JTC6":1,"P05413":0,"Q5H9F3":1,"Q8N9I9":0,"P0CJ73":0,"Q6Q0C0":1,"O75626":1,"Q0ZGT2":0,"O14777":0,"Q4VC31":0,"Q9UKA2":0,"P09486":1,"O00459":1,"Q9H845":0,"Q6W2J9":1,"P17544":0,"Q6UWT4":0,"P23771":1,"Q96M15":0,"Q9Y487":0,"Q8NFG4":1,"Q9Y2L1":1,"O15524":1,"P06400":1,"Q96K19":0,"P16415":0,"Q969S6":0,"P42336":1,"Q96BM1":0,"Q9BRQ4":0,"Q8N2I9":1,"Q03164":1,"Q9H0U3":0,"P49336":1,"P24385":1,"Q8N3U4":1,"Q9UM47":1,"O15360":1,"Q8TAP6":0,"Q9P1Z2":0,"P00167":0,"P10275":1,"Q96CP7":0,"Q0P641":0,"P51587":1,"Q9NWQ9":0,"Q13315":1,"A0A1B0GVR7":0,"P06213":1,"Q53TQ3":0,"P48431":1,"Q6AHZ1":0,"Q96A73":0,"Q9H611":0,"O75144":1,"Q5VUJ6":0,"Q6PCD5":0,"O14965":1,"P62857":0,"Q93063":0,"Q6ZUU3":1,"Q9UI95":0,"P35221":1,"Q96G23":0,"Q86SQ7":0,"P21580":1,"Q9NZQ7":1,"Q6IPT2":0,"Q96M02":0,"Q12894":0,"Q15274":0,"P38936":1,"Q9H6B1":0,"Q96EN8":0,"Q9Y584":0,"Q09472":1,"O00330":0,"Q15036":0,"P20337":0,"P11362":1,"Q9UMX1":1,"Q8IVF7":0,"Q8NE09":0,"Q9NRY4":0,"P11802":1,"Q02750":1,"Q9NR33":0,"Q9NT62":0,"Q9NYY3":1,"Q8N6G1":0,"O14717":0,"O15315":1,"P56748":0,"P19544":1,"P02549":0,"Q9BXH1":1,"Q9UHN6":0,"Q14790":1,"Q9Y6F7":0,"Q12879":1,"P98170":1,"Q9HC58":0,"O43680":0,"P51854":0,"P31751":1,"Q9NYI0":0,"Q00987":1,"Q13233":1,"P35222":1,"O60880":0,"Q99801":1,"O95750":1,"Q9Y3C7":0,"O00505":0,"Q69YH5":0,"E9PJI5":0,"Q9UBC5":0,"Q5ZPR3":1,"P46527":1,"Q9NRM7":1,"Q07820":1,"P08476":1,"Q6ZMI0":0,"P36383":0,"P60709":0,"O43474":1,"O75747":1,"Q9P0N5":0,"P04198":1,"Q7Z6J2":0,"P14210":1,"P22681":1,"Q6UXF7":0,"Q8N9W5":0,"Q9NX65":0,"Q969T7":0,"A1A4V9":0,"P09874":1,"P00519":1,"P41182":1,"Q13009":0,"Q9UM73":1,"Q4V348":0,"Q96PE1":1,"Q6P1Q0":0,"P84022":1,"A1KXE4":0,"P35249":0,"Q00597":1,"Q6R327":1,"Q9UDT6":0,"Q15173":0,"Q9UBS0":1,"Q13042":0,"Q02548":1,"Q9NQI0":0,"Q9BX73":0,"O75818":0,"Q86UQ0":0,"Q8N5C1":0,"Q9BZD3":0,"P35968":1,"O75376":1,"P16871":1,"P41161":1,"Q8NHW5":0,"O60260":1,"P42771":1,"O15393":1,"P07954":1,"P55317":1,"Q9NR22":0,"Q12796":1,"Q8WVB6":0,"Q6UN15":1,"Q969V3":0,"Q93074":1,"Q9NPI8":1,"P04637":1,"P49959":1,"Q92963":1,"Q15022":1,"Q96B21":0,"Q9UQ35":0,"P21359":1,"Q99835":1,"Q9H313":0,"Q0VD83":0,"Q93062":0,"A6NFD8":0,"Q04864":1,"P83731":0,"P11274":1,"P18074":1,"Q2QL34":0,"O15520":1,"Q9UND3":0,"O15550":1,"Q96GM5":1,"P15056":1,"P55198":0,"P0DP42":0,"P27986":1,"P19447":1,"P61165":0,"Q8TAA1":0,"P57738":0,"Q5KU26":0,"P16234":1,"A6NGE4":0,"Q9BR09":0,"Q7Z404":0,"Q8TC36":0,"P21860":1,"O75663":0,"O75956":0,"P35568":1,"O43791":1,"Q00765":0,"P11309":1,"Q14865":1,"P61244":1,"P28482":1,"O15119":1,"P38398":1,"P25054":1,"O95498":0,"P63092":1,"Q9H9B4":0,"Q5VWP2":1,"P40238":1,"Q7Z5L2":0,"Q14344":1,"O95467":1,"Q9NSB4":0,"Q16875":0,"O75564":0,"Q9BU76":0,"P20936":1,"Q8NFD5":1,"Q6PI26":1,"Q03052":0,"Q5T1Q4":0,"Q5BLP8":0,"Q12972":0,"O75530":1,"P10276":1,"Q9HC73":1,"P22301":1,"P62273":0,"Q9Y243":1,"Q9BYS8":0,"P35916":1,"Q01844":1,"P98182":0,"Q96FI4":0,"Q9Y2F5":0,"Q9UI09":0,"Q8TF17":0,"P35240":1,"Q6NXT2":1,"Q5T4T6":0,"Q9UJ90":0,"P04626":1,"Q76KP1":0,"P17024":0,"O60934":1,"Q9NZC4":0,"Q9P2W7":0,"P62805":1,"P45985":1,"P11388":1,"P07333":1,"A6NJV1":0,"P08620":1,"P40692":1,"P57076":0,"Q9Y692":0,"Q9UPV7":0,"P21912":1,"Q8N878":0,"P53567":0,"P10398":1,"P08069":1,"O96017":1,"Q9UBS8":0,"Q96M19":0,"P56470":0,"A0A1B0GU29":0,"P28715":1,"P30530":1,"P16422":1,"Q6ZST2":0,"Q76L83":1,"Q9Y3E0":0,"Q14676":1,"Q96A65":0,"Q92878":1,"Q06124":1,"P49715":1,"Q15907":0,"Q96HA4":0,"P10721":1,"Q86U02":0,"A6NHM9":0,"Q9NTJ3":0,"Q6UXB0":0,"Q96S55":0,"P15260":1,"Q7Z7E8":0,"Q14517":1,"Q8N122":1,"Q5HYK3":0,"Q75N03":0,"Q6MZT1":0,"Q96I76":0,"Q96DT0":0,"P11487":1,"Q6ZQN5":0,"Q96KQ4":0,"P84996":1,"Q9BYW2":1,"Q92560":1,"Q92896":0,"P29375":1,"O43364":0,"P01116":1,"Q8N4C6":0,"Q9UBI6":0,"Q9H7S9":1,"Q6ZU45":0,"Q96PE3":1,"Q9H0A6":0,"P43246":1,"P48736":1,"P11912":1,"Q6NUJ5":0,"Q8NHY2":1,"O75360":0,"P42338":1,"Q6IC83":0,"Q9BSY4":0,"Q8NI08":0,"Q96FH0":0,"P56278":0,"Q68CP9":1,"Q02080":1,"Q15116":1,"P03372":1,"P31749":1,"P25208":0,"P46937":1,"Q92574":1,"Q9NZM1":0,"P42345":1,"Q04721":1,"P11488":0,"O14497":1,"P43699":1,"Q9NX04":0,"Q9UER7":1,"Q92915":1,"Q9NUN7":0,"Q8TAC9":0,"Q9UHF1":1,"O60239":0,"Q9NX18":1,"Q96B97":0,"Q68DV7":1,"Q05195":0,"Q13951":1,"Q07817":1,"Q9H6S1":0,"Q9UH03":0,"P33076":0,"Q8WY22":0,"P56915":0,"Q15831":1,"Q13535":1,"P0DMU2":0,"P50148":1,"P04049":1,"O43521":1,"Q16620":1,"Q9H3D4":1,"Q9NZR2":1,"Q96E14":1,"O75204":1,"Q96NA8":0,"Q08211":0,"P12980":0,"Q15303":1,"Q9NW38":1,"P48735":1,"Q9BZR8":1,"P43080":0,"Q13795":1,"Q8N715":0,"Q5SVZ6":0,"P49711":1,"Q96L73":1,"C9JJH3":0,"Q7L190":0,"Q06587":0,"P36897":1,"A1L162":0,"Q9BS18":0,"P61586":1,"Q8NEB9":1,"O14746":1,"Q6ZMY6":0,"P31040":1,"Q8N726":1,"Q13761":0,"Q6ZVM7":0,"P09619":1,"P01344":1,"Q9P2D7":0,"Q04726":1,"Q8N488":1,"Q96PG8":1,"Q96N19":0,"P47813":1,"Q96EK6":0,"O43502":1,"Q7RTU9":0,"Q562R1":0,"Q9Y5U2":0}}
