# Supplementary material for: TargetDB: A target information aggregation tool and tractability predictor
Source: PLoS One. 2020 Sep 2;15(9):e0232644. doi: 10.1371/journal.pone.0232644 (PMC7467329; doi:10.1371/journal.pone.0232644)
Supplement: S7 File — (XLSX) [file pone.0232644.s007.xlsx]

## Sheet: Druggability_list
GENERAL INFO							SCORES												LITTERATURE/PATENT INFORMATION										BIOLOGY
Target_id	Gene_name	Synonyms	Pharos_class	protein_family	protein_family_detail	Number_isoforms	mpo_score	Tractable	Tractability_probability	In_training_set	structure_info_score [mpo coeff= 1.0]	structural_drug_score [mpo coeff= 1.5]	chemistry_score [mpo coeff= -1.0]	biology_score [mpo coeff= 1.0]	disease_score [mpo coeff= 1.0]	genetic_score [mpo coeff= 1.5]	information_score [mpo coeff= -1.0]	safety_score [mpo coeff= 0.0]	EBI Total Patent Count	JensenLab PubMed Score	NCBI Gene PubMed Count	PubTator Score	total_patent_count	year_max_patents	count_patents_max_year	novelty_score	total # publications	number of Dementia publications	Brain	Adipose & soft tissue	Bone marrow & lymphoid tissues	Endocrine tissues	Female tissues	Gastrointestinal tract	Kidney & urinary bladder	Liver & gallbladder	Lung	Male tissues	Muscle tissues	Pancreas	Proximal digestive tract	Skin	Expression_Selectivity	tissue_max_expression	expression_max_tissue	EXP_LVL_AVG	EXP_LVL_STDDEV	Heart_alert	Heart_value
Q12879	GRIN2A	GRIN2A,GluN2A,Glutamate [NMDA] receptor subunit epsilon-1,Glutamate receptor ionotropic, NMDA 2A,N-methyl D-aspartate receptor subtype 2A,NMDAR2A,NR2A,hNR2A	Tclin	IC	IC	2	0.8	Tractable	96.85	Yes	0.84	0.68	0	1	0.8	0.88	0.59	0.68	14768	1197.83	172	508.67	14768	2013	1341	0.00075253	259	5	2	0	0	0	1	0	0	0	0	0	0	0	0	0	0.35	Brain	2	0.214286	0.578934	FALSE
Q15149	PLEC	HD1,Hemidesmosomal protein 1,PCN,PLEC,PLEC1,PLTN,Plectin,Plectin-1	Tbio			9	0.79	Tractable	97.47	No	0.83	0.82	0	0.75	0.6	0.92	0.49	0.74		359.01	117	262.31				0.00291676	362	0	1.5	1.3	1.8	1.7	2.1	2.2	2.5	2.5	2.3	2	2	2	1.7	2	2.5	Kidney & urinary bladder	2.5	1.97143	0.349568	FALSE
P37173	TGFBR2	2.7.11.30,TGF-beta receptor type II,TGF-beta receptor type-2,TGF-beta type II receptor,TGFBR2,TGFR-2,TbetaR-II,Transforming growth factor-beta receptor type II	Tchem	Kinase	Kinase	2	0.78	Tractable	99.48	No	0.95	0.66	0	0.83	0.6	0.97	0.55	0.6	16731	776.68	464	653.46	16731	2012	2478	0.00128741	5404	15
P16885	PLCG2	1-phosphatidylinositol 4,5-bisphosphate phosphodiesterase gamma-2,3.1.4.11,PLC-IV,PLC-gamma-2,PLCG2,Phosphoinositide phospholipase C-gamma-2,Phospholipase C-IV,Phospholipase C-gamma-2	Tchem	Enzyme		0	0.78	Tractable	90.12	No	0.52	1	0	0.83	0.6	0.83	0.46	0.79		250.87	113	124.53				0.00370802	119	4	1	0	3	1	1	1.3	1	2	1	1	1	0	0	3	2.15	Bone marrow & lymphoid tissues	3	1.16429	0.949175	FALSE
P08603	CFH	CFH,Complement factor H,H factor 1,HF,HF1,HF2	Tbio			2	0.78	Tractable	98.76	No	0.75	0.81	0	0.83	0.6	0.99	0.62	0.65		1613.64	744	1744.96				0.0006078	1554	17	0	0	0	0	0	0	0	0	0	0	0	0	0	0	10	Adipose & soft tissue	0	0	0	FALSE
P01137	TGFB1	LAP,Latency-associated peptide,TGF-beta-1,TGFB,TGFB1,Transforming growth factor beta-1,Transforming growth factor beta-1 proprotein	Tchem			0	0.76	Tractable	94.5	No	0.98	0.85	0	0.83	0.6	0.72	0.72	0.91		5796.97	4042	16789.3				0.00014007	7110	24	0	0	0	0	0	0	0	0	0	0	0	0	0	0	10	Adipose & soft tissue	0	0	0	FALSE
P63010	AP2B1	ADTB2, CLAPB1	Tbio			3	0.76	Tractable	71.55	No	0.98	0.83	0	0.83	0.6	0.5	0.3	0.57		36.27	52	24.78				0.0111736	27	0	3	3	1.7	2	1.6	1.6	2	3	1	2	1	3	1.3	2	2.44	Adipose & soft tissue	3	2.01429	0.728388	FALSE
P26038	MSN	Not found	Tbio			0	0.74	Tractable	79.97	No	0.94	0.79	0	1	0.6	0.48	0.5	0.42		381.49	182	963.22				0.00231409	10955	120	1.8	0	2.6	1.3	1.3	2	1.5	2	2	1.5	1	1	2	2	2.31	Bone marrow & lymphoid tissues	2.6	1.57143	0.639024	FALSE
P21860	ERBB3	2.7.10.1,ERBB3,HER3,Proto-oncogene-like protein c-ErbB-3,Receptor tyrosine-protein kinase erbB-3,Tyrosine kinase-type cell surface receptor HER3	Tchem	Kinase	Kinase	5	0.74	Tractable	95.5	Yes	0.94	0.9	0.42	0.92	0.6	0.73	0.57	0.82	263248	961.8	440	864.45	263248	2014	40081	0.00097581	1984	3	2.8	2.7	2.2	2.7	2.2	3	2.5	2.5	2.7	3	2	3	2.3	2.5	2.52	Gastrointestinal tract	3	2.57857	0.321484	FALSE
Q9NZC2	TREM2	Not found	Tbio			3	0.73	Tractable	88.52	No	0.67	0.63	0	1	0.6	0.76	0.49	0.6		352.94	151	243.95				0.00295722	740	287	2	1.7	2	2	1.8	2	2	1.5	2	2	1.5	1	1	0	2.4	Bone marrow & lymphoid tissues	2	1.60714	0.586337	FALSE
P47870	GABRB2	GABA(A) receptor subunit beta-2,GABRB2,Gamma-aminobutyric acid receptor subunit beta-2	Tclin	IC	IC	4	0.73	Tractable	74.13	No	0.59	0.72	0	1	0.6	0.56	0.3	0.48	3978	35.58	90	31.73	3978	2012	532	0.0266019	177	3	1.5	0	0	0	0	0	0	0	0	0	0	0	0	0	0	Brain	1.5	0.107143	0.400892	FALSE
Q13572	ITPK1	2.7.1.134,2.7.1.159,ITPK1,Inositol 1,3,4-trisphosphate 5/6-kinase,Inositol-tetrakisphosphate 1-kinase,Inositol-triphosphate 5/6-kinase,Ins(1,3,4)P(3) 5/6-kinase	Tbio	Kinase	Kinase	2	0.73	Tractable	65.16	No	0.7	0.95	0	0.83	0.4	0.5	0.27	0.3	806	24.33	24	14.68	806	2011	112	0.0379919	27	1	1.3	0	1	2	1.2	1.8	2	2	1	1.5	2	1	1	1	2.27	Endocrine tissues	2	1.34286	0.580072	FALSE
Q06413	MEF2C	Not found	Tbio	TF	TF	6	0.72	Tractable	87.23	No	0.5	0.63	0	1	0.6	0.82	0.48	0.78		330.6	156	179.68				0.00288254	1143	13	2.2	1.5	3	2	1.5	2	1	2	1	2	2	0	0	1	2.19	Bone marrow & lymphoid tissues	3	1.51429	0.842941	FALSE
P07333	CSF1R	2.7.10.1,CD_antigen=CD115,CSF-1 receptor,CSF-1-R,CSF-1R,CSF1R,FMS,M-CSF-R,Macrophage colony-stimulating factor 1 receptor,Proto-oncogene c-Fms	Tclin	Kinase	Kinase	2	0.72	Tractable	94.01	Yes	0.98	0.95	1	1	0.8	0.77	0.59	0.53	108131	1253.04	184	594.81	108131	2015	13247	0.00058475	740	23	1.8	1	2	2	1.6	2	2	1.5	2	1.8	1.7	1	1.7	1	2.47	Bone marrow & lymphoid tissues	2	1.65	0.387795	FALSE
P04792	HSPB1	28 kDa heat shock protein,Estrogen-regulated 24 kDa protein,HSP 27,HSP27,HSP28,HSPB1,Heat shock 27 kDa protein,Heat shock protein beta-1,HspB1,SRP27,Stress-responsive protein 27	Tchem			0	0.71	Tractable	75.65	No	1	0.34	0	1	0.6	0.74	0.58	0.48		1045.96	456	1419.09				0.00095687	1695	13	0	1.7	2	2	2.6	2.2	2.5	2	2.7	2	2.3	3	2.7	3	2.43	Pancreas	3	2.19286	0.748809	FALSE
Q9UQB8	BAIAP2	Not found	Tbio			6	0.71	Tractable	84.59	No	0.67	0.88	0	1	0.31	0.5	0.38	0.53		94.74	77	66.87				0.0118743	111	1	2.2	1.7	1.4	2	2	2	2.5	2.5	2	2.5	1.3	2	2.3	2	2.52	Kidney & urinary bladder	2.5	2.02857	0.372989	FALSE
P14867	GABRA1	GABA(A) receptor subunit alpha-1,GABRA1,Gamma-aminobutyric acid receptor subunit alpha-1	Tclin	IC	IC	0	0.71	Tractable	99.14	No	1	0.7	0.72	1	0.6	0.74	0.35	0.76	2369	65.72	130	81.55	2369	2014	324	0.0140007	419	1	1.8	0	0	0	0	0	0	0	0	0	0	0	0	0	0	Brain	1.8	0.128571	0.48107	FALSE
O43157	PLXNB1	KIAA0407, PLXN5, SEP	Tbio			3	0.69	Tractable	76.21	No	0.7	0.83	0	1	0.32	0.39	0.36	0.65		72.5	67	254.77				0.0139246	179	1	1.8	2	1.5	1.7	2	2.5	2.5	2	2	2.2	1.5	1	2	2	2.46	Gastrointestinal tract	2.5	1.90714	0.397036	FALSE
P20020	ATP2B1	PMCA1 {ECO:0000303|PubMed:8396145}	Tbio	Transporter	cation_transport_ATPase_P-type	6	0.69	Tractable	84.91	No	0.33	0.74	0	0.83	0.4	0.8	0.39	0.65		108.93	82	64.75				0.0086214	178	0	2.2	1.5	1.8	2	1.9	2	2	2	2	2	2	2	1.3	2	2.5	Brain	2.2	1.90714	0.233582	FALSE
Q13651	IL10RA	IL10R	Tbio			0	0.68	Tractable	78.45	No	0.49	0.93	0	0.67	0.6	0.46	0.39	0.3		109.02	139	145.21				0.00774907	108	0
Q06520	SULT2A1	2.8.2.14,Bile salt sulfotransferase,DHEA-ST,Dehydroepiandrosterone sulfotransferase,HST,Hydroxysteroid Sulfotransferase,ST2,ST2A1,ST2A3,STD,SULT2A1,Sulfotransferase 2A1	Tbio	Enzyme	sulfotransferase_1	0	0.67	Challenging	49.36	No	1	0.88	0	0.67	0.38	0.42	0.63	0		1823.15	79	1272.86				0.00305442	286	2	0	0	1	3	0	1.7	0	3	0	1	0	0	0	0	1.31	Endocrine tissues	3	0.692857	1.11525	FALSE
Q13153	PAK1	2.7.11.1,Alpha-PAK,PAK-1,PAK1,Serine/threonine-protein kinase PAK 1,p21-activated kinase 1,p65-PAK	Tchem	Kinase	Kinase	2	0.67	Tractable	89.06	Yes	0.94	0.92	0.5	1	0.53	0.35	0.49	0.6	25992	369.72	380	417.32	25992	2013	3136	0.00303351	1509	4	2.2	1.5	2.4	2	2	2	2	2	2	2	1	2	1.3	2.5	2.46	Skin	2.5	1.92143	0.40226	FALSE
Q96PV0	SYNGAP1	KIAA1938	Tbio	Enzyme	GTPase	4	0.67	Tractable	75.13	No	0	0.88	0	0.75	0.6	0.7	0.39	0.68		102.7	39	44.77				0.00957978	151	0	1.7	1	1	2	2	1	1	0	0	1.7	0	0	2	1	2.11	Endocrine tissues	2	1.02857	0.782922	FALSE
P16070	CD44	CD44,CD44 antigen,CD_antigen=CD44,CDw44,ECMR-III,Epican,Extracellular matrix receptor III,GP90 lymphocyte homing/adhesion receptor,HUTCH-I,Heparan sulfate proteoglycan,Hermes antigen,Hyaluronate receptor,LHR,MDU2,MDU3,MIC4,PGP-1,PGP-I,Phagocytic glycoprotein 1,Phagocytic glycoprotein I	Tbio			19	0.66	Tractable	95.39	No	0.8	0.64	0	0.83	0.6	0.54	0.74	0.84		7066.83	1089	4570.6				0.00013754	17851	17	1	1.5	2.4	2	2	1.5	2	0	2.7	1.8	2	2	3	3	2.34	Proximal digestive tract	3	1.92143	0.789526	FALSE
P22301	IL10	CSIF,Cytokine synthesis inhibitory factor,IL-10,IL10,Interleukin-10	Tbio			0	0.66	Tractable	86.33	Yes	0.7	0.82	0.35	0.67	0.6	0.81	0.79	0		13443.4	2855	9741.91				7.359e-05	34433	128	0	0	0	0	0	0	0	0	0	0	0	0	0	0	10	Adipose & soft tissue	0	0	0	FALSE
P05156	CFI	IF	Tbio			0	0.65	Tractable	75.78	No	0.49	0.61	0	0.67	0.6	0.72	0.52	0.53		492.58	110	553.55				0.00194994	3139	32	0	0	0	0	0	0	0	0	0	0	0	0	0	0	10	Adipose & soft tissue	0	0	0	FALSE
Q08209	PPP3CA	3.1.3.16,CALNA,CAM-PRP catalytic subunit,CNA,Calmodulin-dependent calcineurin A subunit alpha isoform,PPP3CA,Serine/threonine-protein phosphatase 2B catalytic subunit alpha isoform	Tchem	Enzyme	phosphatase	5	0.65	Tractable	84.88	No	1	0.77	0.94	1	0.6	0.63	0.58	0.42		1075.9	130	31.28				0.00238194	91	2	2.8	0	1.5	2	1	1	1.5	1	1.5	1.7	0	0	1	1	2.17	Brain	2.8	1.14286	0.793933	FALSE
P14136	GFAP	Not found	Tbio			3	0.65	Tractable	86.71	No	0.39	0.87	0	0.75	0.6	0.55	0.67	0.77		2986.29	213	2811.47				0.00029784	16080	565	2	0	0	0	0	0	0	0	0	0	0	0	0	0	0	Brain	2	0.142857	0.534522	FALSE
Q9UM73	ALK	2.7.10.1,ALK,ALK tyrosine kinase receptor,Anaplastic lymphoma kinase,CD_antigen=CD246	Tclin	Kinase	Kinase	0	0.65	Tractable	97.06	Yes	0.73	0.9	1	0.83	0.8	0.78	0.68	0.62	521333	3325.52	601	2596.65	521333	2013	46069	0.00032051	9256	2	2.8	1	1	1	1	1	1	1	1	1	1	0	1	1.5	2.26	Brain	2.8	1.09286	0.57974	FALSE
O43914	TYROBP	DAP12 {ECO:0000303|PubMed:9490415}, KARAP {ECO:0000250|UniProtKB:O54885}	Tbio	Enzyme		3	0.65	Tractable	82.46	No	0.32	0.63	0	1	0.6	0.52	0.44	0.67		195.5	79	130				0.00522854	419	41	1	2	1.6	1	1	2	0	1	3	1	0	0	0	1	2.11	Lung	3	1.04286	0.891597	FALSE
Q13127	REST	NRSF, XBR	Tbio	TF	TF	4	0.64	Tractable	87.8	No	0.34	0.42	0	1	0.6	0.72	0.49	0.77		347.72	170	315.47				0.00269947	157108	839	1	2.3	2.2	2	2.5	2.2	2.5	2	2.7	2	2	2	2.3	2	2.49	Lung	2.7	2.12143	0.396482	FALSE
Q96RI1	NR1H4	BAR,Bile acid receptor,FXR,Farnesoid X-activated receptor,Farnesol receptor HRR-1,HRR1,NR1H4,Nuclear receptor subfamily 1 group H member 4,RIP14,RXR-interacting protein 14,Retinoid X receptor-interacting protein 14	Tclin	NR	NR	5	0.64	Tractable	94.8	No	0.79	0.93	1	0.83	0.8	0.58	0.6	0.3	58079	1301.6	238	782.54	58079	2011	5075	0.00083346	150	0
P09603	CSF1	CSF-1,CSF1,Lanimostim,M-CSF,MCSF,Macrophage colony-stimulating factor 1,Processed macrophage colony-stimulating factor 1	Tbio			3	0.64	Tractable	92.19	No	0.57	0.73	0	0.83	0.54	0.44	0.61	0.41		1439.76	224	1439.76				0.00068583	548	3
Q99250	SCN2A	HBSC II,NAC2,SCN2A,SCN2A1,SCN2A2,Sodium channel protein brain II subunit alpha,Sodium channel protein type 2 subunit alpha,Sodium channel protein type II subunit alpha,Voltage-gated sodium channel subunit alpha Nav1.2	Tclin	IC	IC	2	0.64	Tractable	84.62	No	1	0.48	0.68	0.75	0.6	0.82	0.5	0.3	38770	381.67	98	318.82	38770	2010	2874	0.00071285	522	3	1.2	0	0	0	0	0	0	0	0	0	0	0	0	0	0	Brain	1.2	0.0857143	0.320713	FALSE
Q9HB55	CYP3A43	1.14.14.1,CYP3A43,Cytochrome P450 3A43	Tclin	Enzyme	cytochrome_P450	5	0.63	Challenging	48.36	No	0.5	0.8	0	0.83	0.4	0.25	0.24	0.57		18.41	25	18.13				0.0495973	62	0	0	0	0	0	0	0	2	2	0	0	0	0	0	0	0.69	Kidney & urinary bladder	2	0.285714	0.726273	FALSE
O95470	SGPL1	4.1.2.27,S1PL,SGPL1,SP-lyase 1,SPL 1,Sphingosine-1-phosphate aldolase,Sphingosine-1-phosphate lyase 1,Synonyms=KIAA1252,hSPL	Tchem	Enzyme	group_2_decarboxylase	0	0.63	Tractable	90.48	No	0.47	0.96	1	1	0.8	0.51	0.4	0.7		125.74	43	2114.53				0.0034674	82	3	2.8	0	1.8	2	1.9	2	2	2	1.7	2	1	2	1	1	2.29	Brain	2.8	1.65714	0.686927	FALSE
P07196	NEFL	NF68, NFL	Tbio			0	0.63	Tractable	68.6	No	0	0.7	0	0.83	0.6	0.76	0.59	0.57		1194.55	136	600.49				0.00081808	200	2	2.7	1	0	0	0	0	0	0	0	0	0	0	0	0	0.35	Brain	2.7	0.264286	0.749982	FALSE
P27144	AK4	2.7.4.10,2.7.4.6,AK 4,AK3L1,AK4,Adenylate kinase 3-like,Adenylate kinase 4, mitochondrial,GTP:AMP phosphotransferase AK4,Synonyms=AK3	Tbio	Kinase	Kinase	0	0.62	Challenging	46.39	No	1	0.94	0	0.67	0.22	0	0.34	0		59	21	17.29				0.0176099	54	1	2	2	1.5	1.7	1.3	1.8	2	2.5	0	1.2	2	0	2	1	2.37	Liver & gallbladder	2.5	1.5	0.747303	FALSE
P26378	ELAVL4	HUD, PNEM	Tbio			6	0.62	Challenging	56.67	No	0.52	0.5	0	0.67	0.54	0.65	0.49	0.42		358.47	47	23.14				0.00276378	182	1	3	0	0	3	0	3	0	0	0	2	0	0	0	0	1.11	Brain	3	0.785714	1.3114	FALSE
Q9Y232	CDYL	4.2.1.-,CDY-like,CDYL,Chromodomain Y-like protein,Crotonyl-CoA hydratase,Synonyms=CDYL1	Tchem	Epigenetic		4	0.62	Intractable	38.89	No	0.24	0.93	0	0.83	0.26	0.33	0.26	0.42		23.9	21	9.97				0.0483065	44	0	2.8	2.3	3	2.3	2.9	2.7	3	2.5	2.7	2.8	2.3	2	3	3	2.5	Bone marrow & lymphoid tissues	3	2.66429	0.329585	FALSE
P38606	ATP6V1A	ATP6A1, ATP6V1A1, VPP2	Tbio	Enzyme	V-type_proton_ATPase_subunit	2	0.62	Intractable	24.17	No	0.5	0.6	0	0.67	0.6	0.45	0.36	0		73.47	38	12.75				0.0128469	37	0	2.5	2.3	2.6	2.7	2	2.3	3	3	2.7	2.3	1.3	2	1.7	2	2.51	Kidney & urinary bladder	3	2.31429	0.484938	FALSE
P17302	GJA1	GJAL	Tbio			0	0.62	Tractable	60.43	Yes	0.36	0.52	0	0.83	0.6	0.75	0.7	0.93		4493.53	545	2310.25				0.00023576	1147	8	2	1.5	1.8	2.7	2.6	1.2	2	2	1	2.2	3	0	2	3	2.35	Muscle tissues	3	1.92857	0.820346	FALSE
Q13133	NR1H3	LXRA,Liver X receptor alpha,NR1H3,Nuclear receptor subfamily 1 group H member 3,Oxysterols receptor LXR-alpha	Tchem	NR	NR	3	0.62	Tractable	92.02	No	0.82	0.96	1	1	0.35	0.5	0.4	0.71	6521	128.39	269	347.97	6521	2005	773	0.00605052	1094	9	1.8	1	1.8	2	1.8	2	2	1.5	1.7	2	1.3	2	1.7	1.5	2.49	Endocrine tissues	2	1.72143	0.304274	FALSE
Q9NQ66	PLCB1	1-phosphatidylinositol 4,5-bisphosphate phosphodiesterase beta-1,3.1.4.11,KIAA0581,PLC-154,PLC-I,PLC-beta-1,PLCB1,Phosphoinositide phospholipase C-beta-1,Phospholipase C-I,Phospholipase C-beta-1	Tbio	Enzyme		2	0.61	Challenging	58.01	No	0	0.49	0	0.83	0.6	0.8	0.49	0.42		341.76	104	384.93				0.00309091	261	2	2	0	0	0	1	0	0	0	0	0	0	0	0	0	0.56	Brain	2	0.214286	0.578934	FALSE
Q8IZY2	ABCA7	Not found	Tbio	Transporter	ATP_binding_cassette_Transporter	2	0.61	Intractable	38.43	No	0	0.52	0	0.83	0.6	0.73	0.43	0.42		175.19	63	109.62				0.00568072	236	115	1	0	1.8	1	1	1	1	1	1	1	1	1	1	0	2.31	Bone marrow & lymphoid tissues	1.8	0.914286	0.441775	FALSE
Q9Y2J0	RPH3A	KIAA0985	Tbio	Epigenetic		2	0.6	Intractable	23.51	No	0.5	0.56	0	0.5	0.36	0.64	0.35	0.3		69.55	29	36.47				0.0166495	16	1	1.5	0	0	0	0	0	0	0	0	0	0	0	0	0	0	Brain	1.5	0.107143	0.400892	FALSE
Q07869	PPARA	NR1C1,Nuclear receptor subfamily 1 group C member 1,PPAR,PPAR-alpha,PPARA,Peroxisome proliferator-activated receptor alpha	Tclin	NR	NR	2	0.6	Tractable	83.71	No	0.81	0.94	1	1	0.4	0.55	0.65	0.53	54945	2495.04	540	3419.56	54945	2008	7164	0.00026802	618	4	2.5	3	2.4	2.3	2.4	2.8	3	2.5	3	2.2	3	3	2.7	3	2.54	Adipose & soft tissue	3	2.7	0.306343	FALSE
P35625	TIMP3	Not found	Tbio	Enzyme		0	0.6	Tractable	82.4	No	0.39	0.75	0	0.58	0.6	0.4	0.54	0.35		638.32	274	524.47				0.00167301	1023	3
Q92835	INPP5D	3.1.3.86,INPP5D,Inositol polyphosphate-5-phosphatase of 145 kDa,Phosphatidylinositol 3,4,5-trisphosphate 5-phosphatase 1,SH2 domain-containing inositol 5'-phosphatase 1,SH2 domain-containing inositol phosphatase 1,SHIP,SHIP-1,SHIP1,SIP-145,hp51CN,p150Ship	Tbio	Enzyme	phosphatase	3	0.58	Tractable	84.34	No	0.62	0.78	0	0.83	0.38	0	0.4	0.77		121.44	112	1910.76				0.00819089	294	19	1	1	3	1	1	0	0	0	1	0	1	0	2	0	1.64	Bone marrow & lymphoid tissues	3	0.785714	0.892582	FALSE
P19793	RXRA	NR2B1,Nuclear receptor subfamily 2 group B member 1,RXRA,Retinoic acid receptor RXR-alpha,Retinoid X receptor alpha	Tclin	NR	NR	2	0.58	Tractable	93.29	No	0.99	0.91	1	1	0.4	0.25	0.46	0.86	8536	254.22	322	1599.55	8536	2015	985	0.00314166	248	3	2.5	2	3	3	3	2.8	2.5	2	3	2.2	2.3	3	2.7	3	2.49	Bone marrow & lymphoid tissues	3	2.64286	0.389703	FALSE
Q15700	DLG2	Not found	Tbio			5	0.56	Challenging	40.81	No	0.4	0.27	0	0.58	0.55	0.59	0.34	0.42		57.89	58	35.3				0.0159395	99	2	1.8	1	0	0	0	0	0	0	0	0	0	0	0	1	0.8	Brain	1.8	0.271429	0.568978	FALSE
Q16623	STX1A	STX1	Tbio			3	0.56	Challenging	55.04	No	0.5	0.72	0	0.83	0.6	0	0.55	0.62		754.92	147	371.19				0.00128938	541	5	2.2	0	0	0	0	1.2	0	0	0	0	0	2	0	0	0.96	Brain	2.2	0.385714	0.794071	FALSE
O60602	TLR5	TIL3,TLR5,Toll-like receptor 5,Toll/interleukin-1 receptor-like protein 3	Tbio			0	0.56	Tractable	82.44	No	0.49	0.75	0	0.67	0.8	0	0.58	0.35		1104.45	208	382.11				0.00082816	1567	4
P12314	FCGR1A	CD_antigen=CD64,FCG1,FCGR1,FCGR1A,Fc-gamma RI,Fc-gamma RIA,FcRI,FcgammaRIa,High affinity immunoglobulin gamma Fc receptor I,IGFR1,IgG Fc receptor I	Tchem			2	0.56	Tractable	66.55	No	0.93	0.6	0	0.83	0.4	0	0.59	0.3		1150.97	137	1220.18				0.00091043	178	1
P20336	RAB3A	Not found	Tbio	Enzyme	small GTPase	0	0.55	Challenging	48.21	No	0.5	0.56	0	0.75	0.33	0.27	0.45	0.76		208.83	63	135.99				0.00506015	606	22	2	0	0	2	0	0	0	0	0	0	0	1	0	0	0.76	Brain	2	0.357143	0.744946	FALSE
Q6U841	SLC4A10	NBCN2 {ECO:0000303|PubMed:18319254}, NCBE {ECO:0000303|PubMed:10993873}	Tbio	Transporter	SLC4A_transporter	4	0.55	Challenging	45.94	No	0	0.5	0	0.58	0.37	0.65	0.28	0.48		27.9	13	12.74				0.0374443	48	1	2.2	0	0	0	0	0	0	0	0	0	0	0	0	0	0	Brain	2.2	0.157143	0.587975	FALSE
Q9UIW2	PLXNA1	NOV, PLXN1	Tbio			0	0.55	Challenging	52.02	No	0.5	0.51	0	0.67	0.29	0.37	0.37	0.6		82.8	34	35.53				0.011444	122	1	1.5	1.7	1.6	1.3	1.6	2	1	2	2	1.8	1.3	2	1	1	2.48	Gastrointestinal tract	2	1.55714	0.385735	FALSE
P06850	CRH	Not found	Tbio			0	0.55	Tractable	64.94	No	0.4	0.89	0	0.83	0.25	0.21	0.72	0.35		5892.11	198	5424.69				0.00017805	6790	47
Q15102	PAFAH1B3	3.1.1.47,PAF acetylhydrolase 29 kDa subunit,PAF-AH 29 kDa subunit,PAF-AH subunit gamma,PAFAH subunit gamma,PAFAH1B3,PAFAHG,Platelet-activating factor acetylhydrolase IB subunit gamma	Tbio	Enzyme		0	0.54	Challenging	40.56	No	0.5	0.71	0	0.83	0.05	0	0.16	0.53		7.08	22	7.98				0.104106	28	1	0	0	1.5	2	2.5	0	2	3	1.7	2	0	2	3	0	1.99	Liver & gallbladder	3	1.40714	1.16584	FALSE
Q9UJ99	CDH22	C20orf25	Tbio			0	0.53	Intractable	4.92	No	0.5	0.54	0	0.17	0.21	0.48	0.19	0		9.75	14	6.98				0.121123	26	0
Q9UIH9	KLF15	KKLF	Tbio	TF	TF	0	0.53	Intractable	33.24	No	0.36	0.47	0	0.58	0.33	0.41	0.38	0.48		100.53	47	38.52				0.0116869	227	0	1.2	0	1.2	1.5	1	1.8	1.5	1	1.3	1	1.5	1	1	0	2.26	Gastrointestinal tract	1.8	1.07143	0.518027	FALSE
Q16082	HSPB2	Not found	Tbio			0	0.53	Intractable	29.89	No	0.75	0.98	0	0.5	0.11	0	0.56	0.12		798.1	71	20.31				0.00125204	165	6
P55055	NR1H2	LXRB,Liver X receptor beta,NER,NR1H2,Nuclear receptor NER,Nuclear receptor subfamily 1 group H member 2,Oxysterols receptor LXR-beta,UNR,Ubiquitously-expressed nuclear receptor	Tchem	NR	NR	2	0.53	Tractable	92.65	No	0.96	0.95	1	0.92	0.29	0	0.35	0.68	7498	63.71	139	156.36	7498	2005	940	0.0141094	97	4	1	0	1	1	1.2	1	1	1	2	1.5	2	1	1.5	2	2.41	Lung	2	1.22857	0.541264	FALSE
P21453	S1PR1	CD_antigen=CD363,CHEDG1,EDG1,Endothelial differentiation G-protein coupled receptor 1,S1P receptor 1,S1P receptor Edg-1,S1P1,S1PR1,Sphingosine 1-phosphate receptor 1,Sphingosine 1-phosphate receptor Edg-1	Tclin	GPCR	GPCR	0	0.51	Tractable	93.96	No	0.44	0.85	1	1	0.4	0.33	0.52	0.71	42469	529.46	178	376.77	42469	2012	4404	0.00202384	574	2	3	1.5	2.2	2.7	1.9	2.3	2.5	2	2.3	1.7	1.3	1	2	2	2.47	Brain	3	2.02857	0.539841	FALSE
Q13547	HDAC1	3.5.1.98,HD1,HDAC1,Histone deacetylase 1,RPD3L1	Tclin	Epigenetic	histone_deacetylase	0	0.5	Tractable	86.36	No	1	0.77	1	0.83	0.6	0	0.58	0.82		1038.61	563	1010.44				0.00083441	3335	19	1	1.3	2.6	2.5	2.4	3	2.5	2.5	2.3	2.2	1.5	2	2.7	2	2.41	Gastrointestinal tract	3	2.17857	0.567286	FALSE
Q99719	SEPTIN5	PNUTL1, SEPT5	Tbio			2	0.49	Intractable	19.48	No	0.5	0.56	0	0.58	0.3	0	0.34	0.48		56.12	33	166.24				0.0170279	6	0	2	0	0	0	0	0	0	0	0	0	1	0	0	0	0.5	Brain	2	0.214286	0.578934	FALSE
Q9Y2K9	STXBP5L	KIAA1006, LLGL4	Tbio			2	0.48	Intractable	25.62	No	0	0.61	0	0.33	0.12	0.4	0.16	0.18		6.46	11	3.62				0.202931	14	0
Q9H063	MAF1	Not found	Tbio	Enzyme		0	0.48	Intractable	26	No	0.27	0.59	0	0.92	0.1	0	0.36	0.3		72.35	29	47.89				0.0154284	158	0	0	1	1	2	1.8	2	2	2	1.7	1.3	2	1	1.7	2	2.38	Endocrine tissues	2	1.53571	0.600778	FALSE
Q8IV01	SYT12	Not found	Tbio			0	0.47	Intractable	4.94	No	0.5	0.47	0	0.58	0.2	0	0.22	0		13.36	8	3.08				0.0678543	7	0	1.5	0	0	0	0	0	0	0	0	0	0	0	0	0	0	Brain	1.5	0.107143	0.400892	FALSE
Q4J6C6	PREPL	3.4.21.-,KIAA0436,PREPL,Prolyl endopeptidase-like,Prolylendopeptidase-like	Tchem	Enzyme	peptidase	4	0.47	Intractable	29.87	No	0	0	0	0.83	0.6	0.4	0.3	0.3		34.69	19	21.37				0.0310615	51	1	1.7	0	1.8	1	1.2	1.2	1.5	1.5	1	1	1	1	1	0	2.34	Bone marrow & lymphoid tissues	1.8	1.06429	0.530032	FALSE
P30273	FCER1G	Not found	Tbio			0	0.47	Tractable	60.73	No	0	0	0	0.67	0.55	0.64	0.38	0.71		96.52	54	117.99				0.00930179	64	2	2.2	1.5	2.6	2	1.7	2.2	2	2.5	2	1	2	2	1	2	2.39	Bone marrow & lymphoid tissues	2.6	1.90714	0.473066	FALSE
Q9NQC3	RTN4	Foocen,KIAA0886,NOGO ,NSP,Neurite outgrowth inhibitor,Neuroendocrine-specific protein,Neuroendocrine-specific protein C homolog,Nogo protein,RTN-x,RTN4,Reticulon-4,Reticulon-5	Tbio			6	0.47	Tractable	67.82	No	0.1	0.5	0	0.75	0.24	0.37	0.66	0.65		2805.97	149	1309.3				0.00025114	687	18	2.2	1.5	0	0	0	3	0	0	0	3	0	0	0	0	1.24	Gastrointestinal tract	3	0.692857	1.18871	FALSE
P24593	IGFBP5	IBP-5,IBP5,IGF-binding protein 5,IGFBP-5,IGFBP5,Insulin-like growth factor-binding protein 5	Tchem			0	0.46	Challenging	45.12	No	0.11	0.53	0.26	0.58	0.29	0.44	0.49	0		369.04	156	376.65				0.00287201	366	3
Q9H5N1	RABEP2	RABPT5B	Tdark	Enzyme	GTPase	2	0.46	Intractable	6.59	No	0	0.57	0	0.33	0.18	0.29	0.13	0		4.5	8	37.49				0.266385	14	0	1.2	0	2.8	2	1.9	2.7	2.5	3	2	1.5	0	2	2	1	2.23	Liver & gallbladder	3	1.75714	0.938669	FALSE
P40925	MDH1	1.1.1.37,1.1.1.96,Cytosolic malate dehydrogenase,Diiodophenylpyruvate reductase,MDH1,MDHA,Malate dehydrogenase, cytoplasmic	Tbio	Enzyme	LDH/MDH_superfamily	3	0.46	Intractable	24.65	No	0.5	0.56	0	0.67	0.15	0	0.5	0.48		399.22	36	97.14				0.00241236	170	2	2.2	0	1	2	1	1.4	1.5	2	1	1.5	1.5	0	1	1	2.27	Brain	2.2	1.22143	0.660045	FALSE
Q14693	LPIN1	KIAA0188	Tbio	Enzyme	phosphatase	7	0.46	Tractable	68.71	No	0	0	0	0.75	0.6	0.52	0.43	0.67		180.9	87	113.76				0.0058886	298	0	1	1.5	1.8	1.7	1.5	1.8	2	2	2.3	1.8	1.5	0	1.3	2	2.45	Lung	2.3	1.58571	0.564129	FALSE
Q9UPA5	BSN	KIAA0434, ZNF231 {ECO:0000303|PubMed:9806829}	Tbio			0	0.43	Intractable	30.11	No	0	0	0	0.67	0.37	0.69	0.59	0.42		1198.37	29	54.07				0.0070838	2786	15	1.5	1.5	1	0	1	1	1	1	1	1	1	1	1	2	2.41	Skin	2	1.07143	0.432219	FALSE
P21741	MDK	ARAP,Amphiregulin-associated protein,MDK,MK1,Midgestation and kidney protein,Midkine,NEGF2,Neurite outgrowth-promoting factor 2,Neurite outgrowth-promoting protein	Tchem			2	0.43	Tractable	61.3	No	0.39	0	0	0.58	0.33	0.44	0.53	0.48		583.81	159	316.79				0.00179902	561	5	0	0	0	0	0	0	0	0	0	0	0	0	0	0	10	Adipose & soft tissue	0	0	0	FALSE
P02778	CXCL10	10 kDa interferon gamma-induced protein,C-X-C motif chemokine 10,CXCL10,CXCL10(1-73),Gamma-IP10,INP10,IP-10,SCYB10,Small-inducible cytokine B10	Tchem			0	0.42	Challenging	56.01	No	0.7	0.93	1	0.5	0.22	0.1	0.64	0.12		2133.22	564	1394.84				0.00051044	6005	36
Q9NUV7	SPTLC3	C20orf38, SPTLC2L	Tbio	Enzyme		2	0.42	Intractable	23.7	No	0	0	0	0.67	0.29	0.44	0.23	0		16.42	24	6.74				0.0635471	28	0	0	0	1.5	0	2.4	2.3	2	2	2.7	2.3	0	2	2	1	2.07	Lung	2.7	1.44286	1.02785	FALSE
Q5JVS0	HABP4	Not found	Tbio			2	0.42	Intractable	18.05	No	0	0	0	0.58	0.52	0.33	0.2	0		10.83	22	13.14				0.113729	13	0	2	0	0	1.5	1	1	1.5	2	2	2	2	1	1	0	2.23	Brain	2	1.21429	0.777429	FALSE
O75607	NPM3	Not found	Tbio			0	0.42	Intractable	3.82	No	0	0.49	0	0.67	0.09	0	0.14	0.3		5.13	19	6.64				0.189226	26	0	3	2	2.2	2	2.5	2.7	3	2.5	2.5	2.2	1.7	3	3	3	2.51	Brain	3	2.52143	0.447521	FALSE
Q9BX95	SGPP1	SPP1 {ECO:0000303|PubMed:16782891}	Tbio	Enzyme	phosphatase	0	0.41	Intractable	32.45	No	0	0	0	0.83	0.48	0.14	0.22	0.3		14.16	21	11.19				0.0711181	43	0	1.5	0	2.5	2	2.7	2.2	3	3	2.3	2	1.5	2	2.5	1	2.36	Kidney & urinary bladder	3	2.01429	0.81416	FALSE
Q99726	SLC30A3	ZNT3	Tbio	Transporter	SLC30A_transporter	0	0.41	Intractable	35.27	No	0	0	0	0.75	0.18	0.51	0.4	0.48		117.18	24	31.9				0.00942676	123	16	1	0	0	0	0	0	0	0	0	2.5	0	0	0	0	0.45	Male tissues	2.5	0.25	0.700275	FALSE
O14880	MGST3	2.5.1.18,MGST3,Microsomal GST-3,Microsomal GST-III,Microsomal glutathione S-transferase 3	Tbio	Enzyme		0	0.4	Intractable	29.05	No	0	0	0	0.83	0.15	0.33	0.27	0		25.07	19	11.62				0.0422047	55	0
P21246	PTN	HBNF1, NEGF1	Tbio			0	0.4	Intractable	34.83	No	0.27	0	0	0.5	0.44	0.37	0.56	0.53		794.28	140	370.83				0.00126241	1150	6	3	0	0	3	0	0	0	0	0	3	0	0	0	0	1.1	Brain	3	0.642857	1.27745	FALSE
Q9NY64	SLC2A8	GLUT8 {ECO:0000303|PubMed:10821868}, GLUTX1 {ECO:0000303|PubMed:10671487}	Tbio	Transporter	SLC2A_transporter	0	0.39	Intractable	39.02	No	0	0	0	0.75	0.28	0.25	0.3	0.53		37.65	20	17.57				0.0264269	98	1	1	0	0	1	1	0	0	1	1	1.7	1	0	0	0	1.73	Male tissues	1.7	0.55	0.598395	FALSE
Q8WXD2	SCG3	UNQ2502/PRO5990	Tbio			2	0.38	Intractable	24.49	No	0	0	0	0.75	0.28	0.25	0.33	0.42		52.47	27	28.1				0.0219162	33	0	2.2	0	0	1	0	1	0	0	0	0	0	3	0	0	1.16	Pancreas	3	0.514286	0.966243	FALSE
Q13443	ADAM9	3.4.24.-,ADAM 9,ADAM9,Cellular disintegrin-related protein,Disintegrin and metalloproteinase domain-containing protein 9,KIAA0021,MCMP,MDC9,MLTNG,Meltrin-gamma,Metalloprotease/disintegrin/cysteine-rich protein 9,Myeloma cell metalloproteinase	Tchem	Enzyme	peptidase	2	0.38	Tractable	64.56	No	0.1	0	0.18	0.42	0.6	0.32	0.41	0.23		144.25	97	126.22				0.00752616	336	17
Q9BXJ3	C1QTNF4	CTRP4	Tbio			0	0.37	Intractable	3.66	No	0	0	0	0.67	0.48	0	0.17	0.3		7.33	5	4				0.192308	2	0	2	0	0	0	0	0	0	0	0	0	0	0	0	0	0	Brain	2	0.142857	0.534522	FALSE
Q9Y6A9	SPCS1	SPC12	Tbio	Enzyme		0	0.32	Intractable	32.64	No	0	0	0	0.5	0.26	0	0.18	0		8.68	12	17.62				0.117763	9	0	1.8	1	1.8	1	1.4	2	1.5	2	1.3	1.8	1	2	2	1	2.44	Gastrointestinal tract	2	1.54286	0.420099	FALSE
Q8N3V7	SYNPO	KIAA1029	Tbio			3	0.31	Intractable	2.62	No	0	0	0	0.5	0.36	0	0.42	0.3		147.64	38	41.3				0.00583594	229	2	1.5	1	1	2	1.5	1.6	3	2	0	0	2.5	1	0	1	2.16	Kidney & urinary bladder	3	1.29286	0.916065	FALSE
O60356	NUPR1	COM1	Tbio			2	0.31	Intractable	11.74	No	0	0	0	0.5	0.3	0	0.35	0		69.43	63	69.27				0.0131058	153	0
O15240	VGF	Not found	Tbio			0	0.29	Challenging	42.71	No	0	0	0	0.58	0.15	0	0.43	0.57		167.53	31	82.66				0.00676703	439	12	1.7	0	0	2	0	0	0	0	0	0	0	0	0	0	0.6	Endocrine tissues	2	0.264286	0.674374	FALSE
Q9NPD7	NRN1	NRN	Tbio			0	0.28	Intractable	22.52	No	0	0	0	0.42	0.12	0.06	0.4	0.12		116.13	20	42.61				0.00871985	99	4
[truncated: 90 more columns]

## Sheet: Not in DB
Not present in DB
