# Supplementary material for: TargetDB: A target information aggregation tool and tractability predictor
Source: PLoS One. 2020 Sep 2;15(9):e0232644. doi: 10.1371/journal.pone.0232644 (PMC7467329; doi:10.1371/journal.pone.0232644)
Supplement: S8 File — (XLSX) [file pone.0232644.s008.xlsx]

## Sheet: Druggability_list
GENERAL INFO											SCORES												LITTERATURE/PATENT INFORMATION										BIOLOGY
Target_id	Gene_name	Synonyms	Pharos_class	protein_family	protein_family_detail	Number_isoforms	Has AD LINK	Has PD Link	Has Neurodegeneration LINK	Has Dementia LINK	mpo_score	Tractable	Tractability_probability	In_training_set	structure_info_score [mpo coeff= 1.0]	structural_drug_score [mpo coeff= 1.5]	chemistry_score [mpo coeff= -1.0]	biology_score [mpo coeff= 1.0]	disease_score [mpo coeff= 1.0]	genetic_score [mpo coeff= 1.5]	information_score [mpo coeff= 1.0]	safety_score [mpo coeff= 0.0]	EBI Total Patent Count	JensenLab PubMed Score	NCBI Gene PubMed Count	PubTator Score	total_patent_count	year_max_patents	count_patents_max_year	novelty_score	total # publications	number of Dementia publications	Brain	Adipose & soft tissue	Bone marrow & lymphoid tissues	Endocrine tissues	Female tissues	Gastrointestinal tract	Kidney & urinary bladder	Liver & gallbladder	Lung	Male tissues	Muscle tissues	Pancreas	Proximal digestive tract	Skin	Expression_Selectivity	tissue_max_expression	expression_max_tissue
P02730	SLC4A1	AE1, DI, EPB3	Tbio	Transporter	SLC4A_transporter	2					0.82	Tractable	93.51	No	0.67	0.94	0	1	0.6	0.87	0.59	0.67		1163.84	278	1295.71				0.0017199	298	0	0	0	0	0	0	0	2	0	0	0	0	0	0	0	0	Kidney & urinary bladder	2
O15118	NPC1	NPC intracellular cholesterol transporter 1,NPC1,Niemann-Pick C1 protein	Tbio			2			TRUE		0.75	Tractable	98.36	No	0.75	0.9	0.61	1	0.6	0.92	0.53	0.86		560.66	155	642.23				0.00185593	1218	33	1.8	1	1.8	2	1.6	2	2.5	2	2	2.5	2	2	2	2	2.53	Kidney & urinary bladder	2.5
P11166	SLC2A1	GLUT-1,GLUT1,Glucose transporter type 1, erythrocyte/brain,HepG2 glucose transporter,SLC2A1,Solute carrier family 2, facilitated glucose transporter member 1	Tchem	Transporter	SLC2A_transporter	0		TRUE			0.71	Tractable	88.91	No	0.75	0.96	0.87	1	0.6	0.71	0.66	0.42		2871.11	525	2152.56				0.00033049	2936	22	3	0	1	0	3	0	0	0	0	0	0	0	0	1	1.26	Brain	3
P49281	SLC11A2	DCT1,DMT-1,DMT1,Divalent cation transporter 1,Divalent metal transporter 1,NRAMP 2,NRAMP2 ,Natural resistance-associated macrophage protein 2,SLC11A2,Solute carrier family 11 member 2	Tchem	Transporter	SLC11A_transporter	5					0.69	Tractable	89.38	No	0.26	0.9	0	1	0.6	0.56	0.5	0.6		413.26	104	258.36				0.00250176	104	2	2	0	1	1.3	1.6	1.7	2	2	2	1.5	1.5	2	2	1	2.43	Brain	2
P11168	SLC2A2	GLUT-2,GLUT2,Glucose transporter type 2, liver,SLC2A2,Solute carrier family 2, facilitated glucose transporter member 2	Tchem	Transporter	SLC2A_transporter	2					0.69	Tractable	74.13	No	0	0.61	0	1	0.8	0.85	0.54	0.57		659.53	89	338.94				0.00142926	567	2	0	0	0	0	0	2	2	3	0	0	0	0	0	0	1.06	Liver & gallbladder	3
Q9Y6R1	SLC4A4	NBC, NBC1, NBCE1	Tbio	Transporter	SLC4A_transporter	5					0.69	Tractable	84.04	No	0.32	0.73	0	1	0.6	0.68	0.51	0.53		456.14	86	115.5				0.00221797	292	0	1	0	1	1	0	1.3	3	2	0	1	0	3	0	0	1.81	Kidney & urinary bladder	3
O75746	SLC25A12	ARALAR1	Tbio	Transporter	SLC25A_transporter	2			TRUE		0.68	Tractable	72.97	No	0.36	0.85	0	0.75	0.8	0.58	0.34	0.42		58.13	40	32.71				0.0181177	85	0	3	2	2.2	2.3	2.5	2	2.5	3	2.3	2.8	2	3	2.7	2.5	2.5	Brain	3
P43003	SLC1A3	Excitatory amino acid transporter 1,GLAST-1,GLAST1,SLC1A3,Sodium-dependent glutamate/aspartate transporter 1,Solute carrier family 1 member 3,Synonyms=EAAT1 {ECO:0000303|PubMed:16042756	Tchem	Transporter	SLC1A_transporter	2					0.68	Tractable	79.28	No	0.73	0.73	0	0.92	0.6	0.4	0.53	0.57		583.75	95	278.84				0.00170013	578	9	2.2	0	0	0	0	0	0	0	0	0	0	0	0	0	0	Brain	2.2
Q9UJS0	SLC25A13	ARALAR2	Tbio	Transporter	SLC25A_transporter	2					0.68	Tractable	83.17	No	0.39	0.9	0	0.75	0.6	0.6	0.45	0.53		212.37	73	207.96				0.00497606	192	0	2.8	1	1.4	1.3	1.2	2.5	2	2.5	1.7	1.8	1.3	2	1	1	2.46	Brain	2.8
Q01650	SLC7A5	4F2 LC,4F2 light chain,4F2LC,CD98 light chain,CD98LC,Integral membrane protein E16,L-type amino acid transporter 1,LAT1,Large neutral amino acids transporter small subunit 1,MPE16,SLC7A5,Solute carrier family 7 member 5,hLAT1,y+ system cationic amino acid transporter	Tbio	Transporter	SLC7A_transporter	0					0.65	Tractable	85.12	No	0.75	0.81	0	0.92	0.32	0.37	0.43	0.53		173.58	136	284.88				0.00523206	526	1	1.7	1	2.2	2.7	2	3	3	2.5	2.3	2.2	2.7	2	2.7	2	2.46	Gastrointestinal tract	3
P30531	SLC6A1	GABATR,GABT1,GAT-1,GAT1,SLC6A1,Sodium- and chloride-dependent GABA transporter 1,Solute carrier family 6 member 1	Tclin	Transporter	SLC6A_transporter	0					0.64	Challenging	46.47	No	0.5	0.56	0	0.75	0.6	0.57	0.56	0.53		781.69	63	211.79				0.0014418	379	2	2	1	0	0	0	0	0	0	0	0	0	0	0	1	0.74	Brain	2
Q92959	SLCO2A1	OATP2A1,PGT,Prostaglandin transporter,SLC21A2,SLCO2A1,Solute carrier family 21 member 2,Solute carrier organic anion transporter family member 2A1	Tchem	Transporter	SLCO2_transporter	0					0.63	Challenging	49.59	No	0.01	1	0	0.75	0.8	0.32	0.5	0.42		408.06	42	70				0.00222324	185	2	1.2	0	1	0	2	2	3	1	1	2	1	1	1	0	2.15	Kidney & urinary bladder	3
P82251	SLC7A9	BAT1	Tbio	Transporter	SLC7A_transporter	0					0.62	Challenging	49.54	No	0	0.5	0	1	0.6	0.8	0.37	0.42		88.02	57	128.25				0.0113283	227	1	0	0	0	0	0	3	3	0	0	0	0	0	0	0	0.64	Gastrointestinal tract	3
P19634	SLC9A1	APNH,APNH1,NHE-1,NHE1,Na(+)/H(+) antiporter, amiloride-sensitive,Na(+)/H(+) exchanger 1,SLC9A1,Sodium/hydrogen exchanger 1,Solute carrier family 9 member 1	Tchem	Transporter	SLC9A_transporter	2					0.61	Tractable	78.05	No	0.45	0.8	1	1	0.8	0.56	0.57	0.42		957.68	206	492.82				0.00112175	552	0	2	1	1.5	1.7	1.4	3	2.5	3	2	2.8	1	1	2	1.5	2.37	Gastrointestinal tract	3
P43004	SLC1A2	EAAT2,Excitatory amino acid transporter 2,GLT1,Glutamate/aspartate transporter II,SLC1A2,Sodium-dependent glutamate/aspartate transporter 2,Solute carrier family 1 member 2	Tchem	Transporter	SLC1A_transporter	3					0.61	Tractable	74.48	No	0	0.54	0	0.83	0.6	0.68	0.58	0.65		1006.6	139	453.75				0.00102084	572	28	2.3	0	0	0	0	0	0	0	0	0	0	0	0	0	0	Brain	2.3
P48029	SLC6A8	Not found	Tbio	Transporter	SLC6A_transporter	4					0.61	Challenging	55.78	No	0.5	0.54	0	0.58	0.6	0.6	0.45	0.27		229.29	59	104.16				0.00421329	203	1
Q13336	SLC14A1	HUT11,JK,RACH1,SLC14A1,Solute carrier family 14 member 1,UT1,UTE,Urea transporter 1,Urea transporter, erythrocyte	Tchem	Transporter	SLC14A_transporter	2					0.6	Tractable	66.93	No	0.48	0.84	0	0.75	0.47	0.3	0.41	0.48		132.64	60	138.34				0.00785498	63	2	1	0	1	1	1	1	1	1	1	1.5	2	0	1	1	2.29	Muscle tissues	2
P43005	SLC1A1	EAAC1,EAAT3,Excitatory amino acid transporter 3,Excitatory amino-acid carrier 1,Neuronal and epithelial glutamate transporter,SLC1A1,Sodium-dependent glutamate/aspartate transporter 3,Solute carrier family 1 member 1	Tchem	Transporter	SLC1A_transporter	0					0.6	Intractable	32.48	No	0	0.57	0	0.83	0.8	0.57	0.5	0.48		404.46	98	226.23				0.00252834	514	6	3	1.7	1.8	2	1.9	2.3	2.5	2	2.3	1.8	1.3	1	2	1.5	2.48	Brain	3
P12235	SLC25A4	ANT1	Tbio	Transporter	SLC25A_transporter	0		TRUE			0.59	Tractable	74.7	No	0	0.42	0	0.83	0.6	0.83	0.38	0.53		91.74	82	124.1				0.010811	65	0	1.8	1	1.4	1.7	1.4	2	2	2	1.7	1.3	1.7	2	1.7	1.5	2.53	Gastrointestinal tract	2
Q9UHC9	NPC1L1	NPC1-like intracellular cholesterol transporter 1,NPC1L1,Niemann-Pick C1-like protein 1	Tclin			4					0.59	Tractable	69.11	No	0.11	0.59	0.26	1	0.6	0.6	0.46	0.48		237.13	88	178.16				0.00434545	528	0	0	0	0	0	0	3	1	1.5	0	0	0	0	0	0	0.9	Gastrointestinal tract	3
P08195	SLC3A2	MDU1	Tbio	Transporter	SLC3A_transporter	4					0.59	Tractable	78.45	No	0.67	0.65	0	0.83	0.4	0.25	0.5	0.62		402.64	130	237.71				0.00258645	167	0	3	0	1	3	2	0	3	0	0	1.7	0	3	1.5	1	2.13	Brain	3
Q9Y345	SLC6A5	GLYT2,GlyT-2,GlyT2,NET1,SLC6A5,Sodium- and chloride-dependent glycine transporter 2,Solute carrier family 6 member 5	Tchem	Transporter	SLC6A_transporter	0					0.59	Challenging	58.86	No	0.5	0.53	0	0.58	0.6	0.53	0.45	0.3		208.66	30	32.73				0.00491865	213	0
P31645	SLC6A4	5HT transporter,5HTT,HTT,SERT,SLC6A4,Sodium-dependent serotonin transporter,Solute carrier family 6 member 4	Tclin	Transporter	SLC6A_transporter	2	TRUE		TRUE	TRUE	0.58	Tractable	87.1	No	0.84	0.9	1	0.92	0.6	0.14	0.71	0.76		4747.73	2175	3935				0.00021567	4260	145	2	0	0	1	1	3	1	1	0	3	0	0	0	0	1.82	Gastrointestinal tract	3
Q9UHW9	SLC12A6	KCC3	Tbio	Transporter	SLC12A_transporter	6			TRUE		0.58	Tractable	62.36	No	0	0.78	0	0.75	0.6	0.51	0.35	0.68		62.9	35	40.33				0.0160386	78	0	1.5	1	2	2.5	1.7	1.8	2	2	1.7	2	0	3	2	0	2.29	Pancreas	3
Q9Y6M7	SLC4A7	BT,Bicarbonate transporter,Electroneutral Na/HCO(3) cotransporter,NBC2,NBC2B,NBC3,NBCn1,SBC2,SLC4A6,SLC4A7,Sodium bicarbonate cotransporter 2,Sodium bicarbonate cotransporter 2b,Sodium bicarbonate cotransporter 3,Solute carrier family 4 member 7	Tbio	Transporter	SLC4A_transporter	14					0.58	Tractable	65.42	No	0	0.51	0	0.92	0.4	0.8	0.36	0.48		73.65	38	60.98				0.0140186	130	0	0	0	1.5	0	0	3	0	0	0	0	0	0	0	0	0.64	Gastrointestinal tract	3
Q15849	SLC14A2	HUT2, UT2	Tbio	Transporter	SLC14A_transporter	2					0.58	Intractable	39.11	No	0	0.69	0	0.58	0.59	0.73	0.32	0.18		44.33	30	78.61				0.0228909	42	0
P78381	SLC35A2	SLC35A2,Solute carrier family 35 member A2,UDP-Gal-Tr,UDP-galactose translocator,UDP-galactose transporter,UGALT,UGT,UGTL	Tbio	Transporter	SLC35A_transporter	5					0.58	Intractable	28.32	No	0	0.65	0	0.58	0.6	0.6	0.58	0		993.38	22	27.67				0.00095598	39	0	2.2	2.7	2	2	2.6	2.8	2.5	2.5	2.7	2.5	2	3	3	2.5	2.51	Pancreas	3
Q9NSD5	SLC6A13	GAT-2,GAT2,SLC6A13,Sodium- and chloride-dependent GABA transporter 2,Solute carrier family 6 member 13	Tchem	Transporter	SLC6A_transporter	3					0.58	Intractable	23.57	No	0.5	0.55	0	0.75	0.39	0.49	0.47	0		273.67	25	41.17				0.00343754	68	1
Q13621	SLC12A1	Bumetanide-sensitive sodium-(potassium)-chloride cotransporter 2,Kidney-specific Na-K-Cl symporter,NKCC2,SLC12A1,Solute carrier family 12 member 1	Tclin	Transporter	SLC12A_transporter	3					0.58	Challenging	57.07	No	0	0.69	0	0.75	0.6	0.51	0.46	0.53		238.85	57	304.55				0.00394411	413	0	0	0	0	0	0	0	3	0	0	0	0	0	0	0	0	Kidney & urinary bladder	3
P55017	SLC12A3	NCC,Na-Cl cotransporter,Na-Cl symporter,SLC12A3,Solute carrier family 12 member 3,TSC,Thiazide-sensitive sodium-chloride cotransporter	Tclin	Transporter	SLC12A_transporter	3					0.57	Intractable	27.64	No	0	0.63	0	0.75	0.6	0.48	0.55	0.3		713.33	127	319.66				0.0014922	485	1	0	0	0	0	0	0	2	0	0	0	0	0	0	0	0	Kidney & urinary bladder	2
P11169	SLC2A3	GLUT-3,GLUT3,Glucose transporter type 3, brain,SLC2A3,Solute carrier family 2, facilitated glucose transporter member 3	Tchem	Transporter	SLC2A_transporter	0					0.56	Tractable	74.54	No	0.75	0.73	0.26	0.92	0.11	0.25	0.47	0.53		271.76	92	260.25				0.00334799	592	13	2	0	2.6	0	1.5	1	1	1	2	2.5	0	0	1	0	1.8	Bone marrow & lymphoid tissues	2.6
Q07837	SLC3A1	RBAT	Tbio	Transporter	SLC3A_transporter	7					0.56	Tractable	68.54	No	0	0.46	0	0.83	0.6	0.56	0.5	0.57		395.2	66	135.6				0.00257477	236	1	0	0	0	0	1	2.7	3	1.5	0	0	0	2	0	0	1.39	Kidney & urinary bladder	3
Q15758	SLC1A5	ASCT2,ATB(0),Baboon M7 virus receptor,M7V1,Neutral amino acid transporter B(0),RD114/simian type D retrovirus receptor,RDR,RDRC,SLC1A5,Sodium-dependent neutral amino acid transporter type 2,Solute carrier family 1 member 5	Tchem	Transporter	SLC1A_transporter	3					0.56	Intractable	39.67	No	0.75	0.83	0	0.83	0.16	0	0.5	0.3		420.47	80	209.59				0.00240958	322	0	2	1	1.6	1	1.6	2.2	2.5	1.5	2	2.5	1.7	2	2	1.5	2.44	Kidney & urinary bladder	2.5
P55916	UCP3	SLC25A9	Tbio			3					0.56	Challenging	42.65	No	0	0.79	0	0.75	0.51	0.32	0.53	0.53		597.72	172	346.19				0.00175993	1238	0	0	0	0	0	1	0	0	0	0	0	1.7	0	0	0	0.45	Muscle tissues	1.7
P55011	SLC12A2	Basolateral Na-K-Cl symporter,Bumetanide-sensitive sodium-(potassium)-chloride cotransporter 1,NKCC1,SLC12A2,Solute carrier family 12 member 2	Tclin	Transporter	SLC12A_transporter	2					0.55	Tractable	61.2	No	0	0.74	0	0.67	0.35	0.46	0.59	0.68		1128.33	75	326.77				0.00068362	577	0	1	1	2	1.5	1.7	3	2	2.5	2.3	2	1	3	2.3	1.5	2.43	Gastrointestinal tract	3
P57103	SLC8A3	NCX3	Tchem	Transporter	SLC8A_transporter	7					0.55	Intractable	28.31	No	0.5	0.63	0	0.67	0.28	0.4	0.36	0.12		79.71	34	41.76				0.0130889	91	3
Q6NUK1	SLC25A24	APC1, MCSC1, SCAMC1	Tbio	Transporter	SLC25A_transporter	2					0.55	Intractable	39.94	No	0.6	0.69	0	0.5	0.55	0.34	0.18	0		8.31	16	54.65				0.0988498	26	0	1	0	2.8	2.7	2.4	2.7	2.5	2	3	2.5	0	2	1.7	2	2.25	Lung	3
P78382	SLC35A1	Not found	Tbio	Transporter	SLC35A_transporter	2					0.55	Intractable	32.37	No	0	0.95	0	0.25	0.8	0.4	0.29	0		32.88	24	13.5				0.0258599	30	0
Q01959	SLC6A3	DA transporter,DAT,DAT1,SLC6A3,Sodium-dependent dopamine transporter,Solute carrier family 6 member 3	Tclin	Transporter	SLC6A_transporter	0	TRUE	TRUE	TRUE	TRUE	0.54	Tractable	75.44	No	0.5	0.6	1	0.83	0.6	0.52	0.69	0.96		3892.33	778	3176.87				0.00024052	1647	13	3	0	0	0	1	0	0	0	0	0	0	0	0	0	0.56	Brain	3
P14672	SLC2A4	GLUT-4,GLUT4,Glucose transporter type 4, insulin-responsive,SLC2A4,Solute carrier family 2, facilitated glucose transporter member 4	Tbio	Transporter	SLC2A_transporter	2					0.54	Tractable	75.08	No	0	0.68	0	1	0.3	0.25	0.64	0.68		2278.92	177	1321.99				0.00043859	3541	5	0	1	0	0	0	0	0	0	0	0	2.3	0	0	0	0.38	Muscle tissues	2.3
Q9Y2D2	SLC35A3	Not found	Tbio	Transporter	SLC35A_transporter	3					0.54	Intractable	25.1	No	0	0.61	0	0.42	0.8	0.56	0.37	0		89.99	12	14.62				0.012052	33	0	1	0	2	0	2	2.2	0	1	2	1	3	1	1.5	3	2.08	Muscle tissues	3
P58743	SLC26A5	PRES	Tbio	Transporter	SLC26A_transporter	6					0.54	Challenging	45.7	No	0	0.54	0	0.33	0.8	0.53	0.6	0.35		1283.28	48	188.2				0.00077204	170	0
P43007	SLC1A4	ASCT-1,ASCT1,Alanine/serine/cysteine/threonine transporter 1,Neutral amino acid transporter A,SATT,SLC1A4,Solute carrier family 1 member 4	Tbio	Transporter	SLC1A_transporter	2					0.53	Intractable	15.77	No	0	0.63	0	0.58	0.8	0.4	0.35	0		63.26	38	38.13				0.0164088	74	0	2.2	0	2.6	3	1.8	2.3	1	0	1.5	1.5	1.3	3	2.3	3	2.29	Endocrine tissues	3
P48065	SLC6A12	BGT-1,Na(+)/Cl(-) betaine/GABA transporter,SLC6A12,Sodium- and chloride-dependent betaine transporter,Solute carrier family 6 member 12	Tchem	Transporter	SLC6A_transporter	0					0.53	Intractable	10.9	No	0.5	0.56	0	0.58	0.27	0.38	0.45	0		221.42	24	44.78				0.0042921	54	0	3	0	0	1	1.2	1.7	2	2	1.7	1.5	2	0	1	0	2.08	Brain	3
Q02094	RHAG	RH50	Tbio			2					0.53	Intractable	20.07	No	0	0.51	0	0.58	0.6	0.45	0.59	0.3		1175.41	48	375.48				0.00084967	189	0	0	0	0	0	0	0	0	0	0	0	0	0	0	0	10	Adipose & soft tissue	0
Q86YT5	SLC13A5	NACT,Na(+)/citrate cotransporter,NaCT,SLC13A5,Sodium-coupled citrate transporter,Sodium-dependent citrate transporter,Solute carrier family 13 member 5	Tchem	Transporter	SLC13A_transporter	4					0.53	Challenging	54.73	No	0	0.57	0	0.75	0.6	0.41	0.39	0.6		101.51	33	116.72				0.00217927	63	1	0	0	0	0	0	0	0	1	0	0	0	0	0	0	0	Liver & gallbladder	1
P55851	UCP2	SLC25A8	Tbio			0					0.53	Challenging	48.63	No	0	0.92	0	0.75	0.52	0	0.59	0.62		1147.97	326	662.06				0.00093142	2119	4	2	2	2.8	2	2	2.3	2.5	2.5	2	2	2	3	2	2	2.52	Pancreas	3
Q9UM01	SLC7A7	Not found	Tbio	Transporter	SLC7A_transporter	0					0.53	Challenging	50.28	No	0	0.54	0	0.83	0.6	0.45	0.34	0.3		55.98	35	68.21				0.0186929	138	0	1	1	1	1	0	1	3	0	1	1	1	0	0	1	2.17	Kidney & urinary bladder	3
Q99808	SLC29A1	ENT1,Equilibrative NBMPR-sensitive nucleoside transporter,Equilibrative nitrobenzylmercaptopurine riboside-sensitive nucleoside transporter,Equilibrative nucleoside transporter 1,Nucleoside transporter, es-type,SLC29A1,Solute carrier family 29 member 1	Tclin	Transporter	SLC29A_transporter	2					0.52	Tractable	67.89	No	0.5	0.78	0.95	0.92	0.4	0.39	0.51	0.48		446.77	141	373.54				0.00231179	691	5	2	1	1.4	2.3	1.8	2.8	2	1.5	2	1.5	1.7	2	1.3	1.5	2.46	Gastrointestinal tract	2.8
O43511	SLC26A4	PDS	Tbio	Transporter	SLC26A_transporter	2					0.52	Tractable	76.48	No	0	0	0	0.75	0.8	0.72	0.53	0.62		559.83	268	519.45				0.00186048	1041	0	0	0	0	2	0	0	0	0	0	0	0	0	0	0	0	Endocrine tissues	2
P48066	SLC6A11	GABT3,GAT-3,GAT3,SLC6A11,Sodium- and chloride-dependent GABA transporter 3,Solute carrier family 6 member 11	Tbio	Transporter	SLC6A_transporter	2					0.52	Intractable	24.62	No	0.5	0.54	0	0.58	0.26	0.39	0.43	0.42		184.31	19	20.11				0.00493965	88	0	1.5	0	0	0	0	0	0	0	0	0	0	0	0	0	0	Brain	1.5
Q9UP95	SLC12A4	KCC1	Tbio	Transporter	SLC12A_transporter	7					0.52	Challenging	41.4	No	0	0.89	0	0.58	0.39	0.33	0.33	0.57		53.09	30	40.85				0.0171767	12	0	1.2	1.3	1.4	2.3	2.1	2	2	2	2.3	2	1.7	2	2	2	2.5	Endocrine tissues	2.3
Q695T7	SLC6A19	B0AT1	Tchem	Transporter	SLC6A_transporter	0					0.52	Challenging	45.46	No	0	0.47	0	0.83	0.8	0.32	0.36	0.53		79.82	23	27.89				0.0123693	100	0	0	0	0	0	0	2.3	3	3	0	0	0	0	0	0	1.01	Kidney & urinary bladder	3
Q9H2X9	SLC12A5	Electroneutral potassium-chloride cotransporter 2,K-Cl cotransporter 2,KCC2,KIAA1176,Neuronal K-Cl cotransporter,SLC12A5,Solute carrier family 12 member 5,hKCC2	Tchem	Transporter	SLC12A_transporter	2					0.51	Tractable	71.26	No	0	0.71	0.94	0.75	0.8	0.61	0.5	0.67		427.2	53	201.74				0.00242092	63	2	2	0	0	0	0	0	0	0	0	0	0	0	0	0	0	Brain	2
Q9UMX9	SLC45A2	AIM1, MATP	Tbio	Transporter	SLC45A_transporter	4					0.51	Tractable	77.71	No	0	0	0	0.58	0.8	0.83	0.47	0.52		280.87	67	144.96				0.00274342	242	0
Q9C0K1	SLC39A8	BIGM103, ZIP8	Tbio	Transporter	SLC39A_transporter	3					0.51	Tractable	62.45	No	0	0	0	0.75	0.6	0.92	0.37	0.3		81.42	36	43.95				0.0130576	105	1	2	2	2	1.7	2.1	2	2.5	2	2.5	2	1.3	2	1.7	1.5	2.49	Kidney & urinary bladder	2.5
P31641	SLC6A6	SLC6A6,Sodium- and chloride-dependent taurine transporter,Solute carrier family 6 member 6	Tbio	Transporter	SLC6A_transporter	2					0.51	Intractable	20.03	No	0.5	0.53	0	0.75	0.22	0.25	0.48	0.48		316.29	47	83.48				0.00323986	42	1	0	0	1.3	1	1.7	2	2	1.5	2	1.2	1	1	2	2	2.16	Gastrointestinal tract	2
Q9Y666	SLC12A7	KCC4	Tbio	Transporter	SLC12A_transporter	2					0.51	Intractable	34.74	No	0	0.71	0	0.83	0.4	0.32	0.28	0.42		29.74	25	19.56				0.0307178	52	0	2.5	2	2.4	2	2.2	2.5	2.5	2.5	3	2.2	1.3	3	2.7	2.5	2.51	Lung	3
Q9H015	SLC22A4	ET transporter,ETT,Ergothioneine transporter,OCTN1,Organic cation/carnitine transporter 1,SLC22A4,Solute carrier family 22 member 4,UT2H	Tbio	Transporter	SLC22A_transporter	0					0.51	Intractable	35.3	No	0	0	0	0.75	0.8	0.63	0.6	0.42		1408.4	130	138.76				0.00069686	271	1	1	0	1.7	0	0	0	0	0	1	0	0	0	0	2	1.15	Skin	2
Q6XR72	SLC30A10	ZNT10, ZNT8	Tbio	Transporter	SLC30A_transporter	3			TRUE		0.51	Challenging	53.87	No	0	0	0	0.92	0.6	0.76	0.41	0.3		141.85	26	36.42				0.00699767	70	1	1	0	0	0	0	2	0	3	0	1	0	0	0	0	1.03	Liver & gallbladder	3
O15245	SLC22A1	OCT1,Organic cation transporter 1,SLC22A1,Solute carrier family 22 member 1,hOCT1	Tchem	Transporter	SLC22A_transporter	4					0.51	Challenging	48.83	No	0	0	0	1	0.6	0.7	0.44	0.48		190.58	131	591.03				0.00551788	295	1	1	0	1	1.3	1.5	1.8	1.5	2	1.3	1	2	1	2	2	2.32	Liver & gallbladder	2
Q9NQ40	SLC52A3	C20orf54, RFT2, RFVT3	Tbio	Transporter	SLC52A_transporter	2					0.51	Challenging	58.36	No	0	0	0	1	0.8	0.63	0.36	0.42		74.8	41	56.5				0.0143002	87	0	1	2	1.5	1	1.4	2	2	1	0	2	0	0	1	0	2.03	Adipose & soft tissue	2
P32418	SLC8A1	NCX1 {ECO:0000303|PubMed:11241183,Na(+)/Ca(2+)-exchange protein 1,SLC8A1,Sodium/calcium exchanger 1,Solute carrier family 8 member 1,Synonyms=CNC	Tchem	Transporter	SLC8A_transporter	5					0.5	Tractable	65.68	No	0.5	0.56	1	0.83	0.4	0.6	0.49	0.68		375.69	109	583.43				0.0027674	58	0	2.5	1	1	2.5	1.2	1.8	2	2	1	2.2	2	2	1	2	2.44	Brain	2.5
Q9NRA2	SLC17A5	Not found	Tbio	Transporter	SLC17A_transporter	2					0.5	Tractable	65.3	No	0	0	0	0.83	0.6	0.66	0.57	0.12		911.67	42	4205.15				0.00438626	46	0
Q9NRM0	SLC2A9	GLUT-9,GLUT9,Glucose transporter type 9,SLC2A9,Solute carrier family 2, facilitated glucose transporter member 9	Tbio	Transporter	SLC2A_transporter	2					0.5	Tractable	69.15	No	0	0	0	0.75	0.6	0.83	0.39	0.57		110.05	143	142.63				0.00954304	315	3	1	0	0	2	0	1	2	0	0	1	0	0	1	1	1.89	Endocrine tissues	2
Q9H310	RHBG	Not found	Tbio			5					0.5	Intractable	25.32	No	0	0.55	0	0.92	0.4	0.37	0.32	0.42		48.71	32	21.89				0.0223821	122	0	0	0	3	0	3	1	2	0	0	1	1	0	1.7	1	1.82	Bone marrow & lymphoid tissues	3
Q9Y6L6	SLCO1B1	LST-1,LST1,Liver-specific organic anion transporter 1,OATP-2,OATP-C,OATP1B1,OATP2,OATPC,SLC21A6,SLCO1B1,Sodium-independent organic anion-transporting polypeptide 2,Solute carrier family 21 member 6,Solute carrier organic anion transporter family member 1B1	Tchem	Transporter	SLCO1_transporter	0					0.5	Intractable	31.38	No	0	0	0	0.83	0.6	0.7	0.53	0.3		588.84	300	580.98				0.00166289	999	1	0	0	0	0	0	0	0	2	0	0	0	0	0	0	0	Liver & gallbladder	2
Q9UPR5	SLC8A2	KIAA1087, NCX2	Tbio	Transporter	SLC8A_transporter	0					0.5	Intractable	24.65	No	0.5	0.47	0	0.83	0.29	0.25	0.32	0.3		47.29	14	29.3				0.0179011	66	1	1.5	0	0	0	0	0	0	0	0	0	0	0	0	0	0	Brain	1.5
P50443	SLC26A2	DTD, DTDST	Tbio	Transporter	SLC26A_transporter	0	TRUE	TRUE			0.5	Challenging	46.65	No	0	0	0	0.75	0.8	0.66	0.45	0.3		228.61	49	140.16				0.00430213	158	0	0	0	2	2	2	3	0	0	1	1	0	0	0	0	1.67	Gastrointestinal tract	3
Q9BZD2	SLC29A3	ENT3	Tbio	Transporter	SLC29A_transporter	2					0.5	Challenging	59.52	No	0	0	0	0.92	0.6	0.7	0.47	0.3		272.17	36	75.53				0.00456471	78	0	2.5	1	1	2	1.6	2.2	2	1.5	2	1.7	2	1	1.5	1	2.39	Brain	2.5
Q6P5W5	SLC39A4	ZIP4	Tbio	Transporter	SLC39A_transporter	2					0.5	Challenging	53.83	No	0	0.58	0	0.67	0.6	0.32	0.4	0.27		123.5	64	84.16				0.00826526	134	0
Q06495	SLC34A1	Na(+)-dependent phosphate cotransporter 2A,Na(+)/Pi cotransporter 2A,NaPi-2a,NaPi-3,SLC17A2,SLC34A1,Sodium-dependent phosphate transport protein 2A,Sodium-phosphate transport protein 2A,Sodium/phosphate cotransporter 2A,Solute carrier family 34 member 1,Synonyms=NPT2	Tbio	Transporter	SLC34A_transporter	2					0.5	Challenging	57.88	No	0	0	0	0.75	0.6	0.86	0.38	0.42		90.36	42	65.61				0.0103518	241	0	0	0	0	0	0	0	2	0	0	0	0	0	0	0	0	Kidney & urinary bladder	2
O76082	SLC22A5	High-affinity sodium-dependent carnitine cotransporter,OCTN2,Organic cation/carnitine transporter 2,SLC22A5,Solute carrier family 22 member 5	Tbio	Transporter	SLC22A_transporter	3					0.5	Challenging	57.19	No	0	0	0	0.75	0.6	0.79	0.48	0.12		306.91	158	218.43				0.00325441	475	1
P23975	SLC6A2	NAT1,NET,NET1,Norepinephrine transporter,SLC6A2,SLC6A5,Sodium-dependent noradrenaline transporter,Solute carrier family 6 member 2	Tclin	Transporter	SLC6A_transporter	3	TRUE	TRUE	TRUE	TRUE	0.49	Tractable	69.25	No	0.5	0.61	1	0.75	0.6	0.38	0.55	0.6		723.5	193	527.47				0.00126834	794	4	3	1.5	0	0	1	0	0	0	0	2	0	0	0	0	1.37	Brain	3
P25874	UCP1	SLC25A7 {ECO:0000303|PubMed:23266187}, UCP {ECO:0000303|PubMed:2380264}	Tbio			0	TRUE	TRUE			0.49	Tractable	62.43	No	0	0.71	0	0.67	0.55	0.04	0.61	0.3		1458.78	144	859.03				0.00065281	2834	2
P36021	SLC16A2	MCT8, XPCT	Tbio	Transporter	SLC16A_transporter	0					0.49	Tractable	64.27	No	0	0	0	0.75	0.8	0.6	0.47	0.3		286.31	67	177.12				0.00365333	252	0
P48067	SLC6A9	GlyT-1,GlyT1,SLC6A9,Sodium- and chloride-dependent glycine transporter 1,Solute carrier family 6 member 9	Tchem	Transporter	SLC6A_transporter	3					0.49	Tractable	77.77	No	0.5	0.54	1	0.75	0.6	0.73	0.2	0.71		10.41	33	158.2				0.0980999	295	1	1.8	2	1.4	1.7	2	2	2	1	1.7	2	2	2	1	1	2.41	Adipose & soft tissue	2
Q08357	SLC20A2	GLVR2, PIT2	Tbio	Transporter	SLC20A_transporter	0					0.49	Tractable	70.43	No	0	0	0	0.92	0.6	0.66	0.44	0.53		191.08	48	122.3				0.00538275	184	0	2	0	2	1.3	2.8	3	2.5	3	3	2.3	2	3	3	1	2.35	Gastrointestinal tract	3
Q9UBD6	RHCG	C15orf6, CDRC2, PDRC2, RHGK	Tbio			0					0.49	Intractable	31.53	No	0.33	0.62	0	0.92	0.22	0.06	0.4	0.48		128.42	34	55.23				0.00834169	214	0	0	0	3	0	3	0	2	0	0	0	0	0	2.3	2	1.47	Bone marrow & lymphoid tissues	3
Q6U841	SLC4A10	NBCN2 {ECO:0000303|PubMed:18319254}, NCBE {ECO:0000303|PubMed:10993873}	Tbio	Transporter	SLC4A_transporter	4					0.49	Challenging	45.67	No	0	0.5	0	0.58	0.37	0.65	0.28	0.48		27.9	13	12.74				0.0374443	48	1	2.2	0	0	0	0	0	0	0	0	0	0	0	0	0	0	Brain	2.2
Q8IWU4	SLC30A8	ZNT8	Tbio	Transporter	SLC30A_transporter	2					0.49	Challenging	53.91	No	0	0	0	0.75	0.6	0.73	0.44	0.53		190.07	208	269.47				0.00552632	496	2	0	0	0	0	0	0	0	0	0	0	0	3	0	0	0	Pancreas	3
Q2Y0W8	SLC4A8	KIAA0739, NBC {ECO:0000312|EMBL:AAC82380.1}, NBC3 {ECO:0000303|PubMed:10362779}, NDCBE1 {ECO:0000303|PubMed:11133997}	Tbio	Transporter	SLC4A_transporter	8					0.48	Intractable	27.17	No	0.1	0.56	0	0.58	0.17	0.44	0.46	0		238.06	13	12.28				0.00405991	29	0
Q9GZV3	SLC5A7	CHT,CHT1,Hemicholinium-3-sensitive choline transporter,High affinity choline transporter 1,SLC5A7,Solute carrier family 5 member 7	Tchem	Transporter	SLC5A_transporter	0					0.47	Tractable	70.95	No	0	0	0	0.75	0.6	0.56	0.58	0.23		1090.66	34	143.66				0.0024785	74	0
Q8NBW4	SLC38A9	URLC11 {ECO:0000303|Ref.2}	Tbio	Transporter	SLC38A_transporter	4					0.47	Intractable	9.78	No	0	0.55	0	0.58	0.54	0.42	0.19	0		10.11	15	9.7				0.115353	37	0	1	0	1	2	1	2	0	3	2	1	0	1	2	1	2.12	Liver & gallbladder	3
Q8WWT9	SLC13A3	NADC3,Na(+)/dicarboxylate cotransporter 3,NaDC-3,SDCT2,SLC13A3,Sodium-dependent high-affinity dicarboxylate transporter 2,Solute carrier family 13 member 3,hNaDC3	Tbio	Transporter	SLC13A_transporter	6					0.47	Intractable	13.51	No	0	0.54	0	0.75	0.34	0.4	0.29	0.3		33.76	24	27.22				0.0309997	25	0	0	0	0	0	0	0	3	0	0	0	0	0	0	0	0	Kidney & urinary bladder	3
P22732	SLC2A5	Fructose transporter,GLUT-5,GLUT5,Glucose transporter type 5, small intestine,SLC2A5,Solute carrier family 2, facilitated glucose transporter member 5	Tbio	Transporter	SLC2A_transporter	2					0.47	Intractable	29.9	No	0.5	0.54	0	0.83	0.2	0	0.45	0.3		221.97	38	126.43				0.00434919	138	0	1.2	1	2	1	1	2.3	3	0	1	3	1	0	0	1	2.18	Kidney & urinary bladder	3
Q9UBH6	XPR1	SYG1, XR	Tbio			2			TRUE		0.47	Challenging	48.35	No	0.2	0	0	0.67	0.6	0.63	0.39	0.3		103.94	19	227.79				0.00928854	103	0	2	2	2.2	2.3	2.2	2.3	2	1.5	2.7	2.2	2	2	1.7	2	2.49	Lung	2.7
Q9NS82	SLC7A10	ASC1	Tbio	Transporter	SLC7A_transporter	0					0.47	Challenging	40.63	No	0	0.54	0	0.58	0.32	0.59	0.19	0		9.83	14	38.33				0.101829	43	0
P04920	SLC4A2	AE2, EPB3L1, HKB3, MPB3L	Tbio	Transporter	SLC4A_transporter	3					0.47	Challenging	50.48	No	0	0.62	0	0.83	0.35	0.25	0.29	0.57		33.7	57	105.38				0.0279924	81	0	1.8	2	1.8	1.3	1.8	2.5	2	2.5	2.3	1.2	1.3	1	1.7	1.5	2.47	Gastrointestinal tract	2.5
P46059	SLC15A1	Intestinal H(+)/peptide cotransporter,Oligopeptide transporter, small intestine isoform,PEPT1,Peptide transporter 1,SLC15A1,Solute carrier family 15 member 1	Tchem	Transporter	SLC15A_transporter	0					0.46	Intractable	21.63	No	0	0.47	0	0.83	0.24	0.25	0.53	0.3		602.62	82	390.57				0.00170028	487	0	0	0	0	0	0	2	0	2	0	0	0	0	0	0	0.64	Gastrointestinal tract	2
O75751	SLC22A3	EMT,EMTH,Extraneuronal monoamine transporter,OCT3,Organic cation transporter 3,SLC22A3,Solute carrier family 22 member 3	Tchem	Transporter	SLC22A_transporter	0					0.46	Intractable	29.24	No	0	0	0	0.75	0.4	0.76	0.41	0.3		139.22	80	92.46				0.00748568	149	1	2.2	2.7	2.6	2.7	2.2	2.2	3	2	2.3	2.5	2	2	2.3	2.5	2.53	Kidney & urinary bladder	3
Q9UN76	SLC6A14	Not found	Tchem	Transporter	SLC6A_transporter	0					0.46	Intractable	30.28	No	0.5	0.48	0	0.58	0.6	0	0.26	0.53		22.84	28	24.92				0.0427056	88	0	1	2	1.8	1	1.7	0	0	0	3	1.7	1	0	2.3	2	2.01	Lung	3
Q7LBE3	SLC26A9	Not found	Tbio	Transporter	SLC26A_transporter	2					0.46	Intractable	24.3	No	0	0.74	0	0.67	0.2	0.3	0.26	0.42		23.59	28	13.39				0.0450225	69	0	0	0	0	0	0	2.3	0	0	0	1.5	0	0	1	1	1.16	Gastrointestinal tract	2.3
Q9BZV2	SLC19A3	Not found	Tbio	Transporter	SLC19A_transporter	0			TRUE		0.46	Challenging	49.47	No	0	0	0	0.83	0.6	0.6	0.36	0.42		73.45	43	73.78				0.0139938	127	2	1.5	2	1.3	1.5	2.2	1.8	2	2	2.3	1.5	2	2	2	3	2.51	Skin	3
Q9HC21	SLC25A19	DNC, MUP1	Tbio	Transporter	SLC25A_transporter	2					0.46	Challenging	41.72	No	0	0	0	0.58	0.8	0.56	0.45	0		217.79	25	71.18				0.00399002	36	0
O60931	CTNS	Not found	Tbio			2					0.46	Challenging	44.57	No	0	0	0	0.67	0.6	0.63	0.45	0		226.83	66	132.19				0.0043232	1729	1
O60779	SLC19A2	SLC19A2,Solute carrier family 19 member 2,TC1,THT1,TRMA,ThTr-1,ThTr1,Thiamine carrier 1,Thiamine transporter 1	Tbio	Transporter	SLC19A_transporter	2					0.46	Challenging	47.98	No	0	0	0	0.83	0.6	0.57	0.38	0.42		98.67	60	92.84				0.0102232	291	0	1.5	0	1.4	2	1.5	2	2	2	2	2	1.7	2	1.3	1	2.44	Endocrine tissues	2
Q8IVB4	SLC9A9	NHE9	Tbio	Transporter	SLC9A_transporter	0					0.46	Challenging	53.2	No	0	0	0	0.75	0.6	0.7	0.27	0.57		25.27	33	21.59				0.0429618	47	0	1	2	1.4	1	1.5	1.8	1.5	2	1.7	1.5	2	0	1.5	1	2.37	Adipose & soft tissue	2
Q96BI1	SLC22A18	BWR1A, BWSCR1A, HET, IMPT1, ITM, ORCTL2, SLC22A1L, TSSC5	Tbio	Transporter	SLC22A_transporter	0	TRUE	TRUE		TRUE	0.45	Intractable	18.02	No	0	0	0	0.58	0.8	0.51	0.46	0		264.15	30	29.27				0.00369458	67	0	0	0	1	0	1.5	3	0	0	1	1	0	0	2	0	1.59	Gastrointestinal tract	3
Q8NFF2	SLC24A4	NCKX4	Tbio	Transporter	SLC24A_transporter	4	TRUE				0.45	Tractable	79.67	No	0	0	0	0.58	0.6	0.78	0.26	0.3		24.04	22	18.06				0.0398703	85	10
Q8N130	SLC34A3	NPT2C, NPTIIC	Tbio	Transporter	SLC34A_transporter	0					0.45	Intractable	34.55	No	0	0	0	0.75	0.6	0.6	0.33	0.42		55.3	20	29.96				0.0173548	94	0	0	0	0	0	0	0	3	0	0	0	0	0	0	0	0	Kidney & urinary bladder	3
Q16348	SLC15A2	Kidney H(+)/peptide cotransporter,Oligopeptide transporter, kidney isoform,PEPT2,Peptide transporter 2,SLC15A2,Solute carrier family 15 member 2	Tchem	Transporter	SLC15A_transporter	2					0.45	Intractable	23.42	No	0	0.44	0	0.58	0.38	0.37	0.42	0.12		156.12	42	85.08				0.00672275	41	2
Q8N697	SLC15A4	PHT1, PTR4	Tbio	Transporter	SLC15A_transporter	2					0.45	Intractable	24.1	No	0	0	0	0.75	0.52	0.63	0.36	0.3		71.04	20	26.04				0.0144234	53	1	2	1	1.5	1.7	1.9	2	2	2	2	2	2	2	1.7	1	2.49	Brain	2
Q9H2J7	SLC6A15	B0AT2,NTT73,SBAT1,SLC6A15,Sodium- and chloride-dependent neurotransmitter transporter NTT73,Sodium-coupled branched-chain amino-acid transporter 1,Sodium-dependent neutral amino acid transporter B(0)AT2,Solute carrier family 6 member 15,Transporter v7-3	Tchem	Transporter	SLC6A_transporter	3					0.45	Intractable	7.55	No	0.5	0.51	0	0.75	0.24	0	0.34	0.3		57.77	19	15.93				0.0174401	36	1	1.7	1	3	1	1.7	2.3	3	1	3	1	0	0	1	0	2.01	Bone marrow & lymphoid tissues	3
Q9H1V8	SLC6A17	NTT4	Tbio	Transporter	SLC6A_transporter	0					0.45	Intractable	9.24	No	0.5	0.52	0	0.5	0.6	0	0.18	0		9.09	12	2				0.115385	8	0	2	0	0	0	0	0	0	0	0	0	0	0	0	0	0	Brain	2
Q92911	SLC5A5	NIS	Tbio	Transporter	SLC5A_transporter	0					0.45	Intractable	28.48	No	0	0	0	0.75	0.6	0.45	0.58	0.42		1101.32	147	334.26				0.00116643	77	0	0	0	0	3	0	3	0	0	0	0	0	0	2	0	0.99	Endocrine tissues	3
O43772	SLC25A20	CAC,CACT,Carnitine/acylcarnitine translocase,Mitochondrial carnitine/acylcarnitine carrier protein,SLC25A20,Solute carrier family 25 member 20	Tbio	Transporter	SLC25A_transporter	0					0.45	Intractable	35.5	No	0	0	0	0.75	0.8	0.4	0.43	0.42		181.51	31	84.99				0.00531784	52	0	1.2	1	1.5	1.7	0	2.2	1.5	2.5	1.7	1.5	1.3	2	1	1	2.35	Liver & gallbladder	2.5
P48664	SLC1A6	EAAT4	Tchem	Transporter	SLC1A_transporter	2					0.45	Intractable	11.71	No	0	0.54	0	0.58	0.45	0.27	0.36	0.3		75.27	17	44.8				0.0134312	98	0	2	0	0	0	0	1	0	0	1	3	1	0	0	0	1.31	Male tissues	3
Q15043	SLC39A14	KIAA0062, ZIP14	Tbio	Transporter	SLC39A_transporter	3					0.45	Challenging	42.75	No	0	0	0	0.75	0.6	0.63	0.34	0.48		62.56	49	36.43				0.0170238	114	0	2	2	2	2	2.1	2.8	2.5	2	2	2.8	1	2	2	2	2.44	Gastrointestinal tract	2.8
P40879	SLC26A3	DRA	Tbio	Transporter	SLC26A_transporter	0					0.45	Challenging	50.56	No	0	0	0	0.83	0.6	0.45	0.5	0.3		421.5	59	316.88				0.00129372	263	0	0	0	0	0	0	2	0	2	0	3	0	0	0	0	0.8	Male tissues	3
Q9HCJ1	ANKH	KIAA1581	Tbio			2					0.44	Tractable	68.3	No	0	0	0	0.58	0.6	0.66	0.38	0.35		94.7	62	97.15				0.010766	176	0
O95528	SLC2A10	GLUT10 {ECO:0000303|PubMed:11247674}	Tbio	Transporter	SLC2A_transporter	0					0.44	Intractable	27.95	No	0	0	0	0.75	0.8	0.48	0.28	0.42		28.09	33	41.97				0.0364365	77	0	1	0	2	1.3	1	2	2.5	2	1.3	2.2	1.7	2	2	1	2.39	Kidney & urinary bladder	2.5
Q9NPD5	SLCO1B3	LST-2,LST2,Liver-specific organic anion transporter 2,OATP-8,OATP1B3,OATP8,Organic anion transporter 8,Organic anion-transporting polypeptide 8,SLC21A8,SLCO1B3,Solute carrier family 21 member 8,Solute carrier organic anion transporter family member 1B3	Tchem	Transporter	SLCO1_transporter	2					0.44	Intractable	29.5	No	0	0	0	0.83	0.8	0.32	0.42	0.3		146.23	135	233.7				0.00442019	413	0	0	0	0	0	0	0	0	3	0	0	0	0	0	0	0	Liver & gallbladder	3
Q9NP91	SLC6A20	SIT1, XT3, XTRP3	Tbio	Transporter	SLC6A_transporter	2					0.44	Intractable	14.86	No	0	0	0	0.42	0.8	0.69	0.3	0		37.07	18	13.5				0.0273193	32	0	0	0	0	0	0	2.3	1	2	1	0	0	0	0	0	1.03	Gastrointestinal tract	2.3
Q96H72	SLC39A13	ZIP13	Tbio	Transporter	SLC39A_transporter	2					0.44	Intractable	20.71	No	0	0	0	0.67	0.6	0.64	0.26	0.3		21.43	12	6.15				0.0452793	29	1	1.3	2	2	1	1.6	1.4	2	1	3	2	3	1	2.5	2	2.48	Lung	3
Q8NBS3	SLC4A11	BTR1	Tbio	Transporter	SLC4A_transporter	4					0.44	Intractable	29.22	No	0	0	0	0.67	0.6	0.6	0.37	0.48		80.28	56	60.91				0.0129241	105	0	2	2	1.6	1.7	1.4	2.3	2	2	2	2.2	1.7	2	1	2	2.52	Gastrointestinal tract	2.3
Q71RS6	SLC24A5	JSX, NCKX5	Tbio	Transporter	SLC24A_transporter	2					0.44	Intractable	33.69	No	0	0	0	0.58	0.6	0.66	0.33	0.12		50.34	30	41.21				0.0196618	118	0
Q92536	SLC7A6	KIAA0245 {ECO:0000312|EMBL:BAA13376.2}	Tbio	Transporter	SLC7A_transporter	0					0.44	Intractable	11.88	No	0	0.54	0	0.42	0.35	0.46	0.27	0		26.15	18	12.55				0.0368271	50	0	1	1.5	1	0	2	1.8	0	1	1	1	1.7	0	1	1	2.17	Female tissues	2
Q6P1M0	SLC27A4	6.2.1.-,ACSVL4,FATP-4,FATP4,Fatty acid transport protein 4,Long-chain fatty acid transport protein 4,SLC27A4,Solute carrier family 27 member 4	Tchem	Transporter	SLC27A_transporter	2					0.43	Tractable	68.07	No	0	0	0	0.83	0.6	0.46	0.33	0.62		53.85	37	45.25				0.0168804	138	0	2	2	2.2	1.7	2.3	2.7	2	2	2.3	2.5	1	3	1	1	2.41	Pancreas	3
P05141	SLC25A5	ADP,ATP carrier protein 2,ADP,ATP carrier protein, fibroblast isoform,ADP/ATP translocase 2,ADP/ATP translocase 2, N-terminally processed,ANT 2,ANT2,Adenine nucleotide translocator 2,SLC25A5,Solute carrier family 25 member 5	Tbio	Transporter	SLC25A_transporter	0		TRUE			0.43	Intractable	19.12	No	0	0.42	0	0.83	0.6	0	0.39	0.3		103.6	53	1709.78				0.00903628	23	0	2	1	1.4	2	1.4	2.5	2	2	1.7	1.7	1.7	2	1.7	1.5	2.5	Gastrointestinal tract	2.5
Q9Y5Y0	FLVCR1	FLVCR	Tbio			2					0.43	Challenging	50.13	No	0	0	0	0.75	0.6	0.52	0.31	0.53		39.64	36	31.12				0.0258094	66	0	1.5	1	2	2	1.2	2.5	2	2	1.5	2	1.5	1	1.3	2	2.41	Gastrointestinal tract	2.5
Q8IWA5	SLC44A2	CTL2	Tbio	Transporter	SLC44A_transporter	3					0.43	Challenging	41.83	No	0	0	0	0.75	0.52	0.55	0.32	0.53		45.48	38	42.09				0.0224881	52	0	0	0	0	0	2	2.3	2	0	2	2	0	0	0	0	1.43	Gastrointestinal tract	2.3
Q92581	SLC9A6	KIAA0267, NHE6	Tbio	Transporter	SLC9A_transporter	3					0.43	Challenging	56.08	No	0	0	0	0.67	0.6	0.52	0.37	0.53		87.29	33	73.07				0.0112886	73	1	2.8	2	1.2	2	1.6	1.7	1.5	1.5	2	2	1.5	2	1.7	1.5	2.48	Brain	2.8
Q96AG3	SLC25A46	TB1	Tbio	Transporter	SLC25A_transporter	3			TRUE		0.42	Intractable	29.35	No	0	0	0	0.67	0.6	0.55	0.26	0.3		22.7	24	10.42				0.0454832	31	0	1	0	1.3	2.7	1	2.3	1.5	2	1.7	1.7	1	1	1	0	2.21	Endocrine tissues	2.7
Q86VW1	SLC22A16	CT2,Carnitine transporter 2,FLIPT2,Flipt 2,Fly-like putative transporter 2,OCT6,Organic cation transporter OKB1,Organic cation/carnitine transporter 6,SLC22A16,Solute carrier family 22 member 16	Tbio	Transporter	SLC22A_transporter	3					0.42	Intractable	14	No	0	0	0	0.58	0.6	0.6	0.28	0		30.16	19	21.4				0.0333309	44	1	1.3	0	1.8	1.3	1	1.8	2	2	1.3	1	1.5	2	1	1	2.39	Kidney & urinary bladder	2
Q99884	SLC6A7	PROT,SLC6A7,Sodium-dependent proline transporter,Solute carrier family 6 member 7	Tchem	Transporter	SLC6A_transporter	0					0.42	Intractable	4.58	No	0.5	0.55	0	0.42	0.2	0	0.41	0		140.64	11	731.39				0.00155851	6	0
Q9UHI5	SLC7A8	LAT2	Tbio	Transporter	SLC7A_transporter	4					0.42	Intractable	25.96	No	0	0.57	0	0.67	0.25	0.25	0.25	0.42		21.01	29	7.59				0.0533186	133	0	0	0	0	3	0	1	3	0	0	0	0	2	0	1	1.57	Endocrine tissues	3
Q96NT5	SLC46A1	G21,HCP1,Heme carrier protein 1,PCFT,PCFT/HCP1,Proton-coupled folate transporter,SLC46A1,Solute carrier family 46 member 1	Tchem	Transporter	SLC46A_transporter	2					0.42	Challenging	46.63	No	0	0	0.42	1	0.6	0.52	0.44	0.42		185.63	69	134.52				0.00568272	147	0	1	0	1	1	1	1.2	0	1	1	1.5	1	1	0	0	2.05	Male tissues	1.5
O43826	SLC37A4	G6PT,G6PT1,Glucose-5-phosphate transporter,Glucose-6-phosphate exchanger SLC37A4,Glucose-6-phosphate translocase,SLC37A4,Solute carrier family 37 member 4,TRG-19,Transformation-related gene 19 protein	Tchem	Transporter	SLC37A_transporter	2					0.42	Challenging	54.2	No	0	0	0.26	0.67	0.6	0.66	0.38	0.3		95.73	54	93.86				0.00937144	168	0	2	0	2	2	1.8	1.8	2	2	2	1.8	2	1	1.5	2	2.43	Bone marrow & lymphoid tissues	2
Q9HAB3	SLC52A2	GPR172A, PAR1, RFT3	Tbio	Transporter	SLC52A_transporter	0					0.42	Challenging	44.87	No	0	0	0	0.75	0.6	0.48	0.27	0.42		25.01	23	27.05				0.0345364	41	0	1.5	0	1.3	1.3	1.5	2.2	1.5	2	1	1.8	0	1	1	1	2.21	Gastrointestinal tract	2.2
Q8TBB6	SLC7A14	KIAA1613	Tbio	Transporter	SLC7A_transporter	0					0.41	Intractable	11.13	No	0	0.61	0	0.33	0.6	0.2	0.14	0.3		5.26	10	3.42				0.178111	16	0	0	0	0	0	0	0	0	0	0	0	0	0	0	0	10	Adipose & soft tissue	0
O60721	SLC24A1	KIAA0702, NCKX1	Tbio	Transporter	SLC24A_transporter	3					0.41	Intractable	24.39	No	0	0	0	0.67	0.6	0.41	0.37	0.3		83.31	18	46.03				0.0119126	12	0	0	0	0	0	0	0	0	0	0	0	0	0	0	0	10	Adipose & soft tissue	0
Q96DW6	SLC25A38	Not found	Tbio	Transporter	SLC25A_transporter	0					0.41	Intractable	17.15	No	0	0	0	0.67	0.8	0.4	0.22	0.3		14.47	19	16.97				0.0651991	36	0	3	2.3	2.5	1.7	2.5	3	2.5	3	2.3	2	1.5	2	2	2.5	2.44	Brain	3
Q96FL8	SLC47A1	MATE-1,MATE1,Multidrug and toxin extrusion protein 1,SLC47A1,Solute carrier family 47 member 1,hMATE-1	Tchem	Transporter	SLC47A_transporter	3					0.41	Intractable	34.92	No	0	0	0	0.92	0.38	0.4	0.41	0.48		135.16	50	92.67				0.00755123	94	1	1	1	1	2	1	1.8	3	1	1	1	1	0	0	1	2.37	Kidney & urinary bladder	3
O75352	MPDU1	Not found	Tbio			2					0.41	Intractable	15.58	No	0	0	0	0.58	0.6	0.53	0.3	0		36.52	27	15.3				0.0274959	18	0	2	0	1.3	2	1.7	2	2	2	1.7	2	1	2	2	1	2.38	Brain	2
Q8TDB8	SLC2A14	GLUT14 {ECO:0000303|PubMed:12504846}	Tbio	Transporter	SLC2A_transporter	5					0.41	Intractable	30.88	No	0	0.81	0	0.58	0.03	0	0.46	0.53		255.18	11	16.38				0.003532	18	2	0	0	1	0	1	0	0	0	0	3	0	0	0	0	1.01	Male tissues	3
Q53GD3	SLC44A4	CTL4,Choline transporter-like protein 4,NG22,SLC44A4,Solute carrier family 44 member 4,Synonyms=C6orf29,Thiamine pyrophosphate transporter 1,hTPPT1	Tbio	Transporter	SLC44A_transporter	4					0.41	Intractable	30.81	No	0	0	0	0.92	0.59	0.31	0.33	0.3		53.89	30	26.59				0.0180746	20	0	1.8	2	2	1.5	1.7	2	1.5	3	2.3	1.3	1	1	1	1	2.38	Liver & gallbladder	3
O95436	SLC34A2	Not found	Tbio	Transporter	SLC34A_transporter	2					0.41	Challenging	53.76	No	0	0	0	0.83	0.6	0.32	0.41	0.53		132.35	48	81				0.00744043	210	0	0	0	0	0	2.5	0	0	0	2	1	0	0	0	0	0.8	Female tissues	2.5
Q9UPY5	SLC7A11	Amino acid transport system xc-,Calcium channel blocker resistance protein CCBR1,Cystine/glutamate transporter,SLC7A11,Solute carrier family 7 member 11,xCT	Tchem	Transporter	SLC7A_transporter	0					0.41	Challenging	43.79	No	0	0.53	0.42	0.42	0.3	0.44	0.52	0.23		493.69	81	234.94				0.00194811	445	1
Q9NYZ2	SLC25A37	MFRN, MSCP	Tbio	Transporter	SLC25A_transporter	3					0.41	Challenging	54.09	No	0	0	0	0.75	0.38	0.58	0.31	0.53		43.75	19	17.92				0.0229414	23	0	2.3	2	1.8	2	1.5	2.2	2	2	2.7	2	2.3	2	1.3	1.5	2.54	Lung	2.7
P46721	SLCO1A2	OATP,OATP-1,OATP-A,OATP1,OATP1A2,Organic anion-transporting polypeptide 1,SLC21A3,SLCO1A2,Sodium-independent organic anion transporter,Solute carrier family 21 member 3,Solute carrier organic anion transporter family member 1A2	Tchem	Transporter	SLCO1_transporter	2					0.41	Challenging	46.22	No	0	0	0	0.67	0.27	0.56	0.49	0.18		354.19	55	279				0.00265661	122	2
Q9NP59	SLC40A1	FPN1,Ferroportin-1,IREG1,Iron-regulated transporter 1,SLC11A3 ,SLC40A1,Solute carrier family 40 member 1	Tchem	Transporter	SLC40A_transporter	0			TRUE		0.4	Tractable	78.22	No	0	0	0.68	0.83	0.6	0.63	0.48	0.75		311.97	152	219.96				0.00310456	186	1	1	0	2	0	0	1	0	0	0	0	1	0	0	0	1.32	Bone marrow & lymphoid tissues	2
O15431	SLC31A1	COPT1, CTR1	Tbio	Transporter	SLC31A_transporter	0					0.4	Tractable	64.49	No	0.46	0	0	0.83	0.15	0.25	0.4	0.57		122.07	70	198.36				0.00796442	265	4	1.3	1.5	1.8	2	1.2	1.4	2	2	2	1.3	1.5	0	1	1	2.39	Endocrine tissues	2
P54219	SLC18A1	Chromaffin granule amine transporter,SLC18A1,Solute carrier family 18 member 1,VAT1,VMAT1,Vesicular amine transporter 1	Tchem	Transporter	SLC18A_transporter	3		TRUE			0.4	Intractable	30.08	No	0	0	0	0.83	0.52	0.32	0.38	0.3		98.27	37	61.98				0.0103668	121	0	0	0	1	3	0	1	0	0	0	0	0	0	0	0	0.9	Endocrine tissues	3
Q14542	SLC29A2	36 kDa nucleolar protein HNP36,DER12,Delayed-early response protein 12,ENT2,Equilibrative NBMPR-insensitive nucleoside transporter,Equilibrative nitrobenzylmercaptopurine riboside-insensitive nucleoside transporter,Equilibrative nucleoside transporter 2,HNP36,Hydrophobic nucleolar protein, 36 kDa,Nucleoside transporter, ei-type,SLC29A2,Solute carrier family 29 member 2	Tbio	Transporter	SLC29A_transporter	3					0.4	Intractable	17.2	No	0	0.47	0	0.92	0.14	0	0.4	0.3		122.75	38	106.54				0.00780289	153	1	3	1	2	2.3	2.3	2.5	2.5	2.5	2.3	1.8	2	3	2	2.5	2.5	Brain	3
Q8TCC7	SLC22A8	OAT3,Organic anion transporter 3,SLC22A8,Solute carrier family 22 member 8,hOAT3	Tclin	Transporter	SLC22A_transporter	5					0.4	Intractable	32.17	No	0	0	0	0.83	0.4	0.35	0.47	0.42		282.22	45	143.69				0.00363451	118	0	0	0	0	0	0	0	2	0	0	0	0	0	0	0	0	Kidney & urinary bladder	2
Q9NSA0	SLC22A11	OAT4,Organic anion transporter 4,SLC22A11,Solute carrier family 22 member 11	Tclin	Transporter	SLC22A_transporter	2					0.4	Intractable	13.41	No	0	0	0	0.75	0.4	0.49	0.34	0		55.73	45	57.31				0.0177629	83	1	0	0	0	0	3	0	3	0	0	2	0	0	0	0	1.08	Female tissues	3
O95907	SLC16A8	MCT 3,MCT3,Monocarboxylate transporter 3,SLC16A8,Solute carrier family 16 member 8	Tbio	Transporter	SLC16A_transporter	0					0.4	Intractable	17.8	No	0	0	0	0.58	0.49	0.53	0.33	0.3		49.97	11	17.2				0.0192597	11	0	0	0	0	0	0	0	0	0	0	0	0	0	0	0	10	Adipose & soft tissue	0
Q8TF71	SLC16A10	MCT10, TAT1	Tbio	Transporter	SLC16A_transporter	0					0.4	Intractable	32.2	No	0	0	0	0.83	0.34	0.53	0.27	0.42		25.48	19	42.48				0.0376773	63	0	1	2	1	0	0	1	1	1	0	1	3	2	0	0	2.02	Muscle tissues	3
Q6PML9	SLC30A9	C4orf1, HUEL	Tbio	Transporter	SLC30A_transporter	0					0.4	Intractable	18.86	No	0.06	0.5	0	0.5	0.35	0.25	0.2	0		10.66	13	6.9				0.113509	20	1	3	1.5	2.8	3	2.2	2.3	2	2	2.7	2.2	1.7	3	2.3	2	2.49	Brain	3
Q9BXS9	SLC26A6	Not found	Tbio	IC	IC	7					0.4	Intractable	32.04	No	0	0.48	0	1	0.14	0	0.37	0.48	1658	80.1	34	43.59	1658	2003	349	0.0123822	228	0	1.5	0	1.5	1	1.4	2	1.5	2	2	1.3	1	1	1.7	1.5	2.32	Gastrointestinal tract	2
P49279	SLC11A1	LSH,NRAMP,NRAMP 1,NRAMP1,Natural resistance-associated macrophage protein 1,SLC11A1,Solute carrier family 11 member 1	Tbio	Transporter	SLC11A_transporter	2					0.39	Tractable	73.44	No	0	0	0	0.83	0.72	0	0.54	0.76		656.32	182	294.67				0.0016272	290	1	1.5	2	1.2	1	1	1.6	1	2	1.5	1.3	2	0	1	2	2.48	Adipose & soft tissue	2
P12236	SLC25A6	ADP,ATP carrier protein 3,ADP,ATP carrier protein, isoform T2,ADP/ATP translocase 3,ADP/ATP translocase 3, N-terminally processed,ANT 2,ANT 3,ANT3 ,Adenine nucleotide translocator 3,SLC25A6,Solute carrier family 25 member 6	Tbio	Transporter	SLC25A_transporter	0		TRUE			0.39	Intractable	17.32	No	0	0.42	0	0.67	0.4	0	0.41	0		133.5	44	842.73				0.00749136	11	0	2	1	1.4	2	1.4	2.5	2	2	1.7	1.7	1.7	2	1.7	1.5	2.5	Gastrointestinal tract	2.5
Q9Y6C9	MTCH2	MIMP	Tbio			0					0.39	Intractable	39.67	No	0	0	0	0.67	0.4	0.5	0.33	0.53		52.83	41	18.86				0.0196945	88	1	1.7	2	2	2	1.5	1.6	1.5	2	2.3	2	2	1	1	0	2.41	Lung	2.3
Q9H936	SLC25A22	GC1	Tbio	Transporter	SLC25A_transporter	0					0.39	Intractable	14.96	No	0	0	0	0.58	0.6	0.48	0.21	0		11.75	16	119.83				0.0915296	24	0	2.5	0	1.5	1.3	1.9	2.2	1.5	1.5	2.3	2.2	1	3	2	2	2.35	Pancreas	3
Q4U2R8	SLC22A6	OAT1,Organic anion transporter 1,PAH transporter,PAHT,Renal organic anion transporter 1,SLC22A6,Solute carrier family 22 member 6,hOAT1,hPAHT,hROAT1	Tclin	Transporter	SLC22A_transporter	4					0.39	Intractable	21.61	No	0	0	0	0.92	0.4	0.25	0.45	0.3		223.42	67	186.91				0.00449087	233	0	0	0	0	0	0	0	3	0	0	0	0	0	0	0	0	Kidney & urinary bladder	3
Q9BY07	SLC4A5	NBC4 {ECO:0000312|EMBL:AAK26741.1}	Tbio	Transporter	SLC4A_transporter	8					0.39	Intractable	15.07	No	0	0.52	0	0.83	0.2	0	0.26	0.3		24.02	18	25.91				0.0425546	40	1	1	0	1.5	1	1.4	1.8	2	2	1	1.8	0	1	1	0	2.09	Kidney & urinary bladder	2
Q99726	SLC30A3	ZNT3	Tbio	Transporter	SLC30A_transporter	0					0.39	Intractable	32.46	No	0	0	0	0.75	0.18	0.51	0.4	0.48		117.18	24	31.9				0.00942676	123	16	1	0	0	0	0	0	0	0	0	2.5	0	0	0	0	0.45	Male tissues	2.5
Q96A29	SLC35C1	FUCT1	Tbio	Transporter	SLC35_transporter	2	TRUE				0.39	Challenging	42.16	No	0	0	0	0.75	0.6	0.4	0.18	0.3		9	20	8.37				0.106572	38	0	2	0	2	2	1.4	2.8	3	1.5	1.7	2	2	2	1.5	2	2.31	Kidney & urinary bladder	3
Q9NTN3	SLC35D1	KIAA0260, UGTREL7	Tbio	Transporter	SLC35_transporter	2					0.39	Challenging	43.4	No	0	0	0	0.58	0.6	0.5	0.15	0.12		6.1	14	6.81				0.165789	12	0
Q05940	SLC18A2	Monoamine transporter,SLC18A2,SVMT,Solute carrier family 18 member 2,Synaptic vesicular amine transporter,VAT2,VMAT2,Vesicular amine transporter 2	Tclin	Transporter	SLC18A_transporter	2		TRUE	TRUE		0.38	Tractable	63.98	No	0	0	0	0.83	0.6	0	0.58	0.67		1037.48	90	353.88				0.00096437	648	19	3	0	2	3	0	0	0	1	1	2	0	0	0	0	1.7	Brain	3
Q7RTY1	SLC16A9	C10orf36, MCT9	Tbio	Transporter	SLC16A_transporter	0	TRUE				0.38	Intractable	8.2	No	0	0	0	0.5	0.4	0.66	0.17	0		7.61	19	7.08				0.12567	28	1	1	0	1.5	1.5	1	2	1.5	1.5	0	1.2	1.3	1	1.7	1.5	2.29	Gastrointestinal tract	2
Q9H0C2	SLC25A31	AAC4, ANT4, SFEC	Tbio	Transporter	SLC25A_transporter	0		TRUE			0.38	Intractable	8.59	No	0	0.41	0	0.75	0.38	0	0.29	0.3		32.17	18	19.01				0.0334528	14	0	0	0	0	1	1	1.4	2	1	1	2	1	1	1	1	2.13	Kidney & urinary bladder	2
Q14916	SLC17A1	NPT1,Na(+)/PI cotransporter 1,Na/Pi-4,Renal Na(+)-dependent phosphate cotransporter 1,Renal sodium-dependent phosphate transport protein 1,Renal sodium-phosphate transport protein 1,SLC17A1,Sodium-dependent phosphate transport protein 1,Sodium/phosphate cotransporter 1,Solute carrier family 17 member 1	Tbio	Transporter	SLC17A_transporter	2					0.38	Intractable	13.15	No	0	0	0	0.42	0.4	0.6	0.33	0		54.92	34	49.58				0.018178	73	1
O00337	SLC28A1	CNT 1,CNT1,Concentrative nucleoside transporter 1,Na(+)/nucleoside cotransporter 1,SLC28A1,Sodium-coupled nucleoside transporter 1,Sodium/nucleoside cotransporter 1,Solute carrier family 28 member 1,hCNT1	Tbio	Transporter	SLC28A_transporter	2					0.38	Intractable	11.74	No	0	0	0	0.75	0.26	0.42	0.38	0		90.37	45	84.27				0.0106531	43	0	0	0	0	0	0	2.5	3	0	0	0	0	0	0	0	0.66	Kidney & urinary bladder	3
O15244	SLC22A2	OCT2,Organic cation transporter 2,SLC22A2,Solute carrier family 22 member 2,hOCT2	Tchem	Transporter	SLC22A_transporter	3					0.38	Intractable	33.29	No	0	0	0.44	0.75	0.4	0.6	0.42	0.42		149.47	99	152.76				0.00652985	472	0	0	0	0	0	0	0	2	0	0	0	0	0	0	0	0	Kidney & urinary bladder	2
Q9Y5U8	MPC1	BRP44L	Tbio			0					0.38	Intractable	20.38	No	0	0	0	0.75	0.6	0.2	0.35	0.42		68.08	19	36.34				0.0132981	150	1	2.2	1	1.8	2.3	1.8	3	2.5	3	2.7	2.8	2	2	2	1.5	2.48	Gastrointestinal tract	3
Q00325	SLC25A3	PHC	Tbio	Transporter	SLC25A_transporter	2					0.38	Intractable	34.14	No	0	0	0	0.33	0.6	0.46	0.45	0.18		220.01	26	64.29				0.00128133	27	0
O00341	SLC1A7	EAAT5	Tchem	Transporter	SLC1A_transporter	2					0.38	Intractable	2.52	No	0	0.52	0	0.42	0.26	0	0.57	0		961.08	12	17.89				0.00085139	27	0	0	0	0	0	0	0	0	0	0	0	0	0	0	0	10	Adipose & soft tissue	0
P48751	SLC4A3	AE3	Tbio	Transporter	SLC4A_transporter	3					0.38	Intractable	29.41	No	0	0.67	0	0.42	0.16	0.17	0.24	0.18		16.82	23	615.32				0.0564079	95	0
Q13183	SLC13A2	NADC1,Na(+)/dicarboxylate cotransporter 1,NaDC-1,Renal sodium/dicarboxylate cotransporter,SDCT1,SLC13A2,Solute carrier family 13 member 2	Tbio	Transporter	SLC13A_transporter	3					0.38	Intractable	6.64	No	0	0.54	0	0.75	0.11	0	0.37	0.3		84.54	22	46.37				0.00225418	97	0	0	0	0	0	0	3	3	2	0	2	0	0	1	0	1.44	Gastrointestinal tract	3
Q96S37	SLC22A12	OATL4,Organic anion transporter 4-like protein,RST,Renal-specific transporter,SLC22A12,Solute carrier family 22 member 12,URAT1 ,Urate anion exchanger 1	Tclin	Transporter	SLC22A_transporter	4					0.38	Challenging	41.1	No	0	0	0.94	0.75	0.8	0.63	0.49	0.42		367.77	87	185.19				0.00100934	335	1	0	0	0	0	0	0	2	0	0	0	0	0	0	0	0	Kidney & urinary bladder	2
P53007	SLC25A1	SLC20A3	Tbio	Transporter	SLC25A_transporter	0					0.38	Challenging	41.5	No	0	0	0	0.58	0.6	0.32	0.39	0		102.99	39	88.17				0.00883411	53	0
Q86UD5	SLC9B2	NHA2, NHEDC2	Tbio	Transporter	SLC9B_transporter	2					0.38	Challenging	48.21	No	0	0	0	0.92	0.28	0.37	0.25	0.53		21.22	13	13.14				0.0595787	9	0	1.2	1	1.7	2.3	1.9	3	2.5	2.5	1.7	2.2	2.7	3	1.3	1.5	2.47	Gastrointestinal tract	3
Q7Z2H8	SLC36A1	PAT1,Proton-coupled amino acid transporter 1,Proton/amino acid transporter 1,SLC36A1,Solute carrier family 36 member 1,hPAT1	Tchem	Transporter	SLC36A_transporter	3	TRUE	TRUE			0.37	Intractable	22.19	No	0	0	0	0.83	0.34	0.36	0.28	0		28.77	43	75.76				0.0414552	108	1	2.5	0	1.6	2.7	2	2.7	2	3	2	2.5	2	3	1.7	2	2.43	Liver & gallbladder	3
Q7RTP0	NIPA1	SPG6	Tbio			2			TRUE		0.37	Intractable	17.28	No	0	0	0	0.58	0.6	0.32	0.28	0.3		27.7	30	44.06				0.0333395	80	2	1.7	1	2	1.5	1.6	1.4	2.5	1	1	2.7	2	1	2.5	2	2.45	Male tissues	2.7
Q6AI14	SLC9A4	NHE4	Tdark	Transporter	SLC9A_transporter	0					0.37	Intractable	24.18	No	0	0	0	0.67	0.28	0.47	0.26	0.42		23.25	9	9.2				0.0397401	32	0	0	0	0	0	0	1	0	0	0	0	0	0	0	0	0	Gastrointestinal tract	1
P30825	SLC7A1	ATRC1 {ECO:0000303|PubMed:1348489}, ERR {ECO:0000312|HGNC:HGNC:11057}, REC1L	Tbio	Transporter	SLC7A_transporter	0					0.37	Intractable	25.31	No	0	0	0	0.58	0.28	0.36	0.52	0.3		542.07	40	566.33				0.00093544	145	0	2	2.3	3	1.5	1.6	2.6	3	2	2	1	1.7	0	2	3	2.38	Bone marrow & lymphoid tissues	3
O00476	SLC17A3	NPT4	Tbio	Transporter	SLC17A_transporter	2					0.37	Intractable	16.67	No	0	0	0	0.42	0.56	0.5	0.22	0		13.65	22	11.8				0.0730119	39	1
Q96RN1	SLC26A8	TAT1 {ECO:0000303|PubMed:11278976}	Tbio	Transporter	SLC26A_transporter	4					0.37	Intractable	19.98	No	0	0	0	0.83	0.6	0.2	0.19	0.3		10.13	20	110.98				0.105162	24	0	0	0	0	0	0	0	0	0	0	2	0	0	0	0	0	Male tissues	2
Q9Y694	SLC22A7	NLT,Novel liver transporter,OAT2,Organic anion transporter 2,SLC22A7,Solute carrier family 22 member 7,hOAT2	Tbio	Transporter	SLC22A_transporter	4					0.37	Intractable	31.87	No	0	0	0	0.67	0.6	0.2	0.41	0		141.84	24	56.93				0.00686998	127	0	0	1	0	0	0	0	2	3	0	0	0	0	0	0	1.08	Liver & gallbladder	3
Q9Y2P4	SLC27A6	ACSVL2, FACVL2, FATP1	Tbio	Transporter	SLC27A_transporter	0					0.37	Intractable	16.01	No	0	0	0	0.67	0.32	0.42	0.34	0		56.46	12	6.08				0.0169979	27	0	1	0	1	1.7	2	0	0	0	0	2.5	2	0	2	0	1.7	Male tissues	2.5
Q9Y2P5	SLC27A5	6.2.1.7,ACSB,ACSVL6,BA-CoA ligase,BACS,BAL,Bile acid-CoA ligase,Bile acyl-CoA synthetase,Cholate--CoA ligase,FACVL3,FATP-5,FATP5,Fatty acid transport protein 5,Fatty-acid-coenzyme A ligase, very long-chain 3,SLC27A5,Solute carrier family 27 member 5,VLACS-related,VLACSR,VLCS-H2,VLCSH2,Very long-chain acyl-CoA synthetase homolog 2,Very long-chain acyl-CoA synthetase-related protein	Tbio	Transporter	SLC27A_transporter	2					0.37	Intractable	25.64	No	0	0	0	0.83	0.17	0.33	0.45	0.3		233.92	14	215.79				0.00055254	33	0	0	0	0	0	0	0	0	3	0	0	0	0	0	0	0	Liver & gallbladder	3
Q9HAS3	SLC28A3	CNT 3,CNT3,Concentrative Na(+)-nucleoside cotransporter 3,SLC28A3,Solute carrier family 28 member 3,hCNT3	Tchem	Transporter	SLC28A_transporter	2					0.37	Intractable	23.39	No	0	0	0	0.92	0.18	0.33	0.34	0.3		62.35	47	66.4				0.0162974	59	0	0	0	2	0	2.5	2.7	2.5	2	2.5	1.7	0	2	2	1	1.99	Gastrointestinal tract	2.7
O43808	SLC25A17	PMP34	Tbio	Transporter	SLC25A_transporter	0					0.37	Intractable	19.74	No	0	0	0	0.83	0.25	0.33	0.39	0		105.28	21	8.38				0.00694201	8	0	2.7	2	1	1.3	1.9	2	1	1.5	3	1.7	2.3	2	1	2	2.42	Lung	3
Q8NDX2	SLC17A8	VGLUT3	Tbio	Transporter	SLC17A_transporter	2					0.37	Challenging	42.7	No	0	0	0	0.58	0.6	0.26	0.4	0.27		116.13	18	41.38				0.00915373	50	0
P13866	SLC5A1	High affinity sodium-glucose cotransporter,NAGT,Na(+)/glucose cotransporter 1,SGLT1,SLC5A1,Sodium/glucose cotransporter 1,Solute carrier family 5 member 1	Tchem	Transporter	SLC5A_transporter	2					0.36	Tractable	68.21	No	0	0	1	1	0.6	0.48	0.55	0.48		694.94	100	366.07				0.00142399	669	0	0	0	0	0	0	3	1	1	0	1	0	0	0	0	1	Gastrointestinal tract	3
Q9P2U8	SLC17A6	DNPI, VGLUT2	Tbio	Transporter	SLC17A_transporter	0					0.36	Tractable	73.27	No	0	0	0	0.75	0.14	0.3	0.5	0.8		405.3	25	132.49				0.00245183	518	1	3	0	1	1	1	0	0	0	0	0	1	2	0	1	1.83	Brain	3
Q70HW3	SLC25A26	SAMC	Tbio	Transporter	SLC25A_transporter	3	TRUE	TRUE			0.36	Intractable	33.81	No	0	0	0	0.75	0.8	0	0.31	0.3		42.37	12	27.39				0.0264367	7	0	1.2	0	1.8	1.7	1.7	2.2	2.5	2	2	2.2	1.3	2	1.3	1.5	2.43	Kidney & urinary bladder	2.5
Q5T1Q4	SLC35F1	C6orf169	Tdark	Transporter	SLC35_transporter	2	TRUE				0.36	Intractable	5.81	Yes	0	0	0	0.33	0.58	0.6	0.05	0.3		1.87	11	0.91				0.711895	7	0	2.5	0	0	0	0	3	0	0	0	0	0	0	0	0	0.54	Gastrointestinal tract	3
Q9H2D1	SLC25A32	MFT, MFTC	Tbio	Transporter	SLC25A_transporter	0					0.36	Intractable	35.06	No	0	0	0	0.75	0.59	0.19	0.27	0.3		24.84	16	32.09				0.0404398	19	0	2	2	1.8	2	1.9	2.2	2	2	2	2	1.3	2	2	1	2.43	Gastrointestinal tract	2.2
Q9UIG8	SLCO3A1	OATP-D,OATP-RP3,OATP3A1,OATPD,OATPRP3,Organic anion transporter polypeptide-related protein 3,Organic anion-transporting polypeptide D,PGE1 transporter,SLC21A11,SLCO3A1,Sodium-independent organic anion transporter D,Solute carrier family 21 member 11,Solute carrier organic anion transporter family member 3A1	Tbio	Transporter	SLCO3_transporter	4					0.36	Intractable	5.97	No	0	0	0	0.5	0.26	0.56	0.27	0		25.15	25	17.35				0.0391504	42	0	0	0	0	0	0	0	1	0	0	0	1	0	0	0	0.69	Kidney & urinary bladder	1
Q9HC58	SLC24A3	NCKX3	Tbio	Transporter	SLC24A_transporter	0					0.36	Intractable	9.11	Yes	0	0	0	0.58	0.37	0.5	0.21	0		13.17	9	20.82				0.0727797	34	0	1.5	3	2	2.3	2.6	3	3	3	3	2	1	2	0	3	2.37	Adipose & soft tissue	3
Q8N1S5	SLC39A11	C17orf26, ZIP11	Tbio	Transporter	SLC39A_transporter	2					0.36	Intractable	5.86	No	0	0	0	0.33	0.5	0.58	0.16	0		7.06	21	3.67				0.171707	9	0
Q9H2B4	SLC26A1	SAT1	Tbio	IC		2					0.36	Intractable	19.68	No	0	0	0	0.75	0.59	0.19	0.28	0.3	11881	27.9	14	9.85	11881	2008	1582	0.0346219	78	0	1	1.5	2.5	1	1.7	1.4	2	1.5	1.7	2	0	1	2	1.5	2.29	Bone marrow & lymphoid tissues	2.5
Q9NWF4	SLC52A1	GPR172B, PAR2, RFT1	Tbio	Transporter	SLC52A_transporter	2					0.36	Challenging	41.91	No	0	0	0	0.58	0.6	0.35	0.2	0.12		10.5	16	13.8				0.109171	18	0
O14975	SLC27A2	6.2.1.-,6.2.1.3,ACSVL1,FACVL1,FATP-2,FATP2,Fatty acid transport protein 2,Fatty-acid-coenzyme A ligase, very long-chain 1,Long-chain-fatty-acid--CoA ligase,SLC27A2,Solute carrier family 27 member 2,THCA-CoA ligase,VLACS,VLCS,Very long-chain acyl-CoA synthetase,Very long-chain-fatty-acid-CoA ligase	Tbio	Transporter	SLC27A_transporter	2					0.36	Challenging	40.59	No	0	0	0	0.83	0.23	0.33	0.34	0.48		60.2	28	33.4				0.0163573	41	1	0	0	1	0	0	1.2	2	2	0	1.5	0	1	0	0	1.63	Kidney & urinary bladder	2
P41440	SLC19A1	FLOT1,FOLT,Folate transporter 1,IFC-1,Intestinal folate carrier 1,Placental folate transporter,RFC,RFC1,Reduced folate carrier protein,SLC19A1,Solute carrier family 19 member 1	Tchem	Transporter	SLC19A_transporter	3					0.36	Challenging	49.91	No	0	0	0	1	0.14	0.22	0.41	0.48		145.16	252	169.53				0.00690808	467	3	2.5	0	0	0	3	2	0	1	0	1	0	1	1	1	1.86	Female tissues	3
Q96QE2	SLC2A13	Not found	Tbio	Transporter	SLC2A_transporter	0	TRUE	TRUE			0.35	Intractable	16.98	No	0	0	0	0.58	0.26	0.51	0.22	0.3		13.26	15	8.76				0.06685	25	0	2.2	0	1.4	2	1.5	1.4	1	1	2	1	2	3	0	0	2.17	Pancreas	3
Q9Y619	SLC25A15	ORC1 {ECO:0000303|PubMed:12807890}, ORNT1	Tbio	Transporter	SLC25A_transporter	0					0.35	Intractable	32.36	No	0	0	0	0.75	0.6	0	0.42	0.42		162.07	28	43.26				0.00604456	45	0	1	2	1	1	1.8	1.3	2	1.5	1.5	1.5	2	0	1	1.5	2.43	Adipose & soft tissue	2
P48764	SLC9A3	NHE-3,Na(+)/H(+) exchanger 3,SLC9A3,Sodium/hydrogen exchanger 3,Solute carrier family 9 member 3,Synonyms=NHE3	Tchem	Transporter	SLC9A_transporter	2					0.35	Intractable	35.7	No	0	0	1	0.83	0.6	0.56	0.54	0.3		645.78	97	314.81				0.00164753	705	0	1	1	2	0	0	2.3	1	3	0	0	1	0	0	1	1.6	Liver & gallbladder	3
O60669	SLC16A7	MCT 2,MCT2,Monocarboxylate transporter 2,SLC16A7,Solute carrier family 16 member 7	Tchem	Transporter	SLC16A_transporter	0					0.35	Intractable	12.41	No	0	0	0	0.58	0.23	0.38	0.39	0		104.18	32	61.57				0.00908316	164	1	1.8	2	1.5	2	1.3	1.4	1	1	1	2	1	2	2	0	2.39	Adipose & soft tissue	2
O95202	LETM1	Not found	Tbio			3					0.35	Intractable	35.56	No	0	0.41	0	0.58	0.31	0	0.32	0.53		49.33	34	40.58				0.0231354	107	0	2.5	2	3	2.7	1.9	2.8	2.5	2	2.3	1.5	1.7	2	2	2	2.46	Bone marrow & lymphoid tissues	3
Q96JT2	SLC45A3	PCANAP6, PRST	Tbio	Transporter	SLC45A_transporter	0					0.35	Intractable	14.22	No	0	0	0	0.42	0.32	0.53	0.3	0		37.12	25	26.81				0.0261229	48	1	0	0	0	0	0	0	0	0	0	3	0	0	0	0	0	Male tissues	3
Q9Y2E8	SLC9A8	KIAA0939, NHE8	Tbio	Transporter	SLC9A_transporter	2					0.35	Intractable	28.08	No	0	0	0	0.58	0.21	0.5	0.29	0.48		32.6	20	16.63				0.0414631	39	0	1.7	1	1.5	1.5	1.6	1.8	2.5	2	1	1.5	2	1	2	1.5	2.47	Kidney & urinary bladder	2.5
Q8TE54	SLC26A7	SUT2 {ECO:0000312|EMBL:CAC88372.1}	Tbio	Transporter	SLC26A_transporter	2					0.35	Intractable	27.36	No	0	0	0	0.67	0.22	0.42	0.26	0		21.69	16	11.62				0.0500064	54	0
Q9Y289	SLC5A6	SMVT	Tbio	Transporter	SLC5A_transporter	0					0.35	Challenging	41.58	No	0	0	0	0.83	0.19	0.25	0.37	0.42		81.69	33	51.98				0.0124309	23	0	2	0	2	0	1.7	1	1	0	1	2	0	0	1.5	2	2.11	Bone marrow & lymphoid tissues	2
Q5BKX6	SLC45A4	KIAA1126	Tdark	Transporter	SLC45A_transporter	3	TRUE				0.34	Intractable	4.87	No	0	0	0	0.33	0.5	0.56	0.03	0		1.46	5	0.83				0.606061	5	0	1.7	2	1.7	1.3	1.7	1.7	2	1.5	1.7	2	2	1	1	2	2.49	Adipose & soft tissue	2
Q2VYF4	LETM2	Not found	Tdark			4					0.34	Intractable	3.69	No	0	0.39	0	0.33	0.28	0.33	0.07	0		2.33	7	2.33				0.350877	6	0	0	0	2	2	1.5	2	0	1.5	0	1.7	0	1	1	2	1.89	Bone marrow & lymphoid tissues	2
Q9UBY0	SLC9A2	NHE-2,NHE2,Na(+)/H(+) exchanger 2,SLC9A2,Sodium/hydrogen exchanger 2,Solute carrier family 9 member 2	Tchem	Transporter	SLC9A_transporter	0					0.34	Intractable	14.39	No	0	0	0	0.75	0.2	0.25	0.4	0.3		117.26	31	53.23				0.00790338	150	0	1	1	2	1.5	1	2	2	2	0	2	1	0	2	0	2.12	Bone marrow & lymphoid tissues	2
Q9NY64	SLC2A8	GLUT8 {ECO:0000303|PubMed:10821868}, GLUTX1 {ECO:0000303|PubMed:10671487}	Tbio	Transporter	SLC2A_transporter	0					0.34	Intractable	39.34	No	0	0	0	0.75	0.28	0.25	0.3	0.53		37.65	20	17.57				0.0264269	98	1	1	0	0	1	1	0	0	1	1	1.7	1	0	0	0	1.73	Male tissues	1.7
Q4ZJI4	SLC9B1	NHA1 {ECO:0000312|HGNC:HGNC:24244}, NHEDC1 {ECO:0000303|PubMed:16850186}	Tbio	Transporter	SLC9B_transporter	4					0.34	Intractable	6.24	No	0	0	0	0.42	0.26	0.42	0.39	0		111.11	5	17.62				0.018042	6	0
Q8NCK7	SLC16A11	MCT11	Tbio	Transporter	SLC16A_transporter	0					0.34	Intractable	7.84	No	0	0	0	0.33	0.4	0.53	0.2	0		10.51	10	9.52				0.0982759	20	0
A1A5C7	SLC22A23	C6orf85	Tbio	Transporter	SLC22A_transporter	4					0.34	Intractable	5.09	No	0	0	0	0.33	0.52	0.5	0.13	0		4.99	18	4.84				0.211409	11	0	2.5	1.5	2.8	2.7	2.6	3	2	2.5	2.3	2.5	2	3	2.3	2	2.46	Gastrointestinal tract	3
Q6PXP3	SLC2A7	GLUT7 {ECO:0000303|PubMed:15033637}	Tdark	Transporter	SLC2A_transporter	0					0.34	Intractable	17.31	No	0.33	0.56	0	0.42	0	0	0.17	0		7.4	5	7.51				0.135048	11	0
O00400	SLC33A1	ACATN,AT-1,AT1,Acetyl-CoA transporter 1,Acetyl-coenzyme A transporter 1,SLC33A1,Solute carrier family 33 member 1	Tchem	Transporter	SLC33A_transporter	0			TRUE		0.34	Challenging	46.56	No	0	0	1	0.83	0.8	0.56	0.24	0.42		16.83	15	11.2				0.0641655	37	1	2.2	1	1.2	1.7	1.3	2	2	1.5	2	1.5	1.3	1	1	1	2.47	Brain	2.2
Q9BQT8	SLC25A21	ODC	Tbio	Transporter	SLC25A_transporter	2					0.34	Challenging	45.4	No	0	0	0	0.58	0.3	0.48	0.13	0.12		4.96	12	5.34				0.17991	17	1
P31639	SLC5A2	Low affinity sodium-glucose cotransporter,Na(+)/glucose cotransporter 2,SGLT2,SLC5A2,Sodium/glucose cotransporter 2,Solute carrier family 5 member 2	Tclin	Transporter	SLC5A_transporter	2					0.34	Challenging	40.78	No	0	0	1	0.75	0.6	0.52	0.56	0.48		839.86	61	1429.07				0.00113418	786	0	0	0	0	0	0	0	2	0	0	1	0	0	0	0	0.64	Kidney & urinary bladder	2
Q99624	SLC38A3	G17, NAT1, SN1, SNAT3	Tbio	Transporter	SLC38A_transporter	0	TRUE				0.33	Intractable	32.14	No	0	0	0	0.5	0.18	0.33	0.48	0		326.62	22	258.57				0.00264929	77	2
P57057	SLC37A1	G3PP {ECO:0000303|PubMed:11112347}	Tbio	Transporter	SLC37A_transporter	0	TRUE				0.33	Intractable	12.25	No	0	0	0	0.75	0.34	0.25	0.15	0.3		6.03	7	5.78				0.200222	17	0	2.2	1	2	1.7	1.7	2.8	2	3	2	1.8	2.3	2	2	2	2.46	Liver & gallbladder	3
Q6YBV0	SLC36A4	PAT4	Tbio	Transporter	SLC36A_transporter	2	TRUE				0.33	Intractable	5.9	No	0	0	0	0.58	0.41	0.25	0.28	0		30.25	9	7.71				0.0356834	11	0	3	1.7	2.8	2	2.6	2.8	2.5	2.5	3	2.8	1.3	3	3	3	2.49	Brain	3
Q8N4M1	SLC44A3	CTL3	Tbio	Transporter	SLC44A_transporter	6					0.33	Intractable	12.25	No	0	0	0	0.75	0.4	0.25	0.15	0.3		6.02	11	7.17				0.175806	2	0	0	0	1	2	1.6	2	2	2	2	1.8	1.5	1	1	1	2.2	Endocrine tissues	2
Q96Q91	SLC4A9	AE4, SBC5	Tbio	Transporter	SLC4A_transporter	4					0.33	Intractable	13.53	No	0	0.49	0	0.42	0.12	0	0.33	0.12		54.72	5	14.09				0.0166863	26	0
Q9BRI3	SLC30A2	ZNT2	Tbio	Transporter	SLC30A_transporter	2					0.33	Intractable	12.98	No	0	0	0	0.42	0.6	0.2	0.31	0		43.42	28	29.61				0.0226787	63	0
Q6P4A7	SFXN4	BCRM1 {ECO:0000303|Ref.1}	Tdark			3					0.33	Intractable	16.12	No	0	0	0	0.5	0.6	0.32	0.08	0.3		2.77	13	1.1				0.277778	12	0	2	1	1.8	1.7	1.8	2	2	2	2	2	3	1	1.7	1	2.47	Muscle tissues	3
Q9Y2C5	SLC17A4	Not found	Tdark	Transporter	SLC17A_transporter	4					0.33	Intractable	5.13	No	0	0	0	0.5	0.23	0.57	0.07	0		2.22	9	5.27				0.51102	15	0	0	0	0	0	1	1.3	1	2	1	1	1	0	1	0	1.94	Liver & gallbladder	2
Q9NYB5	SLCO1C1	OAT-RP-5,OATP-14,OATP-F,OATP14,OATP1C1,OATPF,OATPRP5,Organic anion transporter F,Organic anion transporter polypeptide-related protein 5,Organic anion-transporting polypeptide 14,SLC21A14,SLCO1C1,Solute carrier family 21 member 14,Solute carrier organic anion transporter family member 1C1,Thyroxine transporter	Tbio	Transporter	SLCO1_transporter	4					0.33	Intractable	23.94	No	0	0	0	0.42	0.32	0.37	0.33	0.12		53.59	26	22.05				0.0172897	72	1
Q6ZSM3	SLC16A12	MCT12 {ECO:0000303|PubMed:21778275}	Tbio	Transporter	SLC16A_transporter	0					0.33	Intractable	5.96	No	0	0	0	0.17	0.6	0.47	0.19	0		9.22	10	10.85				0.100893	23	0
Q76EJ3	SLC35D2	HFRC, UGTREL8	Tbio	Transporter	SLC35_transporter	2					0.33	Intractable	14.34	No	0	0	0	0.58	0.22	0.36	0.3	0		38.53	9	7.1				0.0263227	9	0	1	1	1.5	2	1.8	2	2	2	2	1.8	2	2	1.5	1	2.45	Endocrine tissues	2
O75387	SLC43A1	L-type amino acid transporter 3,Large neutral amino acids transporter small subunit 3,PB39,Prostate cancer overexpressed gene 1 protein,SLC43A1,Solute carrier family 43 member 1,Synonyms=LAT3	Tbio	Transporter	SLC43A_transporter	2					0.33	Intractable	6.53	No	0	0	0	0.58	0.22	0.4	0.21	0		11.71	11	13.06				0.0912029	25	0	1.2	0	1.5	2	1.9	2	2.5	2	2	2.2	1.7	3	1.7	1.5	2.46	Pancreas	3
Q02978	SLC25A11	SLC20A4	Tbio	Transporter	SLC25A_transporter	2					0.33	Intractable	13.89	No	0	0	0	0.42	0.26	0.43	0.29	0		32.61	24	23.68				0.0353406	18	1	2.8	1.7	1.8	2.7	2.3	2	2	2	2.3	2.5	2	2	1.3	2	2.51	Brain	2.8
P52569	SLC7A2	ATRC2, CAT2	Tbio	Transporter	SLC7A_transporter	3					0.33	Intractable	6.48	No	0	0	0	0.42	0.36	0.37	0.3	0		37.14	23	122.85				0.0289978	94	1
Q86UG4	SLCO6A1	OATP6A1, SLC21A19	Tbio	Transporter	SLCO6_transporter	3					0.33	Intractable	5.43	No	0	0	0	0.5	0.21	0.46	0.23	0		15	11	4.65				0.0589238	6	0	0	0	0	0	0	0	0	0	0	3	0	0	0	0	0	Male tissues	3
Q9UI40	SLC24A2	NCKX2	Tbio	Transporter	SLC24A_transporter	2					0.33	Intractable	20.2	No	0	0	0	0.42	0.2	0.49	0.28	0		27.59	29	24.67				0.0370968	7	0
Q9UPI3	FLVCR2	C14orf58	Tbio			2					0.33	Intractable	8.95	No	0	0	0	0.67	0.6	0	0.38	0.3		96.43	17	10.23				0.00963619	18	0	2	0	0	1	1.7	1.4	2	1	1.3	2	1.5	0	1.5	1	2.19	Brain	2
Q9P2U7	SLC17A7	BNPI, VGLUT1	Tbio	Transporter	SLC17A_transporter	3					0.33	Challenging	43.47	No	0	0	0	0.75	0.38	0	0.49	0.6		370.93	26	131.77				0.0025012	472	16	2.5	0	0	0	0	0	0	0	0	0	0	0	0	0	0	Brain	2.5
P53985	SLC16A1	MCT 1,MCT1,Monocarboxylate transporter 1,SLC16A1,Solute carrier family 16 member 1	Tchem	Transporter	SLC16A_transporter	2					0.33	Challenging	49.35	No	0	0	1	0.75	0.6	0.56	0.45	0.42		230.27	144	396.45				0.00451907	138	0	3	0	1.6	1.5	2	2.7	1.5	2	1	3	1.7	0	1.5	2	2.25	Brain	3
Q6KCM7	SLC25A25	APC3, KIAA1896, MCSC3, SCAMC2	Tbio	Transporter	SLC25A_transporter	6					0.32	Intractable	27	No	0	0.47	0	0.5	0.1	0	0.28	0.53		30.29	15	10.87				0.0328705	20	0	2	0	2	1.7	1	1	0	1.5	1.7	1.5	2	2	1	0	2.25	Bone marrow & lymphoid tissues	2
A6NNN8	SLC38A8	Not found	Tbio	Transporter	SLC38A_transporter	0					0.32	Intractable	9.51	No	0	0	0	0.33	0.6	0.35	0.11	0		3.8	7	4.33				0.3031	9	0
O95563	MPC2	BRP44	Tbio			0					0.32	Intractable	29.11	No	0	0	0	0.58	0.34	0.25	0.26	0.42		23.89	24	16.81				0.0392387	77	0	2	1	2	2	1.3	2	2	2	1.5	1.5	2	2	1	1.5	2.45	Bone marrow & lymphoid tissues	2
Q495M3	SLC36A2	PAT2, TRAMD1	Tchem	Transporter	SLC36A_transporter	3					0.32	Intractable	16.28	No	0	0	0	0.58	0.6	0	0.34	0		59.86	14	24.97				0.0175417	26	0	1	0	0	0	0	0	2	0	0	1	0	0	0	0	1.04	Kidney & urinary bladder	2
Q9UKG4	SLC13A4	SUT1	Tbio	Transporter	SLC13A_transporter	0					0.32	Intractable	39.34	No	0	0	0	0.75	0.12	0.25	0.3	0.53		36.42	10	19.32				0.025167	16	0	0	0	0	0	2	0	0	0	0	1	0	0	1	0	1.04	Female tissues	2
Q8NCS7	SLC44A5	CTL5	Tdark	Transporter	SLC44A_transporter	3					0.32	Intractable	10.31	No	0	0	0	0.25	0.47	0.44	0.15	0		5.93	9	3.3				0.238411	5	0
Q9UBX3	SLC25A10	DIC	Tbio	Transporter	SLC25A_transporter	2					0.32	Intractable	30.33	No	0	0	0	0.67	0.29	0.26	0.2	0.3		10.77	24	27.1				0.0450813	22	0	2	1.3	2.3	2.3	1.8	2.2	2.5	3	2	2	2	2	1.7	2	2.53	Liver & gallbladder	3
Q9BYT1	SLC17A9	C20orf59	Tchem	Transporter	SLC17A_transporter	3					0.32	Intractable	14.1	No	0	0	0	0.33	0.6	0.2	0.32	0.18		45.78	16	20.72				0.0224569	55	0
A0PJK1	SLC5A10	SGLT5	Tbio	Transporter	SLC5A_transporter	5					0.32	Intractable	14.24	No	0	0	0	0.58	0.26	0.37	0.13	0		4.76	12	6.39				0.167899	6	0
Q96SL1	SLC49A4	DIRC2 {ECO:0000303|PubMed:11912179, ECO:0000303|PubMed:21692750}	Tbio			2					0.32	Intractable	14.32	No	0	0	0	0.33	0.46	0.32	0.31	0		43.03	9	58.17				0.020154	1	0
Q96BD0	SLCO4A1	Colon organic anion transporter,OATP-E,OATP-RP1,OATP1,OATP4A1,OATPE,OATPRP1,Organic anion transporter polypeptide-related protein 1,Organic anion-transporting polypeptide E,POAT,SLC21A12,SLCO4A1,Sodium-independent organic anion transporter E,Solute carrier family 21 member 12,Solute carrier organic anion transporter family member 4A1	Tbio	Transporter	SLCO4_transporter	4					0.32	Intractable	5.41	No	0	0	0	0.42	0.32	0.33	0.32	0		45.39	17	18.35				0.0213319	38	0	1.7	2	1.2	1.7	1.5	2	2	2	2	1	2	1	1.3	1	2.39	Adipose & soft tissue	2
Q8TD20	SLC2A12	GLUT12 {ECO:0000303|PubMed:11832379}	Tbio	Transporter	SLC2A_transporter	0					0.31	Intractable	18.95	No	0	0	0	0.42	0.15	0.38	0.33	0		52.83	20	21.85				0.0200313	49	1	1.7	1	1	0	1	1.4	2	1	0	1	2	1	0	0	2.11	Kidney & urinary bladder	2
Q13433	SLC39A6	LIV1, ZIP6	Tbio	Transporter	SLC39A_transporter	2					0.31	Intractable	12.8	No	0	0	0	0.58	0.13	0.31	0.33	0		55.35	34	52.19				0.0197954	72	2	1.3	1	1	2	1.8	1.7	1.5	2	1.5	2	2	2	1.3	1	2.51	Endocrine tissues	2
Q9HBR0	SLC38A10	PP1744	Tdark	Transporter	SLC38A_transporter	3					0.31	Intractable	8.16	No	0	0	0	0.5	0.41	0.33	0.04	0.42		1.71	6	1.25				0.533333	8	0	1.8	2	2	2	2.2	2	2	2.5	2	2.8	1.7	3	2.3	1.5	2.51	Pancreas	3
Q6PCB7	SLC27A1	6.2.1.-,ACSVL5,FATP-1,FATP1,Fatty acid transport protein 1,Long-chain fatty acid transport protein 1,SLC27A1,Solute carrier family 27 member 1	Tchem	Transporter	SLC27A_transporter	2					0.31	Intractable	28.35	No	0	0	0	0.5	0.16	0.25	0.43	0		166.77	30	85.09				0.00568795	147	0
Q96N87	SLC6A18	XTRP2	Tbio	Transporter	SLC6A_transporter	0					0.31	Intractable	11.23	No	0	0	0	0.75	0.4	0.11	0.14	0.3		5.51	15	5.44				0.180412	16	0	0	0	0	0	0	0	2	0	0	2	0	0	0	0	0.69	Kidney & urinary bladder	2
Q96NB2	SFXN2	Not found	Tdark			0					0.31	Intractable	6.09	No	0	0	0	0.33	0.17	0.58	0.07	0		2.31	13	2.07				0.394737	8	0	0	0	1.7	1.7	2	2	2.5	1.5	1.7	2	0	2	1.3	2	2.24	Kidney & urinary bladder	2.5
Q96QD8	SLC38A2	ATA2, KIAA1382, SAT2, SNAT2	Tbio	Transporter	SLC38A_transporter	2					0.31	Intractable	28.31	No	0	0	0	0.83	0.26	0	0.38	0.42		93.72	37	73.36				0.0117811	153	0	1.8	2	1.8	2	1.9	2.3	2.5	2	2	2	1	3	2	2	2.51	Pancreas	3
Q9BXP2	SLC12A9	CCC6, CIP1	Tdark	Transporter	SLC12A_transporter	4					0.31	Intractable	3.27	No	0	0	0	0.17	0.54	0.42	0.1	0		3.32	13	2.49				0.346821	11	0	1.8	1.3	1.6	2	1.9	1.5	2	2	2	1.5	1	2	1.7	1.5	2.48	Endocrine tissues	2
Q9BV35	SLC25A23	APC2, MCSC2, SCAMC3	Tbio	Transporter	SLC25A_transporter	4					0.31	Intractable	9.26	No	0	0.4	0	0.67	0.08	0	0.16	0.3		7.09	15	4.26				0.204708	15	0	2	0	1.3	2	2	1.3	1.5	2	1	2	1	1	1	0	2.33	Brain	2
Q86UW1	SLC51A	OST-alpha,OSTA,Organic solute transporter subunit alpha,SLC51A,Solute carrier family 51 subunit alpha	Tbio	Transporter	SLC51A_transporter	0	TRUE				0.3	Intractable	15.47	No	0	0	0	0.75	0.28	0	0.38	0.48		90.18	18	33.71				0.0107101	11	0	0	0	2	0	0	1.3	1	1	0	1.2	0	0	0	1	1.5	Bone marrow & lymphoid tissues	2
O95847	SLC25A27	UCP4	Tbio	Transporter	SLC25A_transporter	2			TRUE		0.3	Intractable	12.56	No	0	0	0	0.42	0.1	0.38	0.32	0		45.22	32	34.44				0.0242296	66	3
Q9BRV3	SLC50A1	RAG1AP1, SCP	Tbio	Transporter	SLC50A_transporter	3					0.3	Intractable	20.87	No	0	0	0	0.42	0.16	0.25	0.44	0		187.58	9	54.35				0.00531632	10	0	2.2	1	1.8	2.7	2.1	2	2.5	3	2.3	2.5	1	3	1.5	1	2.47	Liver & gallbladder	3
Q969S0	SLC35B4	YEA4	Tbio	Transporter	SLC35_transporter	3					0.3	Intractable	23.23	No	0	0	0	0.42	0.26	0.33	0.26	0.42		21.73	15	5.8				0.0158098	12	0	1.2	0	2	3	2.3	2.5	2	3	2.3	2	2	2	1.7	1	2.37	Endocrine tissues	3
Q9Y2W3	SLC45A1	DNB5	Tdark	Transporter	SLC45A_transporter	0					0.3	Intractable	9.95	No	0	0	0	0.33	0.6	0.25	0.1	0		3.43	7	306.4				0.299914	10	0	3	0	0	0	2	1	2	0	0	0	0	0	0	0	0.92	Brain	3
Q9BZW2	SLC13A1	NAS1, NASI1	Tbio	Transporter	SLC13A_transporter	0					0.3	Intractable	15.56	No	0	0	0	0.58	0.12	0.25	0.35	0.42		69.55	13	20.04				0.016438	30	0	0	0	0	0	0	1	3	0	0	0	0	0	0	0	0.56	Kidney & urinary bladder	3
Q92504	SLC39A7	HKE4, RING5	Tbio	Transporter	SLC39A_transporter	0					0.3	Intractable	34.22	No	0	0	0	0.92	0.18	0	0.3	0.42		38.01	29	21.29				0.0277558	38	0	2.8	1.5	2.4	3	2.8	3	3	3	3	3	1.5	3	2.3	2.5	2.47	Endocrine tissues	3
Q8WY07	SLC7A3	ATRC3, CAT3	Tbio	Transporter	SLC7A_transporter	0					0.3	Intractable	16.58	No	0	0	0	0.58	0.18	0.14	0.42	0		152.46	13	40.9				0.00610711	23	0	0	0	0	0	2	0	0	0	0	1.3	0	0	0	0	0.67	Female tissues	2
Q8WWX8	SLC5A11	Na(+)/myo-inositol cotransporter 2,SLC5A11,SLGTX,SMIT2,Sodium-dependent glucose cotransporter,Sodium/glucose cotransporter KST1,Sodium/myo-inositol cotransporter 2,Sodium/myo-inositol transporter 2,Solute carrier family 5 member 11,Synonyms=KST1	Tchem	Transporter	SLC5A_transporter	6					0.3	Intractable	7.36	No	0	0	0	0.42	0.18	0.33	0.33	0		55.61	11	13.38				0.0145406	19	0
A0AV02	SLC12A8	CCC9	Tbio	Transporter	SLC12A_transporter	5					0.3	Intractable	4.25	No	0	0	0	0.5	0.23	0.33	0.17	0.3		8.02	10	4.79				0.124404	15	0	1.7	1.7	1	2	1.4	2.3	2.5	2.5	2.3	1.5	1	2	1	1	2.42	Kidney & urinary bladder	2.5
Q8WWI5	SLC44A1	CD92, CDW92, CTL1	Tbio	Transporter	SLC44A_transporter	3					0.3	Intractable	8.58	No	0	0	0	0.58	0.47	0	0.33	0		49.75	26	39.59				0.0211522	49	0
Q8IY34	SLC15A3	OCTP, PHT2, PTR3	Tbio	Transporter	SLC15A_transporter	0					0.3	Intractable	12.95	No	0	0	0	0.75	0.36	0	0.27	0.42		25.2	10	12.11				0.0288061	21	0	1	0	1.7	0	1	1	2	2	1.3	1	1	0	1	1	2.32	Kidney & urinary bladder	2
O94956	SLCO2B1	KIAA0880,OATP-B,OATP-RP2,OATP2B1,OATPB,OATPRP2,Organic anion transporter B,Organic anion transporter polypeptide-related protein 2,SLC21A9,SLCO2B1,Solute carrier family 21 member 9,Solute carrier organic anion transporter family member 2B1	Tchem	Transporter	SLCO2_transporter	4					0.3	Intractable	7.63	No	0	0	0	0.75	0.24	0	0.41	0.3		138.23	61	123.54				0.0069751	239	0	2	0	1	1.3	1	1.5	0	1	1	2	1.5	2	1	0	2.31	Brain	2
Q14973	SLC10A1	Cell growth-inhibiting gene 29 protein,NTCP ,Na(+)/bile acid cotransporter,Na(+)/taurocholate transport protein,SLC10A1,Sodium/bile acid cotransporter,Sodium/taurocholate cotransporting polypeptide,Solute carrier family 10 member 1	Tchem	Transporter	SLC10A_transporter	0					0.3	Intractable	20.8	No	0	0	0	0.67	0.19	0	0.52	0		532.46	58	334.26				0.0017924	133	0	0	0	0	0	0	0	0	2	0	0	0	0	0	0	0	Liver & gallbladder	2
Q6NXT4	SLC30A6	ZNT6	Tbio	Transporter	SLC30A_transporter	4					0.3	Intractable	20.87	No	0	0	0	0.42	0.4	0.25	0.19	0		9.62	18	10.57				0.0943796	21	5	1.5	3	1.8	1.5	2	2	2.5	2	2	1.7	1	2	1.7	1.5	2.47	Adipose & soft tissue	3
Q6ZMH5	SLC39A5	ZIP5	Tbio	Transporter	SLC39A_transporter	0					0.3	Intractable	32.27	No	0	0	0	0.58	0.6	0	0.23	0.23		15.64	13	9.57				0.0677812	24	0
Q86WA9	SLC26A11	Not found	Tdark	Transporter	SLC26A_transporter	0					0.3	Intractable	9.18	No	0	0	0	0.58	0.13	0.33	0.17	0.3		8.03	12	5.8				0.128355	22	0	1	0	1.5	2.5	2.2	1	2	2	2	2	2	3	2.7	3	2.45	Pancreas	3
Q8IVJ1	SLC41A1	Not found	Tbio	Transporter	SLC41A_transporter	0					0.3	Intractable	10.23	No	0	0	0	0.25	0.17	0.37	0.39	0		103.77	25	39.98				0.00829425	62	0	3	1	2.2	2.5	2.4	2.8	2	2	2.7	1.8	2.3	2	2.7	2.5	2.46	Brain	3
Q86VL8	SLC47A2	Kidney-specific H(+)/organic cation antiporter,MATE-2,MATE2,Multidrug and toxin extrusion protein 2,SLC47A2,Solute carrier family 47 member 2,hMATE-2	Tchem	Transporter	SLC47A_transporter	6					0.3	Intractable	7.36	No	0	0	0	0.42	0.14	0.33	0.33	0		53.75	24	34.67				0.0166097	23	0
Q8WUX1	SLC38A5	JM24, SN2, SNAT5	Tbio	Transporter	SLC38A_transporter	2					0.3	Intractable	13.61	No	0	0	0	0.75	0.04	0	0.58	0.42		1025.27	11	562.59				0.00318846	44	0	1.3	1	2	1	1.2	2	1	1	2	1	0	3	1.3	1	2.29	Pancreas	3
Q8TED4	SLC37A2	Not found	Tbio	Transporter	SLC37A_transporter	4					0.3	Intractable	6.13	No	0	0	0	0.42	0.22	0.37	0.17	0		7.41	4	3.9				0.130788	18	0	0	0	0	0	0	0	0	0	0	0	0	0	0	0	10	Adipose & soft tissue	0
Q9H598	SLC32A1	VGAT, VIAAT	Tchem	Transporter	SLC32A_transporter	0					0.3	Challenging	57.46	No	0	0	0	0.75	0.16	0	0.49	0.65		372.43	17	53.97				0.00247724	43	2	1.2	0	0	0	0	0	0	0	0	0	0	0	0	0	0	Brain	1.2
Q8WUM9	SLC20A1	GLVR1, PIT1	Tbio	Transporter	SLC20A_transporter	0					0.3	Challenging	45.89	No	0	0	0	0.75	0.33	0	0.35	0.62		64.27	37	31.28				0.0150529	132	0	2	1.5	2.2	2	1.9	2.7	2	2.5	2	2	2	2	2	2	2.49	Gastrointestinal tract	2.7
Q504Y0	SLC39A12	ZIP12	Tbio	Transporter	SLC39A_transporter	5					0.29	Intractable	3.77	No	0	0	0	0.17	0.24	0.5	0.18	0		9.07	11	5.12				0.112554	12	0
Q6J4K2	SLC8B1	Mitochondrial sodium/calcium exchanger protein,NCLX,Na(+)/K(+)/Ca(2+)-exchange protein 6,SLC24A6,SLC8B1,Sodium/calcium exchanger protein, mitochondrial,Sodium/potassium/calcium exchanger 6,Solute carrier family 24 member 6,Solute carrier family 8 member B1,Synonyms=NCKX6	Tbio	Transporter	SLC24A_transporter	2					0.29	Intractable	17.13	No	0	0	0	0.92	0.09	0	0.31	0.3		40.83	13	26.27				0.0243485	18	1	1	0	2	0	1.4	2	2	1	0	1.3	0	3	1	1.5	2.05	Pancreas	3
Q9UHI7	SLC23A1	SVCT1, YSPL3	Tchem	Transporter	SLC23A_transporter	3					0.29	Intractable	28.31	No	0	0	0	0.83	0.12	0	0.35	0.42		68.12	63	56.92				0.0140944	99	0	0	0	0	0	3	2.5	3	0	0	0	0	0	0	0	1.07	Female tissues	3
Q1EHB4	SLC5A12	SMCT2	Tdark	Transporter	SLC5A_transporter	2					0.29	Intractable	7.02	No	0	0	0	0.42	0.13	0.4	0.14	0		5.18	6	4.43				0.207693	19	0	0	0	0	0	0	1	3	0	0	1	0	0	0	0	0.95	Kidney & urinary bladder	3
Q96A46	SLC25A28	MFRN2	Tbio	Transporter	SLC25A_transporter	3					0.29	Intractable	17.4	No	0	0	0	0.42	0.33	0.23	0.21	0		12.76	15	10.46				0.0744109	14	0
Q8IXU6	SLC35F2	Not found	Tbio	Transporter	SLC35_transporter	3					0.29	Intractable	6.44	No	0	0	0	0.33	0.3	0.33	0.15	0		6.28	8	5.7				0.143263	15	0	1.5	3	2.5	2.5	1.7	2.5	2	1	2	1.7	0	2	1.7	0	2.25	Adipose & soft tissue	3
Q96CQ1	SLC25A36	Not found	Tbio	Transporter	SLC25A_transporter	4					0.29	Intractable	3.18	No	0	0	0	0.33	0.23	0.34	0.22	0		14.82	14	13.02				0.0718909	8	0	1	1	1.2	1	1.5	2	1.5	2	1.3	1.2	1	2	1	0	2.3	Gastrointestinal tract	2
Q12908	SLC10A2	ASBT,Apical sodium-dependent bile acid transporter,IBAT,ISBT,Ileal Na(+)/bile acid cotransporter,Ileal sodium-dependent bile acid transporter,Ileal sodium/bile acid cotransporter,NTCP2,Na(+)-dependent ileal bile acid transporter,SLC10A2,Sodium/taurocholate cotransporting polypeptide, ileal,Solute carrier family 10 member 2	Tclin	Transporter	SLC10A_transporter	0		TRUE			0.29	Challenging	42.97	No	0	0	1	1	0.8	0	0.52	0.3		499.65	60	263.9				0.00197352	112	1	0	0	0	0	0	3	0	0	0	0	0	0	0	0	0	Gastrointestinal tract	3
Q8N695	SLC5A8	AIT {ECO:0000312|EMBL:AAL88746.1}, SMCT {ECO:0000303|PubMed:14966140, ECO:0000303|PubMed:15090606}, SMCT1 {ECO:0000303|PubMed:16729224}	Tchem	Transporter	SLC5A_transporter	0					0.28	Intractable	16.48	No	0	0	0	0.58	0.18	0.08	0.38	0.12		94.53	43	55.19				0.0111242	129	0
Q8IVM8	SLC22A9	OAT7,Organic anion transporter 7,SLC22A9,Solute carrier family 22 member 9,UST3,hOAT4	Tbio	Transporter	SLC22A_transporter	2					0.28	Intractable	2.29	No	0	0	0	0.33	0.25	0.25	0.29	0		33.63	18	5.69				0.0280317	29	0
Q8IY50	SLC35F3	Not found	Tbio	Transporter	SLC35_transporter	2					0.28	Intractable	4.55	No	0	0	0	0.17	0.26	0.48	0.07	0		2.42	7	2.25				0.417219	7	0
Q8TCU3	SLC7A13	AGT1, XAT2	Tdark	Transporter	SLC7A_transporter	2					0.28	Intractable	4.5	No	0	0	0	0.33	0.14	0.42	0.16	0		7.05	7	10.65				0.142252	11	0
Q6ZQN7	SLCO4C1	OATP-H,OATP-M1,OATPX,Organic anion transporter M1,SLC21A20,SLCO4C1,Solute carrier family 21 member 20,Solute carrier organic anion transporter family member 4C1,Synonyms=OATP4C1	Tbio	Transporter	SLCO4_transporter	0					0.28	Intractable	22.09	No	0	0	0	0.25	0.23	0.32	0.28	0		30.44	10	9.43				0.03129	29	0
Q8N370	SLC43A2	LAT4	Tbio	Transporter	SLC43A_transporter	4					0.28	Intractable	19.81	No	0	0	0	0.75	0.11	0	0.39	0.3		106.02	11	15.48				0.00878723	15	0	2	0	1	3	2.3	2	2	0	1.5	1.3	1	0	1.5	0	2.02	Endocrine tissues	3
Q7RTT9	SLC29A4	ENT4,Equilibrative nucleoside transporter 4,PMAT ,Plasma membrane monoamine transporter,SLC29A4,Solute carrier family 29 member 4,hENT4	Tchem	Transporter	SLC29A_transporter	2					0.28	Intractable	17.13	No	0	0	0	0.75	0.15	0	0.37	0		88.08	18	52.49				0.0116224	44	0
Q9BZJ4	SLC25A39	CGI-69, PRO2163	Tdark	Transporter	SLC25A_transporter	2					0.28	Intractable	2.95	No	0	0	0	0.33	0.33	0.33	0.09	0		3.09	12	2.41				0.349619	7	1	0	0	2	0	0	0	0	0	0	0	0	0	0	0	0	Bone marrow & lymphoid tissues	2
Q9UGH3	SLC23A2	KIAA0238,NBTL1,Na(+)/L-ascorbic acid transporter 2,Nucleobase transporter-like 1 protein,SLC23A1,SLC23A2,SVCT2,Sodium-dependent vitamin C transporter 2,Solute carrier family 23 member 2,YSPL2,Yolk sac permease-like molecule 2,hSVCT2	Tbio	Transporter	SLC23A_transporter	2					0.28	Intractable	12.74	No	0	0	0	0.58	0.26	0	0.42	0.3		157.56	73	107.3				0.00680851	180	5	1	0	2	1	1.6	2	2	2	2	1.3	1.5	1	2	0	2.27	Bone marrow & lymphoid tissues	2
Q969I6	SLC38A4	ATA3, NAT3, SNAT4	Tbio	Transporter	SLC38A_transporter	0					0.28	Intractable	11.3	No	0	0	0	0.25	0.3	0.24	0.34	0		55.84	18	22.45				0.0184828	60	0
O15427	SLC16A3	MCT 4,MCT4,Monocarboxylate transporter 4,SLC16A3,Solute carrier family 16 member 3	Tchem	Transporter	SLC16A_transporter	0					0.28	Intractable	14.82	No	0	0	0	0.58	0.23	0	0.43	0.3		180.38	23	180.26				0.00526367	74	0	1.8	2	2.6	2.7	2.5	3	2.5	2	2.7	2	2.3	2	2.7	2	2.48	Gastrointestinal tract	3
Q8TB61	SLC35B2	PAPST1	Tbio	Transporter	SLC35_transporter	5					0.28	Intractable	7.07	No	0	0	0	0.58	0.19	0	0.45	0		212.73	15	106.54				0.00442602	16	0	2	0	2	1	1.5	2.2	2.5	3	1.3	1	2	2	0	1	2.25	Liver & gallbladder	3
Q9Y6M5	SLC30A1	ZNT1	Tbio	Transporter	SLC30A_transporter	0					0.28	Intractable	24.93	No	0	0	0	0.67	0.13	0	0.41	0.42		137.43	34	74.09				0.00733144	162	5	2	0	1.7	2	1.8	1.8	1	1.5	2	1.7	1.3	0	1	2	2.36	Brain	2
Q9ULF5	SLC39A10	KIAA1265, ZIP10	Tbio	Transporter	SLC39A_transporter	2					0.28	Intractable	25.46	No	0	0	0	0.75	0.18	0.06	0.25	0.48		18.96	11	11.91				0.0593125	28	0	2	1	1	2	1.6	1	0	1	2	1.5	1	1	0	1	2.23	Brain	2
Q8NEW0	SLC30A7	ZNT7, ZNTL2	Tbio	Transporter	SLC30A_transporter	0					0.28	Intractable	17.01	No	0	0	0	0.58	0.2	0.1	0.28	0.3		27.81	23	7.2				0.0421185	33	1	2	1	1.5	1.5	1.7	2.3	1.5	1.5	1.7	1.8	2	1	1	1	2.34	Gastrointestinal tract	2.3
Q0GE19	SLC10A7	C4orf13, P7	Tbio	Transporter	SLC10A_transporter	7					0.28	Intractable	8.78	No	0	0	0	0.5	0.2	0.3	0.13	0		4.92	16	99.51				0.165757	15	0
Q16572	SLC18A3	SLC18A3,Solute carrier family 18 member 3,VACHT,VAChT,Vesicular acetylcholine transporter	Tchem	Transporter	SLC18A_transporter	0					0.27	Tractable	74.97	No	0	0	1	0.58	0.6	0.32	0.52	0.32		519.44	27	134.72				0.00201611	430	22
Q8TBP6	SLC25A40	MCFP	Tdark	Transporter	SLC25A_transporter	0	TRUE				0.27	Intractable	1.41	No	0	0	0	0.5	0.27	0.04	0.34	0.3		57.47	8	10.66				0.0176929	8	0	0	0	0	1	2	1.3	2	2	1	0	0	0	0	0	1.69	Female tissues	2
Q9NP94	SLC39A2	ZIP2	Tbio	Transporter	SLC39A_transporter	2					0.27	Intractable	7.63	No	0	0	0	0.75	0.11	0	0.32	0.3		47.08	38	33.64				0.0203988	35	0	2	0	1	2	1.3	2.2	1.5	1.5	2	2.2	1	2	1	1	2.34	Gastrointestinal tract	2.2
Q8TAD4	SLC30A5	ZNT5, ZNTL1, ZTL1	Tbio	Transporter	SLC30A_transporter	4					0.27	Intractable	9.42	No	0	0	0	0.42	0.44	0	0.27	0.3		26.44	19	17.92				0.0389514	47	1	2	1.5	1.4	1.5	2	1.8	1	1.5	2	2	2	2	1.3	1	2.43	Brain	2
A6NK97	SLC22A20P	OAT6, SLC22A20	Tdark	Transporter	SLC22A_transporter	2					0.27	Intractable	3.47	No	0	0	0	0.17	0	0.65	0	0		0	7	1.82					0	0
O00624	SLC17A2	NPT3,Na(+)/PI cotransporter 3,SLC17A2,Sodium-dependent phosphate transport protein 3,Sodium/phosphate cotransporter 3,Solute carrier family 17 member 2	Tdark	Transporter	SLC17A_transporter	3					0.27	Intractable	6.3	No	0	0	0	0.17	0.26	0.5	0.02	0		1.23	8	4.38				0.666667	41	0
Q9H2Y9	SLCO5A1	OATP5A1, SLC21A15	Tdark	Transporter	SLCO5_transporter	3					0.27	Intractable	2.95	No	0	0	0	0.17	0.34	0.33	0.12	0		4.47	11	5.15				0.231935	11	0
O15374	SLC16A4	MCT4, MCT5	Tbio	Transporter	SLC16A_transporter	5					0.27	Intractable	3.51	No	0	0	0	0.67	0.07	0	0.42	0.3		153.79	81	4.18				0.00606708	260	0	1	1.5	1.2	1	1.4	1.8	3	1.5	2	1.7	1.7	0	1.7	1	2.43	Kidney & urinary bladder	3
Q4G0N8	SLC9C1	SLC9A10	Tdark	Transporter	SLC9C_transporter	2					0.27	Intractable	6.3	No	0	0	0	0.42	0.2	0.1	0.39	0		102.46	7	320.45				0.00925037	3	0
Q9NVC3	SLC38A7	SNAT7	Tdark	Transporter	SLC38A_transporter	2					0.27	Intractable	2.76	No	0	0	0	0.33	0.29	0.27	0.12	0		4.13	10	4.6				0.300363	9	0	2.5	1.7	1.6	2.7	1.9	2.5	2	2.5	2	2	2	2	2.3	2.5	2.53	Endocrine tissues	2.7
Q3KNW5	SLC10A6	SOAT	Tdark	Transporter	SLC10A_transporter	0					0.27	Intractable	5.87	No	0	0	0	0.42	0.19	0.25	0.21	0		12.13	8	10.27				0.106887	19	0	0	0	2	0	2	2	0	0	2	2	0	0	2	2	1.86	Bone marrow & lymphoid tissues	2
P16260	SLC25A16	GDA	Tbio	Transporter	SLC25A_transporter	0					0.27	Intractable	26.8	No	0	0	0	0.25	0.2	0.1	0.55	0		771.82	12	111.02				0.00123354	12	0
O43246	SLC7A4	Not found	Tbio	Transporter	SLC7A_transporter	0					0.26	Intractable	1.68	No	0	0	0	0.5	0.24	0	0.37	0		81.36	12	26.88				0.0118504	15	0	2	0	0	0	0	0	0	0	0	3	0	0	0	0	0.64	Male tissues	3
O43868	SLC28A2	CNT 2,CNT2,Concentrative nucleoside transporter 2,Na(+)/nucleoside cotransporter 2,SLC28A2,SPNT,Sodium-coupled nucleoside transporter 2,Sodium/nucleoside cotransporter 2,Sodium/purine nucleoside co-transporter,Solute carrier family 28 member 2,hCNT2	Tchem	Transporter	SLC28A_transporter	0					0.26	Intractable	7.07	No	0	0	0	0.58	0.14	0	0.36	0		77.6	32	67.46				0.0127598	39	0	0	0	0	0	0	2.7	1	1	0	0	0	0	0	0	0.64	Gastrointestinal tract	2.7
Q9H1K4	SLC25A18	GC2	Tbio	Transporter	SLC25A_transporter	0					0.26	Intractable	13.76	No	0	0	0	0.25	0.38	0	0.45	0		216.09	13	112.49				0.00435768	5	0
P53794	SLC5A3	Not found	Tbio	Transporter	SLC5A_transporter	0					0.26	Intractable	14.89	No	0	0	0	0.5	0.24	0	0.32	0.18		45.38	22	92.54				0.021864	166	1
Q9UGQ3	SLC2A6	GLUT6 {ECO:0000303|PubMed:30431159}	Tbio	Transporter	SLC2A_transporter	2					0.26	Intractable	7.07	No	0	0	0	0.58	0.3	0	0.18	0		8.77	14	1.48				0.107711	8	0	1.5	2	3	1.5	1.5	2.8	3	3	1.7	1.3	1	2	0	1	2.4	Bone marrow & lymphoid tissues	3
Q6P1K1	SLC48A1	HRG1	Tbio	Transporter	SLC48A_transporter	2					0.26	Intractable	5.97	No	0	0	0	0.33	0.29	0.25	0.05	0.3		1.88	11	6.5				0.419645	9	0	1.8	0	2	2.3	1.2	2	3	2	1.5	1.3	1.5	1	2	0	2.35	Kidney & urinary bladder	3
Q96EP9	SLC10A4	Not found	Tbio	Transporter	SLC10A_transporter	0					0.26	Intractable	3.37	No	0	0	0	0.33	0.36	0.11	0.2	0		10.95	9	655.55				0.135324	21	1
Q86UW2	SLC51B	OSTB	Tbio	Transporter	SLC51B_transporter	0					0.25	Intractable	14.82	No	0	0	0	0.58	0.13	0	0.27	0.3		24.74	19	16.19				0.0372918	8	0	0	0	2	0	0	2.2	1	0	0	1	0	0	0	0	0.79	Gastrointestinal tract	2.2
O15403	SLC16A6	MCT6, MCT7	Tdark	Transporter	SLC16A_transporter	0					0.25	Intractable	0.98	No	0	0	0	0.33	0.46	0	0.17	0		8.04	7	5.49				0.114668	10	0	2	0	1	2	1.5	1.6	2	1.5	1	2	2	1	3	0	2.27	Proximal digestive tract	3
Q63ZE4	SLC22A10	OAT5	Tdark	Transporter	SLC22A_transporter	2					0.25	Intractable	3.88	No	0	0	0	0	0.24	0.33	0.23	0		16.45	5	1.82				0.060451	7	0
Q6ZP29	SLC66A1	PQLC2 {ECO:0000312|HGNC:HGNC:26001}	Tdark			3					0.25	Intractable	11.33	No	0	0	0	0.75	0.19	0	0.08	0		2.73	9	0.83				0.5	4	0	1.5	0	1.4	1	1.7	1.8	1	2	2.3	1.7	1	0	1.7	2	2.28	Lung	2.3
Q8IZD6	SLC22A15	FLIPT1	Tdark	Transporter	SLC22A_transporter	2					0.25	Intractable	7.46	No	0	0	0	0.58	0.04	0.25	0.02	0		1.27	6	1				0.837209	6	0	2	0	2	2	2	3	1	0	2	1.3	2.5	0	0	0	2.12	Gastrointestinal tract	3
Q96T83	SLC9A7	NHE7	Tbio	Transporter	SLC9A_transporter	0					0.25	Intractable	7.07	No	0	0	0	0.58	0.14	0	0.24	0		18.2	13	9.94				0.0530192	17	1	2	2	2	1.3	1.8	1.8	2.5	1.5	2	1.7	1	2	1.7	1	2.49	Kidney & urinary bladder	2.5
Q8NBI5	SLC43A3	PSEC0252	Tdark	Transporter	SLC43A_transporter	2					0.25	Intractable	3.51	No	0	0	0	0.67	0.18	0	0.13	0.3		4.58	7	3.93				0.247934	11	0	1.2	2	1.7	2	2	2	1	2	2	1.5	2	1	1.3	2	2.46	Adipose & soft tissue	2
Q7RTY0	SLC16A13	MCT13	Tdark	Transporter	SLC16A_transporter	0					0.25	Intractable	4.47	No	0	0	0	0.17	0.4	0.25	0.09	0		2.93	5	2.17				0.247934	4	0
Q7Z3Q1	SLC46A3	FKSG16	Tdark	Transporter	SLC46A_transporter	3					0.25	Intractable	10.06	No	0	0	0	0.5	0.07	0.25	0.05	0.3		1.92	9	1.6				0.560748	7	0	1.8	2	1.6	2	2.3	2	2.5	2	3	2.2	2	2	2.3	3	2.54	Lung	3
Q9H9B4	SFXN1	Not found	Tbio			0					0.25	Intractable	3.24	Yes	0	0	0	0.67	0.09	0.05	0.14	0.3		5.08	21	15.02				0.193867	20	1	2.8	1	2	1.7	1.8	2.2	3	2.5	2	2.5	2	2	2	2.5	2.46	Kidney & urinary bladder	3
Q8N413	SLC25A45	Not found	Tdark	Transporter	SLC25A_transporter	4					0.24	Intractable	3.47	No	0	0	0	0.17	0.21	0.33	0.03	0		1.36	9	0.92				0.626578	8	0
A6NIM6	SLC15A5	Not found	Tdark	Transporter	SLC15A_transporter	0					0.24	Intractable	5.81	No	0	0	0	0.17	0.14	0.42	0	0		0.15	6	1.2				1.93548	6	0
Q9NUM3	SLC39A9	ZIP9	Tbio	Transporter	SLC39A_transporter	3					0.24	Intractable	1.49	No	0	0	0	0.5	0.19	0	0.21	0		12.59	16	9.99				0.0825498	25	1	2.8	2.3	2.6	2.7	2.8	2.8	2	2.5	2.7	3	1.7	3	2.7	3	2.5	Male tissues	3
Q5K4L6	SLC27A3	ACSVL3, FATP3	Tbio	Transporter	SLC27A_transporter	3					0.24	Intractable	7.07	No	0	0	0	0.58	0.22	0	0.15	0		6.11	19	8.38				0.172439	16	0	2	1	1.8	2	1.5	1.8	1	1	1.5	1.7	0	1	0	0	2.18	Brain	2
Q8WUT9	SLC25A43	Not found	Tdark	Transporter	SLC25A_transporter	2					0.24	Intractable	6.6	No	0	0	0	0.33	0.12	0.25	0.13	0		4.59	10	5.33				0.297596	10	0	0	0	2	0	0	2	0	3	2	0	0	0	1	0	1.42	Liver & gallbladder	3
Q9BSK2	SLC25A33	Not found	Tbio	Transporter	SLC25A_transporter	0					0.24	Intractable	4	No	0	0	0	0.5	0.2	0.1	0.05	0		1.74	10	13.91				0.268912	6	0	2	1	1.3	2	1	1.5	2	2	1.3	1	1.7	1	1.3	1.5	2.51	Brain	2
Q9Y226	SLC22A13	OCTL1, ORCTL3	Tbio	Transporter	SLC22A_transporter	2					0.24	Intractable	7.07	No	0	0	0	0.58	0.08	0	0.25	0		19.34	15	6.74				0.0502674	14	0	0	0	0	0	0	0	3	0	0	0	0	0	0	0	0	Kidney & urinary bladder	3
Q8WUG5	SLC22A17	BOCT, BOIT	Tbio	Transporter	SLC22A_transporter	3					0.24	Intractable	16.64	No	0	0	0	0.58	0.09	0	0.24	0.42		17.44	15	12.54				0.0429895	26	0	3	1	1.3	1	1.1	1.7	1	1.5	1	1.5	0	1	1.7	2	2.31	Brain	3
O14863	SLC30A4	ZNT4	Tbio	Transporter	SLC30A_transporter	0					0.24	Intractable	5.69	No	0	0	0	0.5	0.13	0	0.29	0.3		33.57	26	25.58				0.0305124	60	5	2	0	0	2	0	0	0	0	2	1.5	2	1	0	1	1.84	Brain	2
Q86VD7	SLC25A42	Not found	Tbio	Transporter	SLC25A_transporter	0					0.24	Intractable	6.04	No	0	0	0	0.33	0.2	0.16	0.14	0		5.23	7	3.97				0.216338	10	0	1.5	1	2	2	1.4	2	2	2	2.3	1.5	2	2	1.7	1.5	2.5	Lung	2.3
Q9BWM7	SFXN3	Not found	Tdark			0					0.24	Intractable	2.69	No	0	0	0	0.5	0.29	0	0.11	0.3		3.57	7	2.5				0.24	5	0	2.2	1	1.5	1.5	2.2	1.7	2	2.5	2.3	2.3	1.3	2	1	2	2.46	Liver & gallbladder	2.5
Q8TD22	SFXN5	Not found	Tdark			0					0.24	Intractable	4.57	No	0	0	0	0.33	0.12	0.3	0.07	0		2.21	8	1				0.442953	4	0	1.5	1.7	1.3	2	1.6	2.7	2	1.5	2	1.3	2	3	1.7	1	2.47	Pancreas	3
A4IF30	SLC35F4	C14orf36	Tdark	Transporter	SLC35_transporter	2					0.24	Intractable	10.49	No	0	0	0	0	0.19	0.5	0	0		0.17	4	0.11				4.73684	2	0
Q9H2H9	SLC38A1	ATA1, NAT2, SAT1, SNAT1	Tbio	Transporter	SLC38A_transporter	0					0.24	Intractable	22.6	No	0	0	0	0.42	0.18	0	0.33	0		53.46	30	38.07				0.0179843	119	0	1.7	0	1	1.7	2	1.3	2	1	2	2.7	0	1	0	0	2.15	Male tissues	2.7
Q8N357	SLC35F6	C2orf18	Tbio	Transporter	SLC35_transporter	0					0.23	Intractable	2.69	No	0	0	0	0.5	0.31	0	0.01	0.3		1.07	15	1.33				1.71429	0	0	2	1.3	1.8	2	1.9	1.2	2	1.5	1.5	2	1	2	1.7	2	2.51	Brain	2
Q9NY26	SLC39A1	IRT1, ZIP1, ZIRTL	Tbio	Transporter	SLC39A_transporter	2					0.23	Intractable	21.79	No	0	0	0	0.42	0.05	0	0.38	0.18		91.46	34	59.61				0.0100749	97	3
Q9BRY0	SLC39A3	ZIP3	Tbio	Transporter	SLC39A_transporter	2					0.23	Intractable	13.61	No	0	0	0	0.75	0	0	0.1	0.42		3.15	14	12.39				0.301367	30	0	2.3	1.7	2	2.7	2.4	3	2.5	3	2	2.5	2	3	2	2.5	2.5	Gastrointestinal tract	3
Q5TAH2	SLC9C2	SLC9A11	Tdark	Transporter	SLC9C_transporter	0					0.23	Intractable	5.87	No	0	0	0	0.25	0.19	0.25	0	0		0.28	4	6.84				2.91667	2	0
O95258	SLC25A14	BMCP1, UCP5	Tbio	Transporter	SLC25A_transporter	3					0.23	Intractable	7.63	No	0	0	0	0.58	0	0	0.29	0		31.76	21	26.9				0.031281	52	1
P09131	SLC10A3	DXS253E, P3	Tbio	Transporter	SLC10A_transporter	2					0.23	Intractable	1.49	No	0	0	0	0.5	0	0	0.33	0		53.47	13	411.33				0.017371	9	0	1.8	1.5	2	2.3	2.1	3	3	3	2	2.8	2	2	2	2	2.46	Gastrointestinal tract	3
Q8IZM9	SLC38A6	NAT1, SNAT6	Tdark	Transporter	SLC38A_transporter	2					0.23	Intractable	6.6	No	0	0	0	0.33	0.12	0.25	0.05	0		1.73	8	0.71				0.535373	8	0	1.5	0	1	1.3	1.7	1.7	1.5	2	2	1.5	1.5	2	0	1	2.31	Liver & gallbladder	2
Q96GZ6	SLC41A3	Not found	Tdark	Transporter	SLC41A_transporter	9					0.23	Intractable	1.22	No	0	0	0	0.5	0.31	0	0.06	0.3		1.98	8	2.03				0.416798	10	0	3	2	2.2	2.5	2.1	2.2	2	2.5	2	2.2	1.3	2	2.3	2	2.48	Brain	3
Q96H78	SLC25A44	KIAA0446	Tdark	Transporter	SLC25A_transporter	0					0.23	Intractable	3.28	No	0	0	0	0.17	0.08	0.4	0	0		0.19	10	0.39				3.49105	7	0
Q2M3R5	SLC35G1	C10orf60, POST, TMEM20	Tbio	Transporter	SLC35_transporter	2					0.22	Intractable	7	No	0	0	0	0	0.16	0.25	0.24	0		18.61	13	241.78				0.051659	5	0
Q8WV83	SLC35F5	NS5ATP3	Tdark	Transporter	SLC35_transporter	2					0.22	Intractable	4.92	No	0	0	0	0.33	0.24	0.12	0.04	0		1.57	3	1				0.696325	4	0	1.3	0	1.5	1.7	2	2	2	2	2	2	1.3	2	1.3	0	2.34	Female tissues	2
Q9BY10	SLC46A2	TSCOT	Tdark	Transporter	SLC46A_transporter	0					0.22	Intractable	4.52	No	0	0	0	0.5	0.08	0	0.17	0.42		7.82	10	4.58				0.207254	5	0	1	0	1.3	0	1	1	1	1	0	1	0	0	0	0	1.72	Bone marrow & lymphoid tissues	1.3
O15432	SLC31A2	COPT2, CTR2	Tbio	Transporter	SLC31A_transporter	0					0.22	Intractable	2.89	No	0	0	0	0.33	0.04	0.01	0.35	0		64.46	15	28.14				0.0169459	28	0	1	1	1	1	1	1	1	1	1	1	1	1	1.7	1	2.46	Proximal digestive tract	1.7
Q6ZT89	SLC25A48	Not found	Tdark	Transporter	SLC25A_transporter	3					0.22	Intractable	7.27	No	0	0	0	0	0.05	0.49	0	0		0.3	9	0.06				2.57143	3	0
Q6ICL7	SLC35E4	Not found	Tdark	Transporter	SLC35_transporter	2					0.22	Intractable	2.03	No	0	0	0	0.17	0.42	0.11	0	0		0	3					17	1	0	1	1	0	1	0	0	0	0	1	1	0	0	0	0	1.56	Adipose & soft tissue	1
Q6PIS1	SLC23A3	E2BP3, SVCT3	Tdark	Transporter	SLC23A_transporter	3					0.22	Intractable	2.69	No	0	0	0	0.33	0.39	0	0.05	0		1.88	8	2.35				0.516923	6	0
Q6P1Q0	LETMD1	Not found	Tbio			7					0.22	Intractable	1.49	Yes	0	0	0	0.33	0.1	0	0.31	0		43.8	28	21.49				0.0254661	33	0
Q9BXI2	SLC25A2	ORNT2	Tbio	Transporter	SLC25A_transporter	0					0.22	Intractable	7.07	No	0	0	0	0.42	0.25	0	0.08	0		2.67	13	4.83				0.289157	13	0
Q5M8T2	SLC35D3	FRCL1	Tdark	Transporter	SLC35_transporter	0					0.21	Intractable	3.15	No	0	0	0	0.33	0.21	0	0.12	0		4.31	3	1.48				0.308592	8	0
O15375	SLC16A5	MCT5, MCT6	Tdark	Transporter	SLC16A_transporter	2					0.21	Intractable	7	No	0	0	0	0	0.17	0.25	0.17	0		7.51	10	3.91				0.121691	13	0
Q14940	SLC9A5	NHE-5,NHE5,Na(+)/H(+) exchanger 5,SLC9A5,Sodium/hydrogen exchanger 5,Solute carrier family 9 member 5	Tchem	Transporter	SLC9A_transporter	0					0.21	Intractable	22.6	No	0	0	0	0.25	0.18	0	0.24	0		17.81	16	15.99				0.0667815	4	0
Q96KT7	SLC35G5	AMAC, AMAC1L2	Tbio	Transporter	SLC35_transporter	0					0.21	Intractable	1.49	No	0	0	0	0.33	0	0	0.35	0		70.34	8	20.64				0.0136679	0	0
Q8NCC5	SLC37A3	SPX3	Tdark	Transporter	SLC37A_transporter	3					0.2	Intractable	9.86	No	0	0	0	0	0.03	0.33	0.1	0		3.3	10	1.78				0.299145	8	0
Q8TBE7	SLC35G2	TMEM22 {ECO:0000303|PubMed:19148500}	Tdark	Transporter	SLC35_transporter	0					0.2	Intractable	1.43	No	0	0	0	0.33	0.23	0	0	0		0.88	14	0.77				1.2963	1	0	1	0	0	1	0	0	2	0	0	3	1	2	0	0	1.7	Male tissues	3
Q9H1N7	SLC35B3	C6orf196, PAPST2	Tdark	Transporter	SLC35_transporter	3					0.2	Intractable	9.87	No	0	0	0	0.25	0.2	0	0.17	0		7.71	12	4.67				0.125449	6	0	2	1.3	2	1.7	2	2	2	2	1.7	1.8	2	2	2	2	2.51	Bone marrow & lymphoid tissues	2
Q08AI6	SLC38A11	AVT2	Tdark	Transporter	SLC38A_transporter	2					0.2	Intractable	1.7	No	0	0	0	0.5	0.09	0	0	0.3		0.32	6	0.5				4.10526	2	0	2	2	1.7	3	2.2	2.2	2.5	2.5	0	2.2	2	2	2	0	2.33	Endocrine tissues	3
Q2M3M2	SLC5A9	SGLT4	Tdark	Transporter	SLC5A_transporter	3					0.2	Intractable	7.07	No	0	0	0	0.42	0.07	0	0.13	0		4.74	5	5.22				0.188116	7	0
Q6NT16	SLC18B1	C6orf192	Tdark	Transporter	SLC18B_transporter	0					0.2	Intractable	1.49	No	0	0	0	0.5	0	0	0.1	0		3.18	4	2.33				0.338983	4	0	2.2	1.7	1.2	2	2.1	1.7	2	2	2.7	2	2	2	2	2	2.51	Lung	2.7
Q9BYW1	SLC2A11	GLUT11 {ECO:0000303|PubMed:11741323}	Tbio	Transporter	SLC2A_transporter	4					0.2	Intractable	2.54	No	0	0	0	0.42	0	0	0.15	0		5.75	15	9				0.214788	15	0	1.8	1	1.2	2	2	2	2	2	1.5	3	0	3	1.5	1.5	2.41	Male tissues	3
P78383	SLC35B1	UGTREL1	Tdark	Transporter	SLC35_transporter	2					0.2	Intractable	1.68	No	0	0	0	0.5	0	0	0.08	0		2.5	13	1.74				0.466819	7	0	3	1	0	0	3	3	3	0	0	1	1	0	0	2	2	Brain	3
Q96JW4	SLC41A2	Not found	Tdark	Transporter	SLC41A_transporter	0					0.2	Intractable	22.6	No	0	0	0	0.42	0.05	0	0.11	0		3.71	9	2.91				0.220525	21	0	2	1	2.5	2	1.5	2.2	2	1.5	1.7	2.2	1.7	1	2.3	2.5	2.45	Bone marrow & lymphoid tissues	2.5
Q6Q0C1	SLC25A47	C14orf68, HDMCP	Tbio	Transporter	SLC25A_transporter	2					0.2	Intractable	4.65	No	0	0	0	0.33	0.14	0.07	0	0		0.48	9	2.5				1.09091	3	0
Q7RTX9	SLC16A14	MCT14	Tbio	Transporter	SLC16A_transporter	2					0.19	Intractable	2.9	No	0	0	0	0.33	0.04	0	0.15	0		5.74	6	6.46				0.174962	8	0	1.8	1.5	2	2.5	1.9	2	2.5	1.5	1.7	2.2	2	2	1.7	2	2.5	Endocrine tissues	2.5
Q8N2U9	SLC66A2	PQLC1 {ECO:0000305}	Tdark			3					0.19	Intractable	1.68	No	0	0	0	0.5	0	0	0	0		0.17	5	0.14				2.4	0	0	1.7	0	1.6	1	1	1	1	2	1	1	1.5	0	0	1	2.15	Liver & gallbladder	2
Q9NZJ7	MTCH1	PSAP	Tbio			3					0.19	Intractable	2.9	No	0	0	0	0.33	0	0	0.17	0		7.27	22	5.5				0.163339	17	1	2.8	2	2.4	3	3	3	3	3	2.7	3	2.7	3	3	3	2.51	Endocrine tissues	3
Q9NY91	SLC5A4	SGLT3,SLC5A4,Solute carrier family 5 member 4,Synonyms=SAAT1	Tchem	Transporter	SLC5A_transporter	0					0.19	Intractable	17.34	No	0	0	0.74	0.58	0.1	0	0.56	0		812.52	13	25.69				0.00116796	19	0
Q9NQQ7	SLC35C2	C20orf5, OVCOV1	Tdark	Transporter	SLC35_transporter	3					0.19	Intractable	1.52	No	0	0	0	0.33	0.08	0	0.08	0.3		2.77	16	2.67				0.348837	5	0	2.5	1.3	2.8	3	2.3	2	3	2	2.7	2.2	1.5	2	3	3	2.51	Endocrine tissues	3
Q8N8Q9	NIPA2	Not found	Tbio			2					0.18	Intractable	9.87	No	0	0	0	0.25	0.03	0	0.19	0		9.32	14	10.29				0.0816056	35	0	2	2.7	2	2	1.9	2.2	2	1.5	2	2	1	2	2	2	2.45	Adipose & soft tissue	2.7
Q8N8R3	SLC25A29	C14orf69, ORNT3	Tbio	Transporter	SLC25A_transporter	3					0.18	Intractable	9.87	No	0	0	0	0.08	0.02	0	0.31	0		38.99	10	20.06				0.020684	12	0
Q495N2	SLC36A3	PAT3, TRAMD2	Tdark	Transporter	SLC36A_transporter	3					0.18	Intractable	1.43	No	0	0	0	0.17	0	0	0.26	0		23.16	6	4.25				0.0375469	3	0
P0CK96	SLC35E2B	KIAA0447	Tdark	Transporter	SLC35_transporter	0					0.18	Intractable	1.99	No	0	0	0	0.17	0.26	0	0	0		0.12	7					9	0	0	1.5	1	1.2	1.7	1.6	1.7	2.5	2	2	2.5	1	1	1.5	2.5	2.47	Kidney & urinary bladder	2.5
G3V0H7	SLCO1B7	LST3, LST3TM12	Tdark	Transporter	SLCO1_transporter	0					0.18	Intractable	1.52	No	0	0	0	0.17	0.26	0	0.02	0		1.2	3	2.06				0.907024	5	0
Q8NG04	SLC26A10	Not found	Tdark	Transporter	SLC26A_transporter	2					0.18	Intractable	1.7	No	0	0	0	0.33	0.1	0	0	0		0.74	3	1				1.23529	3	0
Q9Y267	SLC22A14	OCTL2, ORCTL4	Tdark	Transporter	SLC22A_transporter	0					0.18	Intractable	1.7	No	0	0	0	0.33	0.04	0	0.1	0		3.28	8	2.12				0.354775	5	1
Q3SY17	SLC25A52	MCART2	Tdark	Transporter	SLC25A_transporter	0					0.17	Intractable	6.26	No	0	0	0	0.17	0.12	0.06	0	0		0.33	4	0.5				3	2	0
Q9H1U9	SLC25A51	MCART1	Tdark	Transporter	SLC25A_transporter	0					0.17	Intractable	1.49	No	0	0	0	0.33	0	0	0	0		0.37	8	1.04				2.70968	0	0
Q96K37	SLC35E1	PSEC0038	Tdark	Transporter	SLC35_transporter	3					0.17	Intractable	1.99	No	0	0	0	0.17	0.17	0	0	0		0.33	5	0.33				1.71429	4	0	1.2	0	1	1.3	0	1.4	1.5	2	2	1.5	2	0	1	0	2.22	Liver & gallbladder	2
P0C7Q5	SLC35G4	AMAC1L1, SLC35G4P	Tdark	Transporter	SLC35_transporter	0					0.17	Intractable	5.68	No	0	0	0	0.17	0.11	0.05	0	0		0	2						0	0
Q9GZN6	SLC6A16	NTT5	Tdark	Transporter	SLC6A_transporter	2					0.17	Intractable	1.49	No	0	0	0	0.33	0.02	0	0	0		0.99	5	1.81				1.12	5	0
Q9BS91	SLC35A5	UNQ164/PRO190	Tdark	Transporter	SLC35A_transporter	0					0.17	Intractable	1.43	No	0	0	0	0.17	0.14	0	0.02	0		1.33	10	0.58				0.731707	3	0
Q3KQZ1	SLC25A35	Not found	Tdark	Transporter	SLC25A_transporter	4					0.16	Intractable	2.9	No	0	0	0	0.17	0.12	0	0	0		0.58	6	0.41				1.73333	2	0
Q5SVS4	SLC25A30	KMCP1	Tdark	Transporter	SLC25A_transporter	2					0.16	Intractable	1.52	No	0	0	0	0.17	0.11	0	0.01	0		1.07	8	1				0.685714	4	0
P0C7Q6	SLC35G6	AMAC1L3, TMEM21B	Tdark	Transporter	SLC35_transporter	0					0.15	Intractable	1.43	No	0	0	0	0.17	0	0	0	0		0	3						0	0
Q5H9E4	SLC25A53	MCART6	Tdark	Transporter	SLC25A_transporter	0					0.15	Intractable	1.98	No	0	0	0	0.17	0	0	0	0		0	3						0	0
Q6UXD7	SLC49A3	MFSD7	Tdark			3					0.15	Intractable	0.98	No	0	0	0	0.17	0	0	0	0		0.21	7	0.64				4.03846	1	0
Q6PIV7	SLC25A34	Not found	Tdark	Transporter	SLC25A_transporter	0					0.15	Intractable	2.9	No	0	0	0	0.17	0.04	0	0	0		0.72	6	0.41				1.42466	3	0
A6NKX4	SLC22A31	Not found	Tdark	Transporter	SLC22A_transporter	0					0.15	Intractable	1.99	No	0	0	0	0	0.19	0	0	0		0.04	1	0.06				18	1	0
Q5PT55	SLC10A5	Not found	Tdark	Transporter	SLC10A_transporter	0					0.15	Intractable	1.43	No	0	0	0	0.17	0	0	0.01	0		1.15	6	204.37				0.812903	6	0
Q6T423	SLC22A25	UST6 {ECO:0000303|PubMed:15054140}	Tdark	Transporter	SLC22A_transporter	0					0.15	Intractable	1.43	No	0	0	0	0.17	0.03	0	0.04	0		1.53	8	1.54				0.651163	4	0
Q8N4F4	SLC22A24	Not found	Tdark	Transporter	SLC22A_transporter	0					0.15	Intractable	1.98	No	0	0	0	0.17	0	0	0	0		0.7	4	0.72				1.37705	4	0
Q8N5S1	SLC25A41	Not found	Tdark	Transporter	SLC25A_transporter	2					0.15	Intractable	1.43	No	0	0	0	0.17	0	0	0	0		0.28	6	1.08				2.02597	4	0
P0CK97	SLC35E2A	SLC35E2 {ECO:0000312|HGNC:HGNC:20863}	Tdark	Transporter	SLC35_transporter	2					0.14	Intractable	1.99	No	0	0	0	0	0.14	0	0	0		0.12	5	0.12				9	0	0
Q8N755	SLC66A3	C2orf22, PQLC3 {ECO:0000312|HGNC:HGNC:28503}	Tdark			2					0.14	Intractable	1.99	No	0	0	0	0	0.14	0	0	0		0	6						0	0
L0R6Q1	SLC35A4	Not found	Tdark			2					0.12	Intractable	1.99	No	0	0	0	0	0	0	0	0		0.95	6	5.85				1.76336	7	0
Q8N808	SLC35G3	AMAC1, TMEM21A	Tdark	Transporter	SLC35_transporter	0					0.12	Intractable	1	No	0	0	0	0	0	0	0	0		0	4	1.62					0	0
P0DKB6	MPC1L	Not found	Tdark			0					0.12	Intractable	1.99	No	0	0	0	0	0	0	0	0		0	3	0.2					1	0
Q7Z769	SLC35E3	BLOV1	Tdark	Transporter	SLC35_transporter	0					0.12	Intractable	1.99	No	0	0	0	0	0	0	0	0		0.64	8	0.86				1.76471	3	0
Q96G79	SLC35A4	Not found	Tdark	Transporter	SLC35A_transporter	2					0.12	Intractable	1	No	0	0	0	0	0	0	0	0		0.95	6	5.85				1.76336	7	0
[truncated: 111 more columns]

## Sheet: Sheet3
Row Labels	Count of Pharos_class
Tbio	247
Tchem	66
Tclin	16
Tdark	86		0.207229
Grand Total	415

## Sheet: Columns description
Column name	Description	datasource	Link
Target_id	Uniprot ID of the targets	Uniprot	https://www.uniprot.org/
Gene_name	HGNC official name	HGNC	https://www.genenames.org/
Synonyms		Uniprot/Chembl
Pharos_class	Pharos classify genes in 4 Class (Tclin/Tchem/Tbio/Tdark) see their site for definition	Pharos/tcrd	https://pharos.nih.gov/idg/help
protein_family	family of the protein	Pharos	https://pharos.nih.gov/idg/index
protein_family_detail	same as above with more details	Pharos	https://pharos.nih.gov/idg/index
Number_isoforms	Number of isoforms described on Uniprot	Uniprot	https://www.uniprot.org/
mpo_score	Score computed from a weighted average from area_scores (see Sup.info for details)	Calculated
Tractable	Tractability class (TRUE = tractable / FALSE = intractable ), defined by the tractability probability (TRUE>=0.5)	Predicted
Tractability_probability	Tractability probability coming from the Random Forest model	Predicted
In_training_set	Yes if target was in the training set	Predicted
structure_info_score	individual area score (see Sup.info for details)	Calculated
structural_drug_score		Calculated
chemistry_score		Calculated
biology_score		Calculated
disease_score		Calculated
genetic_score		Calculated
information_score		Calculated
safety_score		Calculated
EBI Total Patent Count	Total number of patent count	Pharos/tcrd	https://pharos.nih.gov/idg/index
JensenLab PubMed Score	Jensenlab pubmed Score	JensenLab	https://jensenlab.org/
NCBI Gene PubMed Count	Number of paper mentioning this gene	Pharos/tcrd	https://pharos.nih.gov/idg/index
PubTator Score	Publication number metric	Pharos/tcrd	https://pharos.nih.gov/idg/index
total_patent_count	Total number of patent count	Pharos/tcrd	https://pharos.nih.gov/idg/index
year_max_patents	Year with the maximum number of patent	Calculated
count_patents_max_year	Number of patents that year	Calculated
novelty_score	Score for novelty (Lower = more novel)	Pharos/tcrd	https://pharos.nih.gov/idg/index
total # publications	Number of pubmed entries with the target name as search criteria	Pubmed	https://www.ncbi.nlm.nih.gov/pubmed/
number of Dementia publications	Number of pubmed entries with the target name AND dementia as search criteria	Pubmed	https://www.ncbi.nlm.nih.gov/pubmed/
Brain	Expression level in different tissues (Protein expression) ( 0 = absent / 1 = Low / 2 = Medium / 3 = High )	Human Protein atlas	https://www.proteinatlas.org/
Endocrine_tissue
Female_tissue
Immune
Kidney
Liver_gallbladder
Lung
Male_tissue
Muscle_tissue
Pancreas
Skin
Soft_tissue
gitract
Expression_Selectivity	Measure of selectivity for the expression (selectivity entropy/Shannon entropy)	Calculated
tissue_max_expression	Tissue with the max expression	Calculated
expression_max_tissue	Level of expression in that tissue	Calculated
EXP_LVL_AVG	Expression level average	Calculated
EXP_LVL_STDDEV	Std of Expression level	Calculated
Heart_alert	TRUE = Expression level in heart = 3 or 2std over the average	Calculated
Heart_value	Expression level in that tissue	Calculated
Liver_alert	TRUE = Expression level in liver = 3 or 2std over the average	Calculated
Liver_value	Expression level in that tissue	Calculated
Kidney_alert	TRUE = Expression level in kidneys = 3 or 2std over the average	Calculated
Kidney_value	Expression level in that tissue	Calculated
variants_count	Number of variants	Uniprot	https://www.uniprot.org/
mutants_count	Number of mutants	Uniprot	https://www.uniprot.org/
gwas_count	Number of gwas studies citing this target	Pharos/tcrd	https://pharos.nih.gov/idg/index
number_of_genotypes	Number of mouse genotypes described	Humanmine	http://www.humanmine.org/
phenotypes_heterozygotes_lethal_count	Number of heterozygotes genotypes with a lethal phenotype	Humanmine	http://www.humanmine.org/
phenotypes_homozygotes_lethal_count	Number of homozygotes genotypes with a lethal phenotype	Humanmine	http://www.humanmine.org/
phenotypes_heterozygotes_normal_count	Number of heterozygotes genotypes with a normal phenotype	Humanmine	http://www.humanmine.org/
phenotypes_homozygotes_normal_count	Number of homozygotes genotypes with a normal phenotype	Humanmine	http://www.humanmine.org/
Ab Count	Number of antibodies	Pharos/tcrd	https://pharos.nih.gov/idg/index
MAb Count	Number of monoclonal antibodies	Pharos/tcrd	https://pharos.nih.gov/idg/index
kegg_list	Kegg pathways list	Humanmine	http://www.humanmine.org/
kegg_count	Number of pathways in kegg	Humanmine	http://www.humanmine.org/
reactome_list	Reactome pathways list	Humanmine	http://www.humanmine.org/
reactome_count	Number of reactome pathways	Humanmine	http://www.humanmine.org/
disease_count_uniprot	Number of disease associated to the target in Uniprot	Uniprot	https://www.uniprot.org/
disease_list_tcrd	List of diseases associated to the target in Pharos	Pharos/tcrd	https://pharos.nih.gov/idg/index
disease_count_tcrd	Number of diseases associated to the target in Pharos	Pharos/tcrd	https://pharos.nih.gov/idg/index
max_disease_score	Maximum disease score for this target	Pharos/tcrd	https://pharos.nih.gov/idg/index
name_max_disease	Name of the disease with the maximum score for that target	Pharos/tcrd	https://pharos.nih.gov/idg/index
OT_number_of_associations	Number of association in Open targets	OpenTargets	https://www.opentargets.org/
OT_number_of_disease_areas	Number of diseases area that the associations cover	OpenTargets	https://www.opentargets.org/
OT_list_max_disease_area	List of the diseases area with the max score	OpenTargets	https://www.opentargets.org/
OT_max_association_diseaseArea_score	Score of this/these diseases area	OpenTargets	https://www.opentargets.org/
OT_list_max_diseases	List of the diseases with the maximum association score	OpenTargets	https://www.opentargets.org/
OT_TOP10_diseases	List of the top10 diseases associated to this target	OpenTargets	https://www.opentargets.org/
OT_max_association_score	Score of the disease(s) with the maximum association score	OpenTargets	https://www.opentargets.org/
OT_%_genetic_association	% of the associations with a genetic component	OpenTargets	https://www.opentargets.org/
OT_%_known_drug	% of the associations with a known_drug component	OpenTargets	https://www.opentargets.org/
OT_%_litterature_mining	% of the associations with a litterature_mining component	OpenTargets	https://www.opentargets.org/
OT_%_animal_model	% of the associations with a animal_model component	OpenTargets	https://www.opentargets.org/
OT_%_affected_pathway	% of the associations with a affected_pathway component	OpenTargets	https://www.opentargets.org/
OT_%_rna_expression	% of the associations with a rna_expression component	OpenTargets	https://www.opentargets.org/
OT_%_somatic_mutation	% of the associations with a somatic_mutation component	OpenTargets	https://www.opentargets.org/
OT_MAX_VAL_genetic_association	Maximum value for that type of association	OpenTargets	https://www.opentargets.org/
OT_NUM_MAX_genetic_association	Number of association with that value	OpenTargets	https://www.opentargets.org/
OT_MAX_VAL_known_drug	Maximum value for that type of association	OpenTargets	https://www.opentargets.org/
OT_NUM_MAX_known_drug	Number of association with that value	OpenTargets	https://www.opentargets.org/
OT_MAX_VAL_litterature_mining	Maximum value for that type of association	OpenTargets	https://www.opentargets.org/
OT_NUM_MAX_litterature_mining	Number of association with that value	OpenTargets	https://www.opentargets.org/
OT_MAX_VAL_animal_model	Maximum value for that type of association	OpenTargets	https://www.opentargets.org/
OT_NUM_MAX_animal_model	Number of association with that value	OpenTargets	https://www.opentargets.org/
OT_MAX_VAL_affected_pathway	Maximum value for that type of association	OpenTargets	https://www.opentargets.org/
OT_NUM_MAX_affected_pathway	Number of association with that value	OpenTargets	https://www.opentargets.org/
OT_MAX_VAL_rna_expression	Maximum value for that type of association	OpenTargets	https://www.opentargets.org/
OT_NUM_MAX_rna_expression	Number of association with that value	OpenTargets	https://www.opentargets.org/
OT_MAX_VAL_somatic_mutation	Maximum value for that type of association	OpenTargets	https://www.opentargets.org/
OT_NUM_MAX_somatic_mutation	Number of association with that value	OpenTargets	https://www.opentargets.org/
PDB_total_count	Number of PDB for that target	PDB	https://www.rcsb.org/
PDB_with_Ligand_count	Number of PDB with a ligand	PDBBind	http://www.pdbbind.org.cn/
%_sequence_covered	Percentage of the sequence covered with a crystal structure	Calculated
%_domain_covered	Percentage of the domains covered with a crystal structure	Calculated
PDB_sites_tractable_count	Number of tractable sites in the pdbs	DrugEbillity	https://www.ebi.ac.uk/chembl/drugebility
PDB_sites_druggable_count	Number of druggable sites in the pdbs	DrugEbillity	https://www.ebi.ac.uk/chembl/drugebility
PDB_blast_close_count	Number of PDBs that are closely related to the target (BLAST results)	BLAST	https://blast.ncbi.nlm.nih.gov/Blast.cgi
PDB_blast_max_similarity	Maximum similarity of the closest BLAST result	BLAST	https://blast.ncbi.nlm.nih.gov/Blast.cgi
domains_count	Number of domains	BLAST	https://blast.ncbi.nlm.nih.gov/Blast.cgi
domain_tractable	Number of domains tractable	BLAST	https://blast.ncbi.nlm.nih.gov/Blast.cgi
domain_druggable	Number of domains druggable	BLAST	https://blast.ncbi.nlm.nih.gov/Blast.cgi
mean_druggability_score	Averaged druggability score from the binding pocket identified with fpocket	fpocket	https://github.com/Discngine/fpocket
stddev_druggability_score	Stdev of the druggability scores	fpocket	https://github.com/Discngine/fpocket
mean_area	Averaged area from the binding pocket identified with fpocket	fpocket	https://github.com/Discngine/fpocket
mean_volume	Averaged volume from the binding pocket identified with fpocket	fpocket	https://github.com/Discngine/fpocket
mean_fraction_apolar	Averaged apolar fraction from the binding pocket identified with fpocket	fpocket	https://github.com/Discngine/fpocket
mean_pocket_score	Averaged pocket score from the binding pocket identified with fpocket	fpocket	https://github.com/Discngine/fpocket
pdb_with_druggable_pocket	Number of PDB with druggable pockets	Calculated
druggable_pockets_total	Total number of druggable pockets	Calculated
mean_alt_druggability_score	Averaged druggability score from the binding pocket identified with fpocket ( From BLAST Hits)	fpocket	https://github.com/Discngine/fpocket
alt_stddev_druggability_score	Stdev of the druggability scores ( From BLAST Hits)	fpocket	https://github.com/Discngine/fpocket
mean_alt_area	Averaged area from the binding pocket identified with fpocket ( From BLAST Hits)	fpocket	https://github.com/Discngine/fpocket
mean_alt_volume	Averaged volume from the binding pocket identified with fpocket ( From BLAST Hits)	fpocket	https://github.com/Discngine/fpocket
mean_alt_fraction_apolar	Averaged apolar fraction from the binding pocket identified with fpocket ( From BLAST Hits)	fpocket	https://github.com/Discngine/fpocket
mean_alt_pocket_score	Averaged pocket score from the binding pocket identified with fpocket ( From BLAST Hits)	fpocket	https://github.com/Discngine/fpocket
mean_alt_similarity	Averaged similarity from the PDB Blast Hits	Calculated
max_alt_similarity	Maximum similarity from the PDB Blasts Hits	Calculated
alt_pdb_with_druggable_pocket	Number of PDB with druggable pockets (From BLAST Hits)	Calculated
alt_druggable_pockets_total	Total number of druggable pockets (From BLAST Hits)	Calculated
BindingDB_count	Number of ligands with binding data in bindingDB	BindingDB	https://www.bindingdb.org/bind/index.jsp
BindingDB_potent_count	Number of potent ligands with binding data in bindingDB (activity < 10uM)	Calculated
BindingDB_potent_phase2_count	Number of potent ligands with binding data in bindingDB that went to phase II clinical trial(activity < 10uM)	Calculated
ChEMBL_bioactives_count	Number of bioactivities in ChEMBL	ChEMBL	https://www.ebi.ac.uk/chembl/
ChEMBL_bioactives_potent_count	Number of potent bioactivities in ChEMBL (1uM)	Calculated
ChEMBL_bioactives_moderate_selectivity_count	Number of bioactivities with a selectivity entropy < 2	Calculated
ChEMBL_bioactives_good_selectivity_count	Number of bioactivities with a selectivity entropy < 1.5	Calculated
ChEMBL_bioactives_great_selectivity_count	Number of bioactivities with a selectivity entropy < 1	Calculated
commercial_total	Number of compound commercially available	BindingDB	https://www.bindingdb.org/bind/index.jsp
commercial_potent_total	Number of potent compound commercially available ( < 100 nM )	Calculated

## Sheet: Not in DB
Not present in DB
